# Supplementary material for: Development of a High-Throughput Platform for Quantitation of Histone Modifications on a New QTOF Instrument
Source: Mol Cell Proteomics. 2024 Dec 19;24(1):100897. doi: 10.1016/j.mcpro.2024.100897 (PMC11787651; doi:10.1016/j.mcpro.2024.100897)
Supplement: Supplemental Tables S7–S14 [file mmc2.xlsx]

## Sheet: Table S7
	CTRL Rep 1	CTRL Rep 2	CTRL Rep 3	M344 Rep 1	M344 Rep 2	M344 Rep 3	Entinostat Rep 1	Entinostat Rep 2	Entinostat Rep 3		CTRL Rep 1	CTRL Rep 2	CTRL Rep 3	M344 Rep 1	M344 Rep 2	M344 Rep 3	Entinostat Rep 1	Entinostat Rep 2	Entinostat Rep 3		CTRL Rep 1	CTRL Rep 2	CTRL Rep 3	M344 Rep 1	M344 Rep 2	M344 Rep 3	Entinostat Rep 1	Entinostat Rep 2	Entinostat Rep 3
Peptide	Ratio	Ratio	Ratio	Ratio	Ratio	Ratio	Ratio	Ratio	Ratio		Area	Area	Area	Area	Area	Area	Area	Area	Area		RT(min)	RT(min)	RT(min)	RT(min)	RT(min)	RT(min)	RT(min)	RT(min)	RT(min)
TKQTAR(H3_3_8)
H3_3_8 unmod	0.779026	0.829438	0.790729	0.133253	0.094889	0.08523	0.279438	0.252006	0.265061		6214537000	9082090000	7093700000	614000000	93300000	221000000	1140000000	1130000000	714000000		14.99	14.96	14.97	17.43	17.46	17.41	17.39	17.42	17.42
H3_3_8 K4me1	0.220896	0.170552	0.209089	0.808367	0.795572	0.620639	0.679675	0.661587	0.726258		1762159000	1867495000	1875758000	3720000000	783000000	1610000000	2770000000	2970000000	1960000000		18.62	18.63	18.58	18.35	18.38	18.34	18.28	18.32	18.32
H3_3_8 K4me2	4.6e-05	4e-06	0.000114	0.006317	0.001693	0.004091	0.004932	0.003274	0.004909		365000	47356.7	1026755	29100000	1670000	10600000	20100000	14700000	13200000		5.47	5.46	5.52	6.18	6.08	6.14	6.12	6.13	6.15
H3_3_8 K4me3	4e-06	2e-06	3.1e-05	0.00197	5e-05	0.001563	0.001064	0.001066	0.001865		33275.4	21798.9	278642	9070000	48800	4050000	4340000	4790000	5020000		5.41	5.46	5.46	6.09	6.03	6	6.02	6.04	6.01
H3_3_8 K4ac	2.8e-05	4e-06	3.6e-05	0.050094	0.107797	0.288478	0.034889	0.082067	0.001908		223275	42280.1	323803	231000000	106000000	748000000	142000000	368000000	5140000		12.67	12.69	12.76	13.86	13.93	13.87	13.78	13.82	13.77
KSTGGKAPR(H3_9_17)
H3_9_17 unmod	0.334311	0.332024	0.312704	0.126699	0.14347	0.142812	0.076883	0.08552	0.080805		16236040000	17380050000	15545550000	9240000000	1820000000	4410000000	4960000000	5530000000	3740000000		21.65	21.66	21.61	21.06	21.11	21.05	21.01	21.04	21.04
H3_9_17 K9me1	0.372752	0.32721	0.363311	0.077094	0.095425	0.145623	0.058815	0.065851	0.054259		18102960000	17128030000	18061370000	5620000000	1210000000	4490000000	3790000000	4260000000	2510000000		25	24.96	24.95	24.31	24.35	24.33	24.28	24.31	24.35
H3_9_17 K9me2	0.049502	0.063242	0.062042	0.088095	0.085026	0.079794	0.111601	0.126275	0.125251		2404107000	3310462000	3084307000	6420000000	1080000000	2460000000	7190000000	8160000000	5800000000		11.68	11.71	11.72	11.62	11.65	11.61	11.54	11.58	11.58
H3_9_17 K9me3	0.025424	0.034788	0.030102	0.052448	0.048293	0.038929	0.064573	0.070313	0.068983		1234733000	1821000000	1496493000	3820000000	613000000	1200000000	4160000000	4540000000	3190000000		11.52	11.56	11.57	11.45	11.48	11.44	11.41	11.41	11.41
H3_9_17 K9ac	0.011051	0.011748	0.010774	0.035288	0.035506	0.019864	0.0332	0.037292	0.002655		536722600	614963300	535586500	2570000000	451000000	613000000	2140000000	2410000000	123000000		19.82	19.84	19.79	19.39	19.47	19.26	19.25	19.32	19.07
H3_9_17 K14ac	0.052854	0.071385	0.057025	0.149714	0.150967	0.126686	0.155329	0.157618	0.183284		2566912000	3736685000	2834907000	10900000000	1920000000	3910000000	10000000000	10200000000	8480000000		19.82	19.89	19.79	19.31	19.3	19.3	19.21	19.28	19.35
H3_9_17 K9me1K14ac	0.137267	0.137826	0.142166	0.261146	0.245595	0.313783	0.181556	0.16475	0.164724		6666476000	7214613000	7067540000	19000000000	3120000000	9680000000	11700000000	10600000000	7630000000		23.16	23.16	23.17	22.57	22.64	22.62	22.56	22.6	22.61
H3_9_17 K9me2K14ac	0.010061	0.01394	0.013649	0.129917	0.123228	0.083015	0.198905	0.1873	0.197511		488616200	729707400	678556100	9470000000	1570000000	2560000000	12800000000	12100000000	9140000000		10.38	10.42	10.43	10.42	10.4	10.33	10.32	10.36	10.36
H3_9_17 K9me3K14ac	0.002971	0.004275	0.003865	0.043863	0.035681	0.027714	0.068538	0.061798	0.072496		144282800	223800500	192143500	3200000000	453000000	855000000	4420000000	3990000000	3360000000		10.26	10.25	10.26	10.25	10.21	10.19	10.15	10.19	10.19
H3_9_17 K9acK14ac	0.003807	0.003562	0.004362	0.035736	0.036808	0.02178	0.0506	0.043283	0.050033		184875100	186442700	216852400	2610000000	467000000	672000000	3260000000	2800000000	2320000000		17.79	17.85	17.82	17.39	17.41	17.37	17.31	17.38	17.34
KQLATKAAR(H3_18_26)
H3_18_26 unmod	0.703091	0.732478	0.66797	0.467577	0.453665	0.471693	0.409074	0.375061	0.348251		298518100000	406883700000	347944400000	138000000000	18800000000	108000000000	58400000000	56600000000	37400000000		33.7	33.71	33.63	32.98	33.05	33.04	32.98	33.01	32.99
H3_18_26 K23me1	0.000995	0.001068	0.001083	0.001742	0.00085	0.000958	0.001496	0.002117	0.000983		422291600	593000200	564284900	515000000	35200000	220000000	214000000	320000000	105000000		36.01	35.94	35.91	35.2	35.2	35.22	35.07	35.22	35.08
H3_18_26 K18me1	0.001098	0.001271	0.001305	0.00156	0.000916	0.00095	0.001447	0.00022	0.001045		466255700	705886500	679657400	461000000	38000000	218000000	207000000	33200000	112000000		36.35	36.48	36.34	35.33	35.16	35.22	35.07	35.69	35.08
H3_18_26 K18me1K23me1	0.000374	0.000192	0.000614	0.006011	0.002898	0.001446	0.007626	0.001202	0.004433		158914200	106795700	319921000	1780000000	120000000	332000000	1090000000	182000000	476000000		38.2	38.29	38.26	37.69	37.78	37.7	37.68	37.73	37.68
H3_18_26 K18ac	0.04008	0.033155	0.041314	0.062662	0.070163	0.06327	0.027896	0.043687	0.032783		17017220000	18417110000	21520230000	18500000000	2910000000	14500000000	3990000000	6600000000	3520000000		31.9	31.93	31.91	31.21	31.3	31.26	31.25	31.23	31.28
H3_18_26 K23ac	0.234082	0.21386	0.262721	0.34364	0.368678	0.369481	0.404563	0.479074	0.499167		99386440000	118796800000	136850900000	102000000000	15300000000	84700000000	57800000000	72400000000	53600000000		32.04	32.07	32.01	31.42	31.44	31.39	31.38	31.45	31.32
H3_18_26 K18acK23ac	0.02028	0.017978	0.024993	0.116808	0.102831	0.092202	0.147898	0.09864	0.113338		8610494000	9986442000	13018850000	34600000000	4260000000	21100000000	21100000000	14900000000	12200000000		30.16	30.13	30.13	29.51	29.55	29.54	29.51	29.53	29.5
KSAPATGGVKKPHR(H3_27_40)
H3_27_40 unmod	0.083864	0.08528	0.07839	0.0221	0.028746	0.02924	0.03716	0.051561	0.034986		20857320000	25062010000	21922980000	5210000000	459000000	2970000000	3640000000	3310000000	2340000000		25.1	25.1	25.1	24.27	24.35	24.29	24.28	24.31	24.31
H3_27_40 K36me1	0.003856	0.003331	0.003815	0.005366	0.009097	0.006288	0.001976	0.010086	0.002492		958994600	978987700	1066827000	1260000000	145000000	640000000	194000000	647000000	167000000		26.92	26.94	26.97	25.89	26.39	25.93	25.99	25.91	25.99
H3_27_40 K27me1	0.084528	0.089148	0.089611	0.015538	0.026965	0.019976	0.016816	0.034628	0.025194		21022640000	26198730000	25061020000	3660000000	431000000	2030000000	1650000000	2220000000	1680000000		27.36	27.33	27.42	26.46	26.53	26.52	26.48	26.52	26.53
H3_27_40 K27me2	0.249174	0.233042	0.260612	0.189385	0.181335	0.208018	0.20653	0.234616	0.188154		61970970000	68486520000	72884020000	44600000000	2900000000	21200000000	20200000000	15100000000	12600000000		17.49	17.5	17.51	17.03	17.11	17.04	17	17.06	17.02
H3_27_40 K36me2	0.046981	0.014767	0.015923	0.015637	0.045963	0.035322	0.071701	0.020234	0.061902		11684450000	4339600000	4453004000	3690000000	734000000	3590000000	7020000000	1300000000	4140000000		19.22	19.08	19.24	18.47	18.9	18.76	18.78	18.6	18.83
H3_27_40 K27me3	0.106703	0.110389	0.115618	0.132341	0.116175	0.136468	0.114542	0.12119	0.097641		26537690000	32441010000	32334360000	31200000000	1860000000	13900000000	11200000000	7780000000	6530000000		17.44	17.4	17.41	16.95	17.02	16.96	16.89	16.95	16.95
H3_27_40 K36me3	0.054584	0.056191	0.047515	0.040032	0.028159	0.040012	0.033103	0.046202	0.037719		13575410000	16513310000	13288270000	9430000000	450000000	4070000000	3240000000	2970000000	2520000000		19.37	19.33	19.39	18.91	18.99	18.93	18.82	18.8	18.83
H3_27_40 K27me2K36me1	0.072526	0.044745	0.058897	0.069249	0.067181	0.053102	0.07295	0.079324	0.065398		18037550000	13149540000	16471530000	16300000000	1070000000	5400000000	7140000000	5090000000	4370000000		18.97	19.03	18.99	18.43	18.5	18.47	18.4	18.44	18.44
H3_27_40 K27me1K36me2	0.111849	0.13278	0.13563	0.100325	0.086451	0.106111	0.102827	0.106234	0.110595		27817580000	39021300000	37931030000	23600000000	1380000000	10800000000	10100000000	6820000000	7390000000		21.4	21.41	21.37	20.85	20.94	20.88	20.77	20.88	20.88
H3_27_40 K27me1K36me1	0.03318	0.041325	0.039146	0.009624	0.007707	0.010969	0.010522	0.013621	0.010571		8252091000	12144560000	10947630000	2270000000	123000000	1120000000	1030000000	874000000	707000000		28.83	28.87	28.88	28.02	28.02	28.04	28	28	28.04
H3_27_40 K27me3K36me1	0.026824	0.029899	0.023669	0.034376	0.020957	0.029282	0.021869	0.021182	0.019523		6671218000	8786636000	6619314000	8100000000	335000000	2980000000	2140000000	1360000000	1300000000		18.87	18.93	18.94	18.31	18.42	18.34	18.28	18.32	18.32
H3_27_40 K27me1K36me3	0.030124	0.036524	0.037126	0.035023	0.024251	0.033851	0.027921	0.026716	0.027859		7492020000	10733710000	10382860000	8250000000	387000000	3440000000	2730000000	1710000000	1860000000		21.36	21.36	21.37	20.81	20.94	20.84	20.73	20.84	20.85
H3_27_40 K27me2K36me2	0.081265	0.103615	0.079753	0.276486	0.311501	0.248791	0.243689	0.205738	0.278394		20211060000	30450550000	22304180000	65200000000	4970000000	25300000000	23900000000	13200000000	18600000000		13.72	13.74	13.76	13.27	13.49	13.3	13.25	13.33	13.32
H3_27_40 K27me3K36me2	0.013525	0.01785	0.013582	0.053167	0.044309	0.040822	0.035765	0.025652	0.037402		3363864000	5245738000	3798457000	12500000000	708000000	4150000000	3500000000	1650000000	2500000000		13.67	13.64	13.71	13.09	13.23	13.13	13.04	13.04	13.11
H3_27_40 K27ac	0.001016	0.001116	0.000714	0.00135	0.001203	0.001747	0.002627	0.003015	0.002168		252686900	328051500	199602200	318000000	19200000	178000000	257000000	193000000	145000000		23.72	23.67	23.78	22.86	22.96	22.91	22.84	22.92	22.93
KSAPSTGGVKKPHR(H33_27_40)
H33_27_40 unmod	0.078734	0.065359	0.086489	0.033067	0.044869	0.000349	0.022903	0.002609	0.01609		1745609000	2179812000	2147756000	884000000	59000000	3260000	192000000	9800000	56000000		24.71	24.72	24.66	23.95	23.96	22.91	23.93	23.08	23.99
H33_27_40 K36me1	0.036896	0.043028	0.04723	0.006804	0.003607	0.012794	0.00668	0.023196	0.003694		818023800	1435035000	1172853000	182000000	4740000	119000000	56000000	87100000	12900000		26.25	26.32	26.4	25.61	26.17	25.6	25.51	25.48	26.15
H33_27_40 K27me1	0.026887	0.002585	0.003304	0.006888	0.010915	0.012412	0.003873	0.002652	0.002592		596111500	86207860	82043500	184000000	14300000	116000000	32500000	9960000	9020000		26.97	26.42	26.76	26.09	26.26	26.13	26.02	25.48	26.15
H33_27_40 K27me2	0.05293	0.038329	0.058193	0.084169	0.046999	0.087533	0.152911	0.006777	0.01186		1173501000	1278326000	1445088000	2250000000	61800000	817000000	1280000000	25400000	41300000		17.19	17.2	17.22	17.51	17.32	17.54	17.39	17.53	17.49
H33_27_40 K36me2	0.008604	0.113306	0.00602	0.084169	0.02257	0.058708	0.152911	0.033006	0.042296		190769900	3778907000	149503700	2250000000	29700000	548000000	1280000000	124000000	147000000		19.12	19.13	19.24	17.51	16.81	16.79	17.39	16.75	16.75
H33_27_40 K27me3	0.061117	0.046963	0.058122	0.075701	0.076713	0.093462	0.062585	0.099525	0.080242		1355019000	1566287000	1443310000	2020000000	101000000	872000000	525000000	374000000	279000000		17.24	17.25	17.27	16.84	16.85	16.83	16.77	16.79	16.79
H33_27_40 K36me3	0.067404	0.062093	0.054415	0.015864	0.018282	0.017257	0.012061	0.022772	0.017035		1494419000	2070878000	1351269000	424000000	24000000	161000000	101000000	85500000	59300000		19.22	19.23	19.24	18.67	18.33	18.68	18.16	18.64	18.24
H33_27_40 K27me2K36me1	0.23705	0.20425	0.217041	0.070941	0.065778	0.067846	0.040895	0.07751	0.055308		5255634000	6812015000	5389692000	1900000000	86400000	633000000	343000000	291000000	192000000		18.82	18.88	18.89	18.31	18.33	18.26	18.16	18.24	18.24
H33_27_40 K27me1K36me2	0.124148	0.127934	0.156562	0.079563	0.08406	0.085103	0.052956	0.100282	0.072343		2752490000	4266756000	3887841000	2130000000	110000000	794000000	444000000	377000000	252000000		21.1	21.11	21.11	18.23	18.29	18.22	18.12	18.2	18.17
H33_27_40 K27me1K36me1	0.038451	0.04139	0.054593	0.008949	0.000182	0.012086	0.002424	0.000582	0.000662		852494900	1380406000	1355681000	239000000	239000	113000000	20300000	2190000	2300000		28.45	28.43	28.5	27.64	27.77	27.57	27.63	27.78	27.65
H33_27_40 K27me3K36me1	0.026405	0.022475	0.023136	0.025646	0.014959	0.035241	0.021806	0.024705	0.02295		585420400	749564100	574522300	685000000	19700000	329000000	183000000	92800000	79800000		18.67	18.68	18.69	18.15	18.21	18.17	18.08	18.16	18.12
H33_27_40 K27me1K36me3	0.067795	0.064025	0.076435	0.06728	0.056505	0.069155	0.05802	0.089545	0.088154		1503084000	2135300000	1898077000	1800000000	74200000	646000000	487000000	336000000	307000000		21.1	21.06	21.11	20.56	20.72	20.58	20.53	20.6	20.6
H33_27_40 K27me2K36me2	0.144709	0.138153	0.130202	0.429737	0.553178	0.43851	0.399254	0.497536	0.579955		3208331000	4607575000	3233261000	11500000000	727000000	4090000000	3350000000	1870000000	2020000000		13.67	13.64	13.65	13.23	13.41	13.21	13.2	13.29	13.4
H33_27_40 K27me3K36me2	0.023446	0.027813	0.025107	0	0	0	0	0	0		519816800	927591700	623478300	0	0	0	0	0	0		13.57	13.54	13.55	0	0	0	0	0	0
H33_27_40 K27ac	0.005424	0.002298	0.003151	0.011222	0.001384	0.009545	0.010722	0.019303	0.006816		120250300	76626620	78246060	300000000	1820000	89100000	89900000	72500000	23700000		23.26	23.21	23.17	22.53	22.64	22.54	22.48	22.56	22.52
YRPGTVALR(H3_41_49)
H3_41_49 unmod	0.999997	0.999979	0.999924	0.999742	0.999972	0.999997	1	0.999983	0.999997		236819800000	415915100000	340276900000	159000000000	9860000000	60200000000	65200000000	35800000000	45600000000		23.51	23.52	23.47	23.1	23.26	23.17	23.08	23.17	23.17
H3_41_49 Y41ph	3e-06	2.1e-05	7.6e-05	0.000258	2.8e-05	3e-06	0	1.7e-05	3e-06		693113	8534372	25710410	41100000	280000	169000	0	621000	145000		30.84	30.77	30.72	29.35	30.01	29.45	30.01	30.04	29.16
YQKSTELLIR(H3_54_63)
H3_54_63 unmod	0.993451	0.995326	0.995263	0.98652	0.951004	0.97007	0.966467	0.98228	0.944242		38471440000	70838960000	71917060000	14200000000	404000000	2900000000	3470000000	2370000000	2140000000		40	40.03	40.1	39.22	39.25	39.22	39.19	39.23	39.19
H3_54_63 K56me1	2.1e-05	0.00029	0.000223	0.000663	0	6e-05	8.6e-05	0	0.001456		822835	20652810	16097640	9560000	0	179000	309000	0	3310000		44.16	44.18	44.33	43.21	43.09	42.59	43.22	43.09	42.74
H3_54_63 K56me2	0.006466	0.004297	0.004326	0.012817	0.048996	0.02987	0.033376	0.01772	0.054238		250406300	305834800	312608300	185000000	20800000	89300000	120000000	42700000	123000000		35.91	35.94	20.4	35.12	35.11	35.17	35.11	35.14	35.12
H3_54_63 K56me3	0	0	0	0	0	0	7.1e-05	0	6.4e-05		0	0	0	0	0	0	257000	0	145000		35.46	35.49	19.9	34.62	34.61	34.67	34.53	34.62	34.56
H3_54_63 K56ac	6.2e-05	8.7e-05	0.000188	0	0	0	0	0	0		2386826	6169010	13591030	0	0	0	0	0	0		39.4	38.44	39.52	37.71	37.71	37.71	37.71	37.71	37.71
EIAQDFKTDLR(H3_73_83)
H3_73_83 unmod	0.844371	0.810455	0.812938	0.74725	0.736199	0.753195	0.750746	0.815698	0.737029		88784460000	124606800000	129790400000	19200000000	531000000	4770000000	5120000000	3610000000	2730000000		43.65	43.62	43.73	42.85	42.85	42.83	42.8	42.83	42.83
H3_73_83 K79me1	0.113801	0.136458	0.140062	0.147859	0.100065	0.12283	0.131295	0.091248	0.114609		11966010000	20980320000	22361730000	3790000000	72200000	777000000	895000000	403000000	424000000		46.27	46.31	46.3	45.33	45.31	45.32	45.32	45.29	45.29
H3_73_83 K79me2	0.039725	0.052112	0.046481	0.10317	0.163736	0.12394	0.117263	0.093054	0.146171		4177005000	8012127000	7420892000	2640000000	118000000	785000000	799000000	411000000	540000000		33.2	33.22	33.15	32.82	32.86	32.82	32.76	32.84	32.81
H3_73_83 K79me3	0	0	4e-06	2.1e-05	0	0	0	0	0		0	0	682625	547000	0	0	0	0	0		32.7	32.72	34.14	33.37	32.39	32.39	32.39	32.34	32.31
H3_73_83 K79ac	0.002103	0.000975	0.000515	0.0017	0	3.5e-05	0.000696	0	0.00219		221130800	149855200	82210190	43600000	0	222000	4740000	0	8100000		43.14	43.37	43.33	41.56	41.86	41.94	41.86	41.86	41.84
VTIMPKDIQLAR(H3_117_128)
H3_117_128 unmod	0.999962	0.999977	0.999982	0.999991	1	0.999995	1	1	0.999993		88493460000	116184600000	125493700000	17500000000	1070000000	8000000000	8590000000	7220000000	5100000000		44.93	44.93	45.02	43.62	43.61	43.67	43.64	43.63	43.63
H3_117_128 K122ac	3.8e-05	2.3e-05	1.8e-05	9e-06	0	5e-06	0	0	7e-06		3375168	2705043	2291563	160000	0	38700	0	0	33200		44.21	43.52	43.67	42.35	42.18	42.4	42.18	42.18	42.31
GKGGKGLGKGGAKR(H4_4_17)
H4_4_17 unmod	0.631385	0.580579	0.595778	0.19747	0.170334	0.236035	0.131471	0.178543	0.155988		102158200000	122836900000	109484000000	28100000000	4350000000	28000000000	11500000000	13100000000	8500000000		31.56	31.54	31.53	30.46	30.48	30.49	30.46	30.47	30.43
H4_4_17 K5ac	0.01266	0.013355	0.012999	0.012149	0.012529	0.01207	0.01252	0.013534	0.014132		2048379000	2825594000	2388696000	1730000000	320000000	1430000000	1100000000	996000000	770000000		29.95	29.98	29.99	28.98	28.97	28.95	28.94	28.93	28.95
H4_4_17 K8ac	0.021071	0.022598	0.022494	0.007256	0.008301	0.010984	0.006878	0.009739	0.006473		3409217000	4781261000	4133657000	1030000000	212000000	1300000000	602000000	717000000	353000000		29.95	29.98	29.99	29.02	29.06	29.03	29.02	29.02	29.04
H4_4_17 K12ac	0.035293	0.03752	0.035108	0.039992	0.039449	0.037062	0.041814	0.044346	0.045257		5710484000	7938388000	6451738000	5700000000	1010000000	4400000000	3660000000	3260000000	2470000000		29.95	29.98	29.94	28.89	28.93	28.9	28.94	28.93	28.91
H4_4_17 K16ac	0.206688	0.262206	0.252599	0.222659	0.219819	0.251003	0.182184	0.218989	0.199982		33442060000	55476540000	46419240000	31700000000	5610000000	29800000000	15900000000	16100000000	10900000000		30.2	30.23	30.23	29.14	29.24	29.2	29.19	29.19	29.2
H4_4_17 K5acK8ac	0.002224	0.002165	0.002145	0.007483	0.009331	0.007572	0.008644	0.010035	0.008304		359841600	458043300	394200400	1070000000	238000000	898000000	756000000	738000000	452000000		28.4	28.43	28.41	27.39	27.44	27.4	27.38	27.4	27.47
H4_4_17 K5acK12ac	0.009348	0.009131	0.008861	0.019564	0.015836	0.018057	0.020285	0.017064	0.016377		1512472000	1931993000	1628354000	2790000000	404000000	2140000000	1770000000	1260000000	892000000		28.45	28.48	28.5	27.39	27.44	27.44	27.42	27.44	27.47
H4_4_17 K5acK16ac	0.003127	0.002522	0.002087	0.016803	0.021652	0.01801	0.017026	0.018243	0.018384		506021200	533571900	383573500	2400000000	553000000	2140000000	1490000000	1340000000	1000000000		28.59	28.63	28.64	27.64	27.62	27.61	27.58	27.57	27.6
H4_4_17 K8acK12ac	0.003842	0.00332	0.003214	0.00824	0.006185	0.007655	0.00924	0.006904	0.005903		621707600	702388700	590619200	1170000000	158000000	908000000	808000000	508000000	322000000		28.31	28.28	28.31	27.31	27.35	27.32	27.3	27.36	27.3
H4_4_17 K8acK16ac	0.029155	0.027222	0.022087	0.056627	0.07124	0.059439	0.058785	0.058236	0.057896		4717323000	5759483000	4058788000	8070000000	1820000000	7050000000	5140000000	4290000000	3150000000		28.69	28.63	28.6	27.64	27.71	27.61	27.63	27.7	27.65
H4_4_17 K12acK16ac	0.025095	0.024376	0.026628	0.092343	0.109628	0.095108	0.109188	0.105833	0.105823		4060392000	5157340000	4893317000	13200000000	2800000000	11300000000	9550000000	7790000000	5760000000		28.59	28.58	28.64	27.52	27.62	27.61	27.58	27.53	27.6
H4_4_17 K5acK8acK12ac	0.002231	0.001524	0.001801	0.014572	0.013297	0.01112	0.01641	0.013493	0.013986		360978600	322377200	331051000	2080000000	339000000	1320000000	1440000000	993000000	762000000		26.92	26.94	26.97	25.77	25.9	25.8	25.75	25.78	25.83
H4_4_17 K5acK8acK16ac	0.001517	0.001332	0.00138	0.035404	0.031685	0.028295	0.032577	0.029223	0.02993		245503400	281834600	253611900	5050000000	809000000	3360000000	2850000000	2150000000	1630000000		27.07	27.04	27.12	26.05	26.17	26.09	26.06	26.03	26.11
H4_4_17 K5acK12acK16ac	0.002602	0.001957	0.002082	0.044461	0.039308	0.033468	0.051337	0.049464	0.048185		420988600	414135800	382691700	6340000000	1000000000	3970000000	4490000000	3640000000	2620000000		26.97	27.04	26.97	25.93	26.04	26.01	25.95	25.95	25.99
H4_4_17 K8acK12acK16ac	0.008868	0.006504	0.007097	0.134476	0.117594	0.106736	0.146388	0.120089	0.13602		1434864000	1376072000	1304159000	19200000000	3000000000	12700000000	12800000000	8840000000	7410000000		27.07	27.04	26.97	26.01	26.08	26.01	26.06	26.03	26.07
H4_4_17 K5acK8acK12acK16ac	0.004893	0.003689	0.003639	0.090503	0.113812	0.067387	0.155254	0.106267	0.137358		791623300	780541900	668649900	12900000000	2910000000	8000000000	13600000000	7820000000	7480000000		25.35	25.31	25.35	24.43	24.49	24.42	24.4	24.43	24.43
KVLR(H4_20_23)
H4_20_23 unmod	0.135009	0.082265	0.086574	0.026532	0.018717	0.031282	0.028578	0.030813	0.025148		11276430000	11332450000	9334213000	5780000000	427000000	3170000000	3950000000	2760000000	2350000000		27.46	27.48	27.47	27.07	27.16	27.1	27.05	27.1	27.09
H4_20_23 K20me1	0.30752	0.2393	0.275474	0.052864	0.043025	0.070686	0.032964	0.055496	0.045724		25685150000	32964770000	29700990000	11500000000	981000000	7160000000	4560000000	4960000000	4280000000		31.47	31.44	31.44	30.96	31.03	31.01	30.96	30.98	30.99
H4_20_23 K20me2	0.54838	0.670486	0.629868	0.889496	0.913967	0.875708	0.920271	0.892566	0.909868		45802570000	92362770000	67910850000	194000000000	20800000000	88700000000	127000000000	79800000000	85100000000		13.2	13.28	13.29	13.09	13.14	13.13	13.04	13.04	13.07
H4_20_23 K20me3	0.007389	0.007047	0.007301	0.030899	0.023423	0.021698	0.017672	0.020796	0.018749		617127200	970816300	787124400	6730000000	534000000	2200000000	2450000000	1860000000	1750000000		12.94	12.96	12.98	12.8	12.83	12.82	12.74	12.75	12.78
H4_20_23 K20ac	0.001702	0.000901	0.000783	0.000209	0.000868	0.000626	0.000516	0.00033	0.000511		142161600	124177500	84466680	45500000	19800000	63400000	71400000	29500000	47800000		26.1	26.06	26.05	24.43	24.58	24.55	24.48	24.47	24.51
DNIQGITKPAIR(H4_24_35)
H4_24_35 unmod	1	1	1	1	1	1	1	1	1		125219900000	200226700000	155205500000	73200000000	6520000000	46100000000	35700000000	26200000000	23100000000		35.76	35.8	35.71	34.87	34.88	34.91	34.87	34.87	34.86
RGGVKR(H4_40_45)
H4_40_45 unmod	0.999764	0.999783	0.999775	0.999994	0.999962	0.999992	1	0.999996	1		5720826000	11439550000	7267265000	20100000000	1770000000	4350000000	16400000000	12200000000	13300000000		11.36	11.4	11.41	11.41	11.43	11.39	11.33	11.33	11.32
H4_40_45 K44ac	0.000236	0.000217	0.000225	6e-06	3.8e-05	8e-06	0	4e-06	0		1352750	2479929	1636326	111000	66700	35500	0	53500	0		9.54	9.7	9.65	5.57	5.7	6.09	6.09	5.85	6.09
KTVTAMDVVYALKR(H4_79_92)
H4_79_92 unmod	1	1	1	1	1	1	1	1	1		49052150000	61300390000	67301570000	91400000	5440000	78800000	33000000	6150000	26000000		54.14	54.05	54.11	40.76	40.67	40.78	40.54	40.78	40.81
unmod(H1_1_35)
H1_1_35 H12.SETAPAAPAAAPPAEKAPVKKKAAKKAGGTPR	0.089138	0.079223	0.172194	0.001129	0.030967	0.000901	0.014686	0.025952	0.030663		108675800	142705400	479280200	2480000	10700000	1390000	12300000	48200000	32800000		40.65	40.47	40.63	39.61	38.82	39.09	39.01	39.64	38.96
H1_1_35 H13.SETAPLAPTIPAPAEKTPVKKKAKKAGATAGKR	0.050323	0.041368	0.036309	0.000607	0.000417	0.000495	0.000473	0.003765	0.000859		61353340	74517110	101060900	1340000	144000	765000	396000	6990000	918000		46.53	46.52	46.61	44.35	44.08	44.27	44.28	44.28	44.15
H1_1_35 H14.SETAPAAPAAPAPAEKTPVKKKAR	0.684304	0.709916	0.602207	0.813928	0.859078	0.836888	0.922051	0.844402	0.88217		834289800	1278786000	1676169000	1790000000	297000000	1290000000	773000000	1570000000	943000000		34.7	34.76	34.62	33.24	33.23	33.31	33.24	33.24	33.25
H1_1_35 H15.SETAPAETATPAPVEKSPAKKKATKKAAGAGAAKR	0.176235	0.169494	0.189291	0.184336	0.109538	0.161716	0.062791	0.125881	0.086308		214861900	305312700	526868000	405000000	37900000	250000000	52600000	234000000	92300000		40.85	41	41.06	39.22	39.2	39.27	39.23	39.27	39.24
unmod(H1_54_81)
H1_54_81 H11.GGVSLAALKKALAAAGYDVEKNNSR	0.012912	0.019669	0.022277	0.225113	0.094525	0.892083	0.44253	0.984863	0.807387		98496840	280180800	636891600	1150000000	40600000	1570000000	2340000000	1000000000	472000000		56.67	56.69	56.7	35.74	35.76	35.68	35.65	35.6	35.33
H1_54_81 H1v234.SGVSLAALKKALAAAGYDVEKNNSR	0.607917	0.760906	0.730135	0.771477	0.905475	0.107645	0.557248	0.012478	0.187643		4637346000	10838980000	20874330000	3920000000	389000000	190000000	2940000000	12700000	110000000		56.51	56.48	56.49	55.51	55.42	55.46	55.61	55.56	55.51
H1_54_81 H15.NGLSLAALKKALAAGGYDVEKNNSR	0.378897	0.219425	0.24758	0.00341	0	0.000272	0.000182	0.002549	0		2890325000	3125673000	7078236000	17300000	0	480000	961000	2600000	0		55.66	55.58	55.64	43.35	43.32	43.32	43.82	43.63	43.32
H1_54_81 H1T.VGMSLVALKKALAAAGYDVEKNNSR	0.000273	0	8e-06	0	0	0	4e-05	0.000109	0.00497		2085759	0	214966	0	0	0	210000	112000	2910000		52.61	0	52.27	44.47	44.47	44.47	44.65	44.47	44.52
KGNYAER(H2A1_36_42)
H2A1_36_42 unmod	0.999996	1	1	1	1	1	1	1	1		17576730000	20333070000	25685380000	39800000000	6890000000	15100000000	40900000000	40200000000	27500000000		22.05	22.06	22.06	21.72	21.81	21.71	21.67	21.72	21.77
H2A1_36_42 K36ac	4e-06	0	0	0	0	0	0	0	0		72236.9	0	0	0	0	0	0	0	0		19.67	0	0	19.65	19.65	19.65	19.65	19.65	19.65
KGNYSER(H2A3_36_42)
H2A3_36_42 unmod	0.999989	0.999991	0.999986	1	1	1	1	1	1		1893375000	2066593000	2579736000	112000000	610000000	69500000	4760000000	4800000000	3040000000		21.15	21.11	21.17	20.03	20.89	20.01	20.73	20.8	20.8
H2A3_36_42 K36ac	1.1e-05	9e-06	1.4e-05	0	0	0	0	0	0		20648.5	18762.6	37364.1	0	0	0	0	0	0		16.31	16.38	16.34	0	0	0	0	0	0
KGHYAER(H2AX_36_42)
H2AX_36_42 unmod	1	1	1	1	1	1	1	1	1		596344400	643788600	719550900	2840000000	252000000	90400000	2010000000	1660000000	416000000		16.26	16.27	16.29	16.14	16.11	15.97	16.06	16.1	16.19
H2AX_36_42 K36ac	0	0	0	0	0	0	0	0	0		0	0	0	0	0	0	0	0	0		0	0	0	0	0	0	0	0	0
GKQGGKAR(H2A1_4_11)
H2A1_4_11 unmod	0.9448	0.944642	0.946724	0.591725	0.642458	0.602804	0.652475	0.811959	0.704324		18808010000	22281650000	25710820000	37000000000	7000000000	14500000000	41800000000	53800000000	33700000000		17.9	17.9	17.92	17.51	17.55	17.49	17.43	17.49	17.46
H2A1_4_11 K5ac	0.026127	0.023498	0.02638	0.078018	0.060774	0.062081	0.087123	0.090062	0.075909		520104000	554254400	716409200	4880000000	662000000	1500000000	5580000000	5970000000	3630000000		15.94	15.91	15.98	15.57	15.59	15.55	15.51	15.54	15.51
H2A1_4_11 K9ac	0.012409	0.014529	0.012355	0.01356	0.00447	0.006953	0.011984	0.009652	0.009205		247016400	342705100	335527200	849000000	48700000	168000000	768000000	640000000	440000000		15.73	15.75	15.71	15.57	15.59	15.55	15.51	15.54	15.51
H2A1_4_11 K5acK9ac	0.000509	0.002249	0.000532	0.00467	0.002624	0.002693	0.005246	0.003697	0.003362		10135110	53038820	14449360	292000000	28600000	65000000	336000000	245000000	161000000		14.19	15.01	14.17	13.74	13.76	13.69	13.7	13.7	13.73
H2A1_4_11 K9me1	0.009099	0.014125	0.011304	0.136791	0.112459	0.144561	0.116257	0.044201	0.10142		181125400	333173100	307000600	8560000000	1230000000	3490000000	7450000000	2930000000	4850000000		22.41	22.41	22.31	21.76	21.86	21.75	21.75	21.8	21.77
H2A1_4_11 K5me1	0.007057	0.000957	0.002705	0.175236	0.177215	0.180908	0.126915	0.04043	0.10578		140481200	22581370	73458620	11000000000	1930000000	4360000000	8130000000	2680000000	5060000000		22.41	26.01	22.16	21.81	21.86	21.75	21.71	21.68	21.72
GKQGGKVR(H2AJ_4_11)
H2AJ_4_11 unmod	0.168936	0.151735	0.141396	0.156775	0.18072	0.230943	0.157101	0.088344	0.08998		4869050000	5067989000	5160735000	11900000000	2530000000	8730000000	11800000000	6070000000	4550000000		24.56	24.52	24.51	23.88	23.96	23.92	23.9	23.92	23.95
H2AJ_4_11 K5ac	0.0014	0.00216	0.002251	0.240027	0.204845	0.192923	0.190799	0.067822	0.177309		40351220	72152040	82162450	18200000000	2870000000	7290000000	14300000000	4660000000	8970000000		22.41	22.41	22.31	21.81	21.86	21.75	21.71	21.8	21.81
H2AJ_4_11 K9ac	0.004884	0.007135	0.007294	0.010337	0.01653	0.014801	0.016649	0.013106	0.0169		140774200	238325100	266226900	783000000	231000000	559000000	1250000000	900000000	855000000		22.2	22.41	22.31	22	22.12	22.04	21.9	21.64	22
H2AJ_4_11 K5acK9ac	0.652559	0.667109	0.704434	0.488677	0.500226	0.384729	0.556622	0.78381	0.665526		18808010000	22281650000	25710820000	37000000000	7000000000	14500000000	41800000000	53800000000	33700000000		17.9	17.9	17.92	17.51	17.55	17.49	17.43	17.49	17.46
H2AJ_4_11 K9me1	0.03487	0.022108	0.009681	0.053672	0.049098	0.092215	0.039584	0.020737	0.026008		1005019000	738412700	353327500	4070000000	687000000	3480000000	2970000000	1420000000	1320000000		26.45	26.42	26.4	25.97	25.95	25.89	25.95	25.91	25.95
H2AJ_4_11 K5me1	0.137351	0.149752	0.134944	0.050512	0.04858	0.084388	0.039245	0.026181	0.024276		3958733000	5001766000	4925276000	3830000000	680000000	3190000000	2950000000	1800000000	1230000000		26.45	26.47	26.45	25.89	25.95	25.89	25.79	25.91	25.91
GKTGGKAR(H2AX_4_11)
H2AX_4_11 unmod	0.041702	0.041986	0.021369	0.023446	0.033313	0.023	0.02732	0.029804	0.024262		507571400	563768400	496484800	1080000000	186000000	357000000	935000000	1140000000	544000000		19.22	19.23	19.24	18.83	18.85	18.8	18.74	18.8	18.8
H2AX_4_11 K5ac	0.002323	0.000724	0.001284	0.001557	0.003252	5.9e-05	0.002316	0.002465	0.002662		28272940	9725351	29829780	71800000	18200000	914000	79300000	94400000	59700000		17.34	17.3	17.56	16.84	16.85	16.75	16.77	16.75	16.75
H2AX_4_11 K9ac	0.00616	0.004467	0.004944	0.0005	0.00116	1.7e-05	0.001072	0.001125	0.001114		74981020	59978320	114871600	23000000	6480000	264000	36700000	43100000	25000000		17.69	17.9	17.97	16.84	16.89	16.75	16.85	16.87	16.87
H2AX_4_11 K5acK9ac	0	0	1e-06	0.004224	0.032601	0.006337	0.01535	0.008365	0.052444		0	0	16854.5	195000000	182000000	98400000	526000000	320000000	1180000000		0	0	14.81	11.83	11.83	11.78	11.71	11.75	11.74
H2AX_4_11 K9me1	0.708884	0.716647	0.730312	0.734576	0.695831	0.730796	0.70973	0.723041	0.692421		8628029000	9622701000	16967890000	33900000000	3890000000	11300000000	24300000000	27700000000	15500000000		21.15	21.21	21.22	20.64	20.72	20.67	20.53	20.6	20.6
H2AX_4_11 K5me1	0.24093	0.236175	0.24209	0.235697	0.233844	0.239792	0.244212	0.2352	0.227097		2932427000	3171213000	5624669000	10900000000	1310000000	3720000000	8360000000	9010000000	5090000000		21.15	21.06	21.11	20.6	20.72	20.67	20.53	20.64	20.6
SGRGKQGGKAR(H2A1_1_11)
H2A1_1_11 unmod	0.347699	0.493811	0.911949	0.073791	0.144538	0.041899	0.072001	0.096814	0.084105		7967820	30726420	45229840	614000000	194000000	202000000	541000000	1010000000	651000000		44.06	45.29	47.18	12.38	12.4	12.39	12.33	12.33	12.37
H2A1_1_11 S1ac	0.030903	0.016883	0.035404	0	0	0.000122	0	0	0		708159	1050512	1755933	0	0	587000	0	0	0		47.22	47.24	47.28	16.15	16.15	16.01	16.15	16.15	16.15
H2A1_1_11 K5ac	0.621398	0.489306	0.052647	0.926209	0.855462	0.957979	0.927999	0.903186	0.915895		14239850	30446160	2611146	7710000000	1150000000	4620000000	6970000000	9390000000	7090000000		40.41	40.38	44.53	11.88	11.87	11.83	11.79	11.79	11.83
AGGKAGKDSGKAKAKAVSR(H2AV_1_19)
H2AV_1_19 unmod	0.913971	0.921758	0.94057	0.456047	0.457026	0.495184	0.538708	0.54592	0.544832		2264740000	3868123000	4033849000	3150000000	634000000	2260000000	1100000000	1890000000	1350000000		35.05	35.06	34.97	33.93	33.94	33.93	33.88	33.92	33.91
H2AV_1_19 K4ac	0.032332	0.03652	0.021075	0.133119	0.161816	0.126496	0.159323	0.169937	0.173509		80116390	153256700	90386860	918000000	225000000	577000000	326000000	588000000	429000000		34.05	34.02	33.88	32.82	32.86	32.86	32.81	32.79	32.85
H2AV_1_19 K7ac	0.025481	0.015659	0.019109	0.100668	0.076364	0.078314	0.060569	0.024044	0.040741		63139860	65713010	81954900	694000000	106000000	357000000	124000000	83100000	101000000		34.1	33.87	34.04	32.82	32.95	32.91	32.81	32.93	32.9
H2AV_1_19 K11ac	0.003887	0.003769	0.003816	0.041971	0.038631	0.047447	0.042333	0.043291	0.038431		9630719	15818170	16364160	290000000	53600000	216000000	86700000	150000000	95000000		34.2	34.12	34.09	32.86	32.91	32.86	32.72	32.79	32.85
H2AV_1_19 K15ac	0.005203	0.003295	0.003288	0.004375	0.003093	0.00514	0.005607	0.00512	0.003489		12893380	13827720	14102290	30200000	4290000	23400000	11500000	17700000	8630000		33.85	33.87	33.88	32.78	32.86	32.74	32.68	32.97	32.9
H2AV_1_19 K4acK7ac	0.009855	0.012288	0.005786	0.068528	0.084567	0.073656	0.047396	0.061634	0.050876		24420210	51565780	24815960	473000000	117000000	336000000	97000000	213000000	126000000		32.86	32.89	32.86	31.79	31.8	31.78	31.76	31.75	31.8
H2AV_1_19 K4acK11ac	0.001125	0.000552	0.001233	0.055924	0.046802	0.047079	0.049511	0.047489	0.041205		2787997	2316897	5286618	386000000	64900000	215000000	101000000	164000000	102000000		32.53	32.65	32.62	31.79	31.85	31.73	31.76	31.79	31.8
H2AV_1_19 K4acK15ac	0	0	0	0	0	0	0.004882	0	0		0	0	0	0	0	0	10000000	0	0		32.34	32.41	32.01	31.25	31.26	31.26	31.84	31.27	31.24
H2AV_1_19 K7acK11ac	0.002243	0.001341	0.000968	0.026765	0.03596	0.0386	0.000151	0.012398	0.006642		5558125	5628053	4150758	185000000	49900000	176000000	310000	42900000	16400000		32.77	32.79	32.67	31.79	31.8	31.78	31.72	31.79	31.8
H2AV_1_19 K7acK15ac	0	0	8e-05	0.000807	0	0.004027	0.001095	0.002219	0		0	0	343845	5570000	0	18400000	2240000	7670000	0		32.34	32.41	32.81	31.87	31.26	31.86	31.8	31.84	31.24
H2AV_1_19 K11acK15ac	0.005583	0.004817	0.004074	0.038523	0.026222	0.023465	0.03797	0.031878	0.044415		13833710	20214980	17471620	266000000	36400000	107000000	77700000	110000000	110000000		32.62	32.65	32.62	31.75	31.71	31.73	31.67	31.66	31.66
H2AV_1_19 K7acK11acK15ac	0	0	0	0.001791	0.002705	0.001992	0.003719	0.00225	0.002714		0	0	0	12400000	3750000	9080000	7610000	7780000	6710000		29.27	0	0	30.71	30.71	30.75	30.62	30.72	30.72
H2AV_1_19 K4acK11acK15ac	2e-06	0	0	0.003238	0.005864	0.002223	0.001678	0.005349	0.001226		4008.02	0	0	22300000	8140000	10100000	3440000	18500000	3030000		29.76	0	0	30.79	30.8	30.79	30.46	30.8	30.81
H2AV_1_19 K4acK7acK15ac	0	0	0	0.001153	0.002755	0.003707	0.000185	0.002825	0.004211		0	0	0	7960000	3820000	16900000	378000	9770000	10400000		29.27	0	0	30.59	30.52	30.84	30.54	30.47	30.47
H2AV_1_19 K4acK7acK11ac	0.000318	0	0	0.067091	0.058196	0.05267	0.046874	0.04536	0.047709		786978	0	0	463000000	80700000	240000000	96000000	157000000	118000000		29.76	0	0	30.63	30.61	30.66	30.62	30.68	30.64
H2AV_1_19 K4acK7acK11acK15ac	0	0	0	0	0	0	0	0.000286	0		0	0	0	0	0	0	0	990000	0		0	0	0	29.4	29.4	29.4	29.4	29.4	29.4
AGGKAGKDSGKAKTKAVSR(H2AZ_1_19)
H2AZ_1_19 unmod	0.851732	0.838603	0.837423	0.451895	0.400857	0.45796	0.50833	0.501384	0.503316		8122917000	10877520000	12796590000	10800000000	2490000000	7600000000	5110000000	8970000000	6380000000		33.59	33.61	33.48	32.45	32.45	32.48	32.43	32.44	32.41
H2AZ_1_19 K4ac	0.037247	0.048268	0.053247	0.207601	0.237411	0.24822	0.15779	0.254192	0.238689		355223200	626090000	813664100	4980000000	1470000000	4120000000	1590000000	4550000000	3030000000		32.43	32.37	32.39	31.29	31.35	31.39	31.25	31.27	31.32
H2AZ_1_19 K7ac	3e-06	0.000121	0.000191	0.000162	0	1e-05	1e-05	0	0		27665.4	1570959	2916952	3890000	0	167000	105000	0	0		32.82	32.74	32.67	31.17	30.85	31.14	31.13	30.85	30.81
H2AZ_1_19 K11ac	0.032191	0.03674	0.036427	0.017519	0	0.000776	0.004499	0	0		307001500	476552200	556633400	420000000	0	12900000	45300000	0	0		32.57	32.55	32.53	31.21	30.85	31.14	31.13	30.85	30.81
H2AZ_1_19 K15ac	0.051014	0.047806	0.040334	0.033962	0.013247	0.018336	0.03463	0.005218	0.007132		486516300	620093900	616341100	814000000	82200000	304000000	348000000	93300000	90400000		32.48	32.51	32.34	31.21	31.22	31.14	31.13	31.06	31.37
H2AZ_1_19 K4acK7ac	0.000725	0.001204	0.000995	0.093132	0.084188	0.086779	0.081022	0.077076	0.074115		6917791	15617630	15204030	2230000000	522000000	1440000000	815000000	1380000000	939000000		31.23	31.16	31.15	30.18	30.2	30.2	30.14	30.13	30.14
H2AZ_1_19 K4acK11ac	0.012378	0.012247	0.013172	0.027656	0.019828	0.021809	0.023858	0.01952	0.024094		118048700	158857500	201279900	663000000	123000000	362000000	240000000	349000000	305000000		31.23	31.3	31.2	30.38	30.1	30.15	30.1	30.08	30.35
H2AZ_1_19 K4acK15ac	0	0	5e-06	0	0	0	0	0	2e-06		0	0	76424.2	0	0	0	0	0	19900		30.69	30.72	31.48	29.72	29.73	29.72	29.72	29.7	29.8
H2AZ_1_19 K7acK11ac	0.004978	0.005781	0.007588	0.086527	0.073851	0.08676	0.054154	0.049673	0.053376		47475680	74980230	115946600	2070000000	458000000	1440000000	545000000	889000000	677000000		31.03	31.21	31.25	30.3	30.29	30.28	30.22	30.22	30.22
H2AZ_1_19 K7acK15ac	0.000155	0	9.1e-05	0	0	0	4.4e-05	0	0		1473666	0	1397362	0	0	0	438000	0	0		31.08	30.72	31.44	29.72	29.73	29.72	29.97	29.7	29.71
H2AZ_1_19 K11acK15ac	0.002321	0.00413	0.003189	0.021186	0.016822	0.021791	0.018462	0.017161	0.015438		22136080	53566280	48737880	508000000	104000000	362000000	186000000	307000000	196000000		31.23	31.26	31.2	30.26	30.29	30.33	30.34	30.38	30.35
H2AZ_1_19 K7acK11acK15ac	0.00394	0.003402	0.005028	0.005342	0.007468	0.003769	0.010532	0.003529	0.00611		37572960	44129960	76833900	128000000	46300000	62500000	106000000	63100000	77400000		30.11	30.13	29.99	29.23	29.73	29.16	28.94	28.93	28.95
H2AZ_1_19 K4acK11acK15ac	0	0	0	0.002377	0.021297	0.005253	0.003625	0.000757	0.005802		0	0	0	57000000	132000000	87200000	36500000	13500000	73600000		29.67	29.74	29.56	29.59	29.78	29.58	29.56	29.49	29.5
H2AZ_1_19 K4acK7acK15ac	0	0	0	0.000219	0	0.000687	0.000186	0.000625	0.000437		0	0	0	5240000	0	11400000	1870000	11200000	5540000		29.67	29.74	29.56	29.19	29.24	29.24	29.1	29.14	29.2
H2AZ_1_19 K4acK7acK11ac	0.003316	0.001698	0.00231	0.048931	0.11041	0.041034	0.098716	0.059494	0.063051		31624030	22019520	35299210	1170000000	685000000	681000000	993000000	1060000000	799000000		29.95	30.03	29.94	29.1	29.24	29.16	29.06	29.06	29.08
H2AZ_1_19 K4acK7acK11acK15ac	0	0	0	0.003491	0.014622	0.006816	0.004142	0.011373	0.008438		0	0	0	83700000	90700000	113000000	41700000	203000000	107000000		0	0	0	21.22	21.33	21.26	21.21	21.24	21.28
AKAKTR(H2A1_12_17)
H2A1_12_17 unmod	0.567381	0.57713	0.534365	0.505524	0.528434	0.517764	0.508853	0.477218	0.514437		34460070000	38065780000	43025810000	70500000000	10900000000	25600000000	49000000000	57800000000	38100000000		21.55	21.56	21.51	21.01	21.11	21.05	20.97	21.04	21.04
H2A1_12_17 K13ac	0.01426	0.011142	0.014852	0.005401	0.00725	0.005212	0.00589	0.006321	0.006899		866094700	734916200	1195876000	753000000	150000000	258000000	567000000	766000000	511000000		21.15	21.21	21.22	20.77	20.81	20.75	20.69	20.72	20.76
H2A1_12_17 K15ac	0.415765	0.410234	0.449237	0.488971	0.464304	0.476869	0.48489	0.515857	0.477943		25251610000	27057820000	36171500000	68100000000	9600000000	23600000000	46700000000	62500000000	35400000000		20.9	20.91	20.91	20.35	20.45	20.41	20.42	20.35	20.39
H2A1_12_17 K13acK15ac	0.002419	0.001484	0.001463	9.8e-05	9e-06	0.000148	0.000367	0.000604	0.000719		146920300	97893530	117760200	13600000	187000	7320000	35300000	73200000	53300000		18.36	18.37	18.38	17.31	16.59	17.41	17.31	16.31	17.38
H2A1_12_17 K15me1	0.000152	8e-06	7.6e-05	5e-06	3e-06	6e-06	0	0	2e-06		9225449	525636	6082089	652000	56800	306000	0	0	148000		29.12	29.16	29.07	28.51	28.66	28.51	0	0	28.7
H2A1_12_17 K13me1	2.3e-05	1e-06	7e-06	1e-06	1e-06	0	0	0	1e-06		1367512	41569.5	544113	203000	15700	0	0	0	60000		29.37	29.31	29.07	28.51	28.66	28.04	0	0	28.7
AKAKSR(H2A3_12_17)
H2A3_12_17 unmod	0.434253	0.424176	0.460705	0.494374	0.471547	0.48207	0.49076	0.522478	0.484999		26591490000	28134150000	37817610000	68900000000	9750000000	23800000000	47300000000	63200000000	36000000000		20.8	20.81	20.81	20.35	20.4	20.36	20.33	20.35	20.35
H2A3_12_17 K13ac	0.001068	0.000776	0.000774	3e-06	0	7e-05	0.000163	0	0.000431		65401150	51444540	63533450	442000	187	3480000	15700000	2270	32000000		18.47	18.42	18.43	18.47	16.59	17.45	17.35	18.16	17.34
H2A3_12_17 K15ac	0.001331	0.0007	0.000661	1.5e-05	9e-06	7.8e-05	0.000204	1.9e-05	0.000286		81519100	46449000	54226730	2050000	187000	3840000	19600000	2270000	21300000		18.36	18.42	18.43	18.47	16.59	17.45	17.27	18.16	17.34
H2A3_12_17 K13acK15ac	0.000597	0.000433	0.000457	8.2e-05	1.9e-05	3.1e-05	4.2e-05	1.2e-05	0.000992		36541120	28694980	37510080	11500000	391000	1510000	4000000	1460000	73700000		17.34	17.4	17.41	14.41	14.63	13.78	13.66	13.7	13.68
H2A3_12_17 K15me1	0.542348	0.554577	0.515101	0.501202	0.524349	0.513678	0.504447	0.472277	0.508637		33210690000	36783170000	42282790000	69900000000	10800000000	25400000000	48600000000	57200000000	37800000000		21.55	21.56	21.56	21.06	21.11	21.09	21.05	21.08	21
H2A3_12_17 K13me1	0.020403	0.019338	0.022302	0.004324	0.004076	0.004074	0.004386	0.005214	0.004654		1249379000	1282619000	1830676000	603000000	84300000	201000000	423000000	631000000	346000000		21.15	21.21	21.22	20.77	20.81	20.75	20.69	20.72	20.76
DNKKTR(H2A1_72_77)
H2A1_72_77 unmod	0.999995	1	0.999998	0.99679	0.993615	0.999867	0.991489	0.997502	0.968227		8524913000	11035500000	11536710000	8880000000	1190000000	3240000000	8100000000	11900000000	5410000000		19.37	19.44	19.44	19.07	19.08	19.05	19.02	19.04	19.03
H2A1_72_77 K74ac	5e-06	0	2e-06	0.00321	0.006385	0.000133	0.008511	0.002498	0.031773		39253	0	26631.4	28600000	7670000	431000	69500000	29700000	177000000		14.99	0	14.81	13.78	13.8	13.83	13.74	14.76	13.77
HLQLAIR(H2A_82_88)
H2A_82_88 unmod	1	1	1	1	1	1	1	1	1		183046600000	185241500000	216333000000	258000000000	38700000000	139000000000	146000000000	115000000000	114000000000		26.92	26.89	26.92	26.42	26.57	26.47	26.44	26.52	26.49
unmod(H2A_1_88)
H2A_1_88 H2A14s.HLQLAIR	0.939778	0.924381	0.927271	0.954243	0.934744	0.944549	0.959015	0.91739	0.941813		183046600000	185241500000	216333000000	258000000000	38700000000	139000000000	146000000000	115000000000	114000000000		26.92	26.89	26.92	26.42	26.57	26.47	26.44	26.52	26.49
H2A_1_88 H2AZ.AGGKAGKDSGKAKTKAVSR	0.041704	0.05428	0.05485	0.040071	0.060124	0.051813	0.033529	0.071783	0.052884		8122917000	10877520000	12796590000	10800000000	2490000000	7600000000	5110000000	8970000000	6380000000		33.59	33.61	33.48	32.45	32.45	32.48	32.43	32.44	32.41
H2A_1_88 H2AY.SAKAGVIFPVGR	0.015912	0.018525	0.015751	0.001686	0.000633	0.001203	0.001322	0.001694	0.000796		3099317000	3712306000	3674669000	456000000	26200000	177000000	202000000	212000000	96000000		40.51	40.57	40.58	39.52	39.53	39.54	39.51	39.5	39.47
H2A_1_88 H2AX.GKTGGKAR	0.002606	0.002813	0.002128	0.004	0.004499	0.002435	0.006133	0.009133	0.004507		507571400	563768400	496484800	1080000000	186000000	357000000	935000000	1140000000	544000000		19.22	19.23	19.24	18.83	18.85	18.8	18.74	18.8	18.8
unmod(H2B_1_29)
H2B_1_29 1C.PEPAKSAPAPKKGSKKAVTKAQKKDGKKR	0.536526	0.551115	0.566436	0.567757	0.002284	0.625296	0.711174	0.655476	0.693242		24448260000	31109980000	24823490000	4970000000	215000	634000000	836000000	1790000000	745000000		42.43	42.46	42.53	40.4	41.34	40.45	40.41	40.41	40.44
H2B_1_29 1H.PDPAKSAPAPKKGSKKAVTKAQKKDGKKR	0.161944	0.151935	0.142261	0.106803	0.358082	0.094805	0.087469	0.115131	0.101771		7379409000	8576611000	6234439000	934000000	33700000	96100000	103000000	315000000	109000000		43.2	43.22	43.33	41.08	41.01	41.15	41.09	41.1	41.09
H2B_1_29 2F.PDPAKSAPAPKKGSKKAVTKVQKKDGKKR	0.11686	0.108655	0.112515	0.072383	0.168834	0.045029	0.071061	0.052297	0.062204		5325038000	6133457000	4930880000	633000000	15900000	45700000	83600000	143000000	66800000		44.67	44.63	44.67	42.49	42.41	42.55	42.48	42.5	42.51
H2B_1_29 1B.PEPSKSAPAPKKGSKKAITKAQKKDGKKR	2.8e-05	1.8e-05	4.3e-05	0.083658	0.285466	0.090032	0.001451	0.000301	0.000589		1275062	1039186	1870919	732000000	26900000	91300000	1710000	822000	633000		43.39	44.68	43.83	40.32	40.29	40.36	41.91	41.94	42.03
H2B_1_29 1N.PEPSKSAPAPKKGSKKAVTKAQKKDGKKR	0.049594	0.049464	0.044402	0.040487	0.078652	0.054347	0.047439	0.043218	0.039403		2259883000	2792211000	1945887000	354000000	7400000	55100000	55800000	118000000	42300000		42.02	42.11	42.18	40.14	40.14	40.17	40.13	40.13	40.16
H2B_1_29 1D.PEPTKSAPAPKKGSKKAVTKAQKKDGKKR	0.083298	0.088511	0.08431	0.083658	0.001234	0.090032	0.071483	0.106036	0.090691		3795681000	4996366000	3694791000	732000000	116000	91300000	84100000	290000000	97400000		42.27	42.31	42.38	40.32	41.3	40.36	40.31	40.32	40.3
H2B_1_29 1M.PEPVKSAPVPKKGSKKAINKAQKKDGKKR	0.004123	0.003186	0.001697	0	0	0	0	0	0		187884300	179829200	74377070	0	0	0	0	0	0		44.83	44.83	44.72	42.68	42.68	42.68	42.68	42.68	42.68
H2B_1_29 1L.PELAKSAPAPKKGSKKAVTKAQKKDGKKR	0.047628	0.047115	0.048336	0.045254	0.105447	0.000459	0.009922	0.027541	0.0121		2170310000	2659618000	2118295000	396000000	9920000	465000	11700000	75300000	13000000		47.37	47.44	47.43	45.05	45.06	44.79	44.84	45.05	45.1

## Sheet: Table S8
	CTRL Rep 1	CTRL Rep 2	CTRL Rep 3	TGF-β Rep 1	TGF-β Rep 2	TGF-β Rep 3		CTRL Rep 1	CTRL Rep 2	CTRL Rep 3	TGF-β Rep 1	TGF-β Rep 2	TGF-β Rep 3		CTRL Rep 1	CTRL Rep 2	CTRL Rep 3	TGF-β Rep 1	TGF-β Rep 2	TGF-β Rep 3
Peptide	Ratio	Ratio	Ratio	Ratio	Ratio	Ratio		Area	Area	Area	Area	Area	Area		RT(min)	RT(min)	RT(min)	RT(min)	RT(min)	RT(min)
TKQTAR(H3_3_8)
H3_3_8 unmod	0.821266	0.823171	0.807302	0.883367	0.884638	0.690395		3723249000	2673185000	3146752000	683297000	712793300	554291900		14.83	14.87	14.84	14.86	14.86	14.84
H3_3_8 K4me1	0.172074	0.171794	0.178086	0.102789	0.102483	0.055397		780105200	557888000	694153300	79508720	82575530	44476360		18.35	18.35	18.33	18.21	18.2	18.13
H3_3_8 K4me2	0.002997	0.002183	0.002393	0.001661	0.001696	0.001238		13588290	7090615	9325866	1284638	1366608	993804		6.18	6.13	6.13	6.13	6.17	6.13
H3_3_8 K4me3	0.001722	0.001436	0.001585	0.000869	0.001327	0.000868		7808208	4663429	6179982	671862	1068832	696588		6.08	6.08	6.03	6.03	6.03	6.03
H3_3_8 K4ac	0.001941	0.001415	0.010634	0.011314	0.009856	0.252103		8799860	4596251	41451660	8751639	7941632	202403600		13.98	13.97	13.94	14.01	14.01	13.98
KSTGGKAPR(H3_9_17)
H3_9_17 unmod	0.239319	0.23814	0.224421	0.258695	0.242087	0.251315		7162008000	5450023000	6069935000	1676840000	2183649000	1330444000		21.06	21.01	21.04	21.04	21.05	21.04
H3_9_17 K9me1	0.371908	0.406224	0.404622	0.373045	0.381107	0.394453		11129970000	9296760000	10943840000	2418045000	3437631000	2088202000		24.26	24.28	24.31	24.31	24.31	24.28
H3_9_17 K9me2	0.166143	0.148641	0.158953	0.169239	0.17166	0.165468		4972095000	3401763000	4299221000	1096992000	1548390000	875973200		11.59	11.61	11.59	11.61	11.62	11.59
H3_9_17 K9me3	0.094328	0.088575	0.08742	0.122704	0.126791	0.119659		2822907000	2027100000	2364464000	795355900	1143665000	633466300		11.41	11.43	11.45	11.47	11.48	11.45
H3_9_17 K9ac	0.004071	0.00289	0.003772	0.001884	0.001807	0.001974		121839400	66147210	102010000	12212050	16296010	10451750		19.33	19.33	19.4	19.29	19.32	19.31
H3_9_17 K14ac	0.030033	0.029821	0.027404	0.018475	0.0188	0.0171		898791300	682474900	741187300	119755600	169574300	90524080		19.33	19.28	19.26	19.39	19.37	19.35
H3_9_17 K9me1K14ac	0.063327	0.061231	0.066938	0.035217	0.036357	0.03346		1895155000	1401309000	1810464000	228276700	327943000	177132800		22.58	22.59	22.61	22.61	22.62	22.58
H3_9_17 K9me2K14ac	0.022762	0.018135	0.019746	0.014323	0.014516	0.012024		681202200	415022100	534064500	92838910	130939200	63652570		10.32	10.39	10.32	10.43	10.4	10.33
H3_9_17 K9me3K14ac	0.007636	0.006149	0.006724	0.006406	0.006874	0.004535		228514800	140730700	181867000	41523850	62005940	24008600		10.18	10.19	10.18	10.24	10.21	10.14
H3_9_17 K9acK14ac	0.000474	0.000194	1e-06	1.1e-05	3e-06	1.2e-05		14173480	4442886	35298.4	72175.6	23991.1	65559		17.37	17.32	18.05	17.32	18.06	18.18
KQLATKAAR(H3_18_26)
H3_18_26 unmod	0.793943	0.797211	0.805485	0.835916	0.83162	0.839389		43604370000	42108850000	26779650000	12129630000	12340400000	10431150000		32.97	32.98	32.98	32.97	32.99	32.96
H3_18_26 K23me1	0.001687	0.001537	0.001754	0.001564	0.001604	0.001271		92652110	81194820	58311620	22695150	23794900	15799530		35.55	35.66	35.16	35.24	35.63	35.6
H3_18_26 K18me1	0.000839	0.00087	0.001904	0.000905	0.000526	0.000484		46079180	45950520	63297900	13138710	7799887	6012651		35.04	35.1	35.34	35.33	35.02	35.09
H3_18_26 K18me1K23me1	0.000116	7.6e-05	0.000156	0.000103	0.000228	0.000105		6397777	4011535	5192863	1488847	3388380	1301730		37.54	37.52	37.58	37.52	37.55	37.51
H3_18_26 K18ac	0.044714	0.04708	0.04556	0.044759	0.047883	0.046234		2455763000	2486794000	1514727000	649481100	710542200	574558000		31.18	31.23	31.18	31.28	31.22	31.23
H3_18_26 K23ac	0.143419	0.138028	0.131063	0.103281	0.101836	0.098393		7876745000	7290680000	4357400000	1498662000	1511146000	1222735000		31.36	31.41	31.36	31.33	31.36	31.38
H3_18_26 K18acK23ac	0.015281	0.015197	0.014077	0.013472	0.016303	0.014124		839266300	802731600	468022800	195491700	241915900	175519900		29.5	29.5	29.49	29.53	29.51	29.49
KSAPATGGVKKPHR(H3_27_40)
H3_27_40 unmod	0.044008	0.043706	0.041453	0.019979	0.019208	0.021037		10519910000	10508420000	7536600000	3729829000	3866548000	4144273000		24.22	24.28	24.26	24.31	24.31	24.23
H3_27_40 K36me1	0.001872	0.002187	0.002741	0.000428	0.000456	0.000343		447615300	525821200	498369300	79915700	91794050	67562440		25.92	25.91	25.88	25.96	25.95	25.97
H3_27_40 K27me1	0.040926	0.043382	0.034244	0.034962	0.022579	0.03461		9783160000	10430720000	6225991000	6526820000	4545185000	6817942000		26.51	26.45	26.49	26.46	26.54	26.47
H3_27_40 K27me2	0.321813	0.324611	0.303809	0.259988	0.253832	0.262891		76928480000	78048240000	55236020000	48535860000	51096760000	51788320000		17.01	17.01	17.03	17.05	17.04	17.02
H3_27_40 K36me2	0.015841	0.044402	0.042001	0.021365	0.021709	0.022421		3786799000	10675840000	7636355000	3988571000	4370010000	4416785000		18.62	18.84	18.86	18.89	18.88	18.85
H3_27_40 K27me3	0.124959	0.122459	0.121842	0.164677	0.171526	0.168035		29871130000	29443640000	22152190000	30742790000	34528340000	33102140000		16.92	16.92	16.94	16.96	16.95	16.93
H3_27_40 K36me3	0.031699	0.031958	0.031269	0.021859	0.023368	0.023668		7577667000	7683810000	5685132000	4080819000	4704023000	4662513000		18.88	18.88	18.91	18.89	18.92	18.85
H3_27_40 K27me2K36me1	0.081091	0.080848	0.093458	0.07351	0.067824	0.068369		19384670000	19438790000	16991660000	13723190000	13653080000	13468300000		18.44	18.44	18.46	18.44	18.47	18.45
H3_27_40 K27me1K36me2	0.100908	0.098946	0.100636	0.078749	0.079521	0.080111		24121850000	23790240000	18296850000	14701230000	16007630000	15781400000		20.84	20.79	20.86	20.86	20.88	20.82
H3_27_40 K27me1K36me1	0.01458	0.01361	0.012087	0.006205	0.004942	0.006069		3485375000	3272261000	2197580000	1158421000	994771100	1195649000		27.97	27.97	27.95	27.99	27.97	27.95
H3_27_40 K27me3K36me1	0.026543	0.026199	0.028132	0.043376	0.047433	0.046483		6344965000	6299135000	5114782000	8097584000	9548289000	9156846000		18.35	18.35	18.33	18.35	18.34	18.36
H3_27_40 K27me1K36me3	0.033991	0.033433	0.035844	0.037474	0.040022	0.038978		8125373000	8038453000	6516885000	6995810000	8056396000	7678555000		20.79	20.79	20.82	20.81	20.83	20.78
H3_27_40 K27me2K36me2	0.133079	0.109605	0.124612	0.186703	0.190672	0.177468		31812140000	26353030000	22655930000	34854680000	38382460000	34960290000		13.18	13.17	13.19	13.21	13.22	13.19
H3_27_40 K27me3K36me2	0.02791	0.023899	0.027199	0.050579	0.056702	0.049352		6671916000	5746114000	4945157000	9442418000	11414190000	9722183000		13.18	13.21	13.14	13.16	13.17	13.14
H3_27_40 K27ac	0.000778	0.000756	0.000671	0.000145	0.000207	0.000166		186075400	181742800	122031500	27160450	41633590	32659570		22.91	22.87	22.89	22.9	22.9	22.86
KSAPSTGGVKKPHR(H33_27_40)
H33_27_40 unmod	0.01621	0.00472	0.013716	0.007334	0.003354	0.007181		255106800	67807540	149379800	175968000	92909460	220155300		23.82	23.79	23.85	23.86	23.81	23.78
H33_27_40 K36me1	0.030415	0.027629	0.022376	0.015547	0.014342	0.01371		478653600	396892700	243700800	373027500	397312800	420344000		25.56	25.54	25.52	25.54	25.52	25.5
H33_27_40 K27me1	0.032962	0.003162	0.002504	0.00152	0.002255	0.00156		518737400	45416710	27271410	36479580	62470550	47821830		26.01	25.95	25.98	25.96	25.99	25.97
H33_27_40 K27me2	0.018374	0.019427	0.006861	0.042975	0.08085	0.228072		289164900	279065900	74729440	1031109000	2239714000	6992693000		16.7	16.69	16.76	16.78	16.82	16.84
H33_27_40 K36me2	0.110868	0.122929	0.162576	0.09302	0.127133	0.090909		1744772000	1765881000	1770641000	2231854000	3521848000	2787268000		18.66	18.66	18.64	18.71	18.66	18.68
H33_27_40 K27me3	0.069513	0.077394	0.075663	0.065055	0.063478	0.053307		1093951000	1111771000	824054400	1560879000	1758471000	1634398000		16.83	16.83	16.85	16.82	16.86	16.79
H33_27_40 K36me3	0.028874	0.032332	0.024738	0.023668	0.023362	0.020628		454403600	464446300	269421300	567865300	647169200	632462500		18.71	18.71	18.69	18.71	18.7	18.68
H33_27_40 K27me2K36me1	0.120783	0.135887	0.111623	0.126108	0.114765	0.098624		1900816000	1952016000	1215700000	3025739000	3179251000	3023825000		18.3	18.3	18.33	18.3	18.34	18.31
H33_27_40 K27me1K36me2	0.144064	0.187619	0.181565	0.175654	0.158741	0.154773		2267196000	2695148000	1977451000	4214521000	4397466000	4745326000		20.57	20.57	20.6	20.64	20.66	20.6
H33_27_40 K27me1K36me1	0.01312	0.013095	0.009017	0.011789	0.008128	0.009327		206479300	188107800	98208530	282866900	225163200	285954200		27.57	27.51	27.59	27.63	27.61	27.59
H33_27_40 K27me3K36me1	0.02565	0.029307	0.029335	0.025719	0.027133	0.022487		403661800	421001700	319488500	617078300	751644100	689446700		18.21	18.21	18.19	18.21	18.2	18.18
H33_27_40 K27me1K36me3	0.089718	0.101713	0.107933	0.071858	0.074295	0.064243		1411931000	1461106000	1175512000	1724111000	2058128000	1969693000		20.57	20.57	20.6	20.64	20.61	20.6
H33_27_40 K27me2K36me2	0.242894	0.192124	0.191498	0.270172	0.23267	0.178109		3822520000	2759867000	2085632000	6482306000	6445466000	5460825000		13.14	13.26	13.33	13.21	13.26	13.14
H33_27_40 K27me3K36me2	0.05167	0.049098	0.057564	0.067205	0.066374	0.054269		813146700	705293500	626940400	1612466000	1838717000	1663883000		13.18	13.26	13.14	13.21	13.22	13.19
H33_27_40 K27ac	0.004884	0.003563	0.003031	0.002377	0.003121	0.002801		76861720	51181470	33005970	57026700	86454470	85891200		22.58	22.54	22.57	22.61	22.62	22.53
YRPGTVALR(H3_41_49)
H3_41_49 unmod	0.999766	0.999888	0.999798	0.999758	0.999968	0.99968		113523700000	116057200000	96501000000	96339910000	89705430000	111626500000		23.14	23.15	23.13	23.17	23.18	23.09
H3_41_49 Y41ph	0.000234	0.000112	0.000202	0.000242	3.2e-05	0.00032		26588080	12975600	19513210	23305060	2900646	35707210		33.01	33.16	33.07	33.01	33.03	33.01
YQKSTELLIR(H3_54_63)
H3_54_63 unmod	0.993709	0.994396	0.991703	0.996354	0.99531	0.996085		14042580000	13001280000	10292270000	10043070000	8674799000	12547320000		39.19	39.14	39.2	39.19	39.17	39.14
H3_54_63 K56me1	3e-06	2e-06	7e-06	0	0	0		45720.8	21598.8	68730.3	0	0	0		41.57	41.48	41.45	41.48	41.48	41.48
H3_54_63 K56me2	0.004045	0.003173	0.006168	0.001538	0.002824	0.00158		57166440	41481390	64016330	15499990	24614220	19908830		19.79	19.84	19.82	19.85	19.83	19.82
H3_54_63 K56me3	2e-05	1.1e-05	1e-05	1.1e-05	1.3e-05	1.1e-05		288596	137547	108137	106830	110379	136367		19.29	19.34	19.32	19.35	19.33	19.32
H3_54_63 K56ac	0.002222	0.002419	0.002111	0.002097	0.001854	0.002324		31404040	31623570	21912780	21140170	16155850	29276040		37.63	37.62	37.63	37.62	37.6	37.61
EIAQDFKTDLR(H3_73_83)
H3_73_83 unmod	0.851819	0.857935	0.860987	0.818476	0.813467	0.811443		20245620000	18034520000	15091180000	17128880000	15307330000	19818440000		42.79	42.81	42.77	42.76	42.77	42.74
H3_73_83 K79me1	0.084527	0.075381	0.082009	0.098837	0.103837	0.101692		2008997000	1584582000	1437441000	2068433000	1953933000	2483704000		45.25	45.29	45.24	45.28	45.25	45.21
H3_73_83 K79me2	0.062128	0.065167	0.055435	0.081464	0.081386	0.085522		1476636000	1369859000	971653300	1704862000	1531474000	2088765000		32.79	32.84	32.84	32.83	32.81	32.78
H3_73_83 K79me3	2.2e-05	0	0	3e-06	0	3e-06		527124	0	0	66945.8	0	70569.2		33.62	32.34	32.34	33.34	32.31	33.14
H3_73_83 K79ac	0.001504	0.001517	0.001569	0.00122	0.00131	0.001339		35737430	31887070	27504210	25531620	24654880	32709920		40.37	40.37	40.44	40.37	40.39	40.36
VTIMPKDIQLAR(H3_117_128)
H3_117_128 unmod	0.998379	0.998348	0.9986	0.998641	0.998557	0.998511		28262570000	25320670000	23496330000	24103840000	18781930000	26267280000		43.58	43.56	43.57	43.56	43.53	43.54
H3_117_128 K122ac	0.001621	0.001652	0.0014	0.001359	0.001443	0.001489		45883320	41899280	32949870	32807460	27137470	39178700		41.52	41.48	41.5	41.53	41.5	41.47
GKGGKGLGKGGAKR(H4_4_17)
H4_4_17 unmod	0.595395	0.612696	0.602188	0.62082	0.580361	0.609796		87187140000	91883650000	73815270000	67217650000	67706330000	67138030000		30.42	30.42	30.41	30.45	30.43	30.41
H4_4_17 K5ac	0.005166	0.004918	0.004952	0.004002	0.004696	0.003892		756427700	737538700	607020000	433254200	547789800	428544600		28.93	28.93	28.92	29	28.94	28.92
H4_4_17 K8ac	0.008111	0.00846	0.009227	0.006679	0.007967	0.007381		1187713000	1268746000	1131022000	723143000	929495000	812692300		28.97	28.93	28.92	29	28.94	28.92
H4_4_17 K12ac	0.010323	0.009327	0.009683	0.007196	0.00789	0.007112		1511653000	1398670000	1186919000	779176200	920514400	782972700		28.88	28.84	28.87	28.91	28.8	28.87
H4_4_17 K16ac	0.318516	0.309768	0.322256	0.308007	0.34169	0.320798		46642120000	46454760000	39501630000	33348620000	39862370000	35319520000		29.19	29.19	29.18	29.22	29.2	29.18
H4_4_17 K5acK8ac	0.001034	0.000951	0.00086	0.001198	0.001277	0.001167		151390200	142647000	105472200	129660700	148933400	128527800		27.39	27.38	27.41	27.44	27.43	27.36
H4_4_17 K5acK12ac	0.001907	0.001635	0.001484	0.001245	0.001579	0.001221		279218300	245127100	181889400	134796300	184259300	134389500		27.34	27.38	27.36	27.35	27.38	27.36
H4_4_17 K5acK16ac	0.00515	0.004266	0.004086	0.00464	0.00477	0.004202		754147500	639783700	500817600	502435200	556491200	462603300		27.61	27.6	27.59	27.63	27.61	27.59
H4_4_17 K8acK12ac	0.001008	0.001092	0.00115	0.000737	0.000661	0.001104		147581700	163739700	140962300	79830870	77146300	121596700		27.25	27.28	27.27	27.26	27.29	27.27
H4_4_17 K8acK16ac	0.017401	0.014875	0.014129	0.015682	0.015625	0.014622		2548058000	2230782000	1731929000	1697911000	1822893000	1609911000		27.61	27.65	27.59	27.63	27.61	27.59
H4_4_17 K12acK16ac	0.020981	0.017816	0.016942	0.016141	0.016862	0.014876		3072365000	2671848000	2076783000	1747614000	1967123000	1637856000		27.52	27.51	27.59	27.63	27.61	27.55
H4_4_17 K5acK8acK12ac	0.00082	0.000788	0.00076	0.000795	0.000968	0.00079		120130900	118216900	93169350	86034790	112945300	86964560		25.79	25.77	25.79	25.82	25.8	25.78
H4_4_17 K5acK8acK16ac	0.00265	0.002577	0.002283	0.003052	0.003593	0.003136		388089200	386523700	279800300	330469200	419170300	345299200		26.06	26.04	26.07	26	26.08	26.06
H4_4_17 K5acK12acK16ac	0.001812	0.001682	0.001383	0.001016	0.001386	0.000969		265398100	252277300	169481500	110054600	161719900	106683200		25.92	25.95	25.98	26	25.99	25.97
H4_4_17 K8acK12acK16ac	0.007573	0.007248	0.006727	0.006585	0.007834	0.006739		1108916000	1087000000	824557600	712981400	913915700	742002900		26.01	26	26.02	26	26.04	26.01
H4_4_17 K5acK8acK12acK16ac	0.002153	0.001899	0.00189	0.002204	0.002839	0.002193		315343100	284830100	231728200	238661400	331260400	241493300		24.4	24.42	24.44	24.45	24.44	24.41
KVLR(H4_20_23)
H4_20_23 unmod	0.032301	0.034502	0.026145	0.002592	0.003006	0.003012		8610067000	8507779000	5942225000	660391500	859776800	743246400		27.07	27.05	27.08	27.11	27.1	27.08
H4_20_23 K20me1	0.051458	0.05879	0.049137	0.021685	0.018599	0.023772		13716550000	14496980000	11168000000	5525833000	5320516000	5865606000		30.95	30.96	30.95	30.95	30.93	30.95
H4_20_23 K20me2	0.903942	0.894013	0.912442	0.941649	0.942041	0.938353		240954800000	220452600000	207381300000	239950200000	269479400000	231536700000		13	13.03	13.05	13.07	13.08	13
H4_20_23 K20me3	0.012219	0.01261	0.012195	0.034074	0.036348	0.034848		3257142000	3109389000	2771613000	8682652000	10397800000	8598562000		12.73	12.76	12.78	12.79	12.8	12.73
H4_20_23 K20ac	8.1e-05	8.5e-05	8.1e-05	1e-06	6e-06	1.6e-05		21543590	20911000	18510310	189762	1715240	3975087		24.35	24.37	24.39	24.36	24.49	24.41
DNIQGITKPAIR(H4_24_35)
H4_24_35 unmod	1	1	1	1	1	1		85838160000	86232300000	76758130000	62176780000	61880050000	75024430000		34.81	34.83	34.83	34.82	34.84	34.81
RGGVKR(H4_40_45)
H4_40_45 unmod	0.99881	0.9988	0.999021	0.998858	0.998985	0.999071		21326550000	20045240000	16702320000	16207210000	18530160000	17226360000		11.32	11.38	11.36	11.37	11.39	11.36
H4_40_45 K44ac	0.00119	0.0012	0.000979	0.001142	0.001015	0.000929		25412140	24084210	16361050	18533310	18817950	16023190		9.7	9.76	9.79	9.75	9.77	9.8
KTVTAMDVVYALKR(H4_79_92)
H4_79_92 unmod	1	1	1	1	1	1		4312502000	4736884000	3891834000	3175743000	5971060000	6025318000		52.75	52.72	52.71	52.71	52.69	52.69
unmod(H1_1_35)
H1_1_35 H12.SETAPAAPAAAPPAEKAPVKKKAAKKAGGTPR	0.007487	0.006352	0.005428	0.006672	0.000381	0.005127		9105911	6012575	6412491	3500499	349585	3620485		38.68	38.62	38.64	38.62	38.74	38.61
H1_1_35 H13.SETAPLAPTIPAPAEKTPVKKKAKKAGATAGKR	0.000123	0.000167	0.000158	0	0.000148	0		149993	158338	186982	0	135732	0		44.24	44.13	44.13	44.13	44.09	44.13
H1_1_35 H14.SETAPAAPAAPAPAEKTPVKKKAR	0.783235	0.792071	0.774183	0.762962	0.647455	0.68071		952634700	749728000	914646700	400266800	594756100	480662200		33.2	33.21	33.21	33.2	33.22	33.19
H1_1_35 H15.SETAPAETATPAPVEKSPAKKKATKKAAGAGAAKR	0.209155	0.20141	0.220231	0.230366	0.352016	0.314163		254391400	190642900	260189200	120855200	323364100	221836200		39.19	39.14	39.2	39.14	39.22	39.18
unmod(H1_54_81)
H1_54_81 H11.GGVSLAALKKALAAAGYDVEKNNSR	0	0	0	0	0	0		0	0	0	0	0	0		0	0	0	0	0	0
H1_54_81 H1v234.SGVSLAALKKALAAAGYDVEKNNSR	0.004023	0	0	0	0.000579	0		76953.4	0	0	0	63756.2	0		45.54	45.54	45.54	45.54	45.53	45.54
H1_54_81 H15.NGLSLAALKKALAAGGYDVEKNNSR	0.995977	1	1	1	0.999421	1		19049320	9221629	11068800	165246000	110088800	79217600		54.63	54.76	54.74	54.41	54.62	54.38
H1_54_81 H1T.VGMSLVALKKALAAAGYDVEKNNSR	0	0	0	0	0	0		0	0	0	0	0	0		0	0	0	0	0	0
KGNYAER(H2A1_36_42)
H2A1_36_42 unmod	0.999691	0.999683	0.999706	0.999673	0.999625	0.999793		24426280000	26167030000	28575210000	20252410000	26342230000	23478390000		21.77	21.74	21.76	21.76	21.77	21.76
H2A1_36_42 K36ac	0.000309	0.000317	0.000294	0.000327	0.000375	0.000207		7539426	8298533	8414476	6630490	9872788	4861046		19.42	19.43	19.45	19.48	19.51	19.4
KGNYSER(H2A3_36_42)
H2A3_36_42 unmod	1	1	1	1	1	1		58483490	60632520	29018560	97935220	91539590	89571860		30.72	30.73	30.72	30.67	30.7	30.67
H2A3_36_42 K36ac	0	0	0	0	0	0		0	0	0	0	0	0		0	0	0	0	0	0
KGHYAER(H2AX_36_42)
H2AX_36_42 unmod	1	1	1	1	1	1		1690831000	2060721000	1380609000	2214997000	2990364000	556104200		16.14	16.18	16.16	16.22	16.22	16.15
H2AX_36_42 K36ac	0	0	0	0	0	0		0	0	0	0	0	0		0	0	0	0	0	0
GKQGGKAR(H2A1_4_11)
H2A1_4_11 unmod	0.968363	0.968777	0.970655	0.966684	0.967643	0.967644		34445410000	35456680000	39231180000	28293860000	40291470000	32686300000		17.51	17.51	17.49	17.5	17.5	17.47
H2A1_4_11 K5ac	0.011581	0.011933	0.012883	0.013208	0.015127	0.013198		411934300	436751000	520710400	386573300	629854600	445806900		15.63	15.62	15.6	15.61	15.61	15.59
H2A1_4_11 K9ac	0.017224	0.017544	0.0144	0.018215	0.015154	0.017443		612685100	642092900	582017000	533130900	631003400	589195300		15.58	15.57	15.55	15.57	15.61	15.59
H2A1_4_11 K5acK9ac	0.000181	0.000187	0.000176	0.000231	0.00026	0.000188		6452055	6853577	7095443	6765131	10807630	6360606		14.27	14.26	14.23	14.29	13.77	14.22
H2A1_4_11 K9me1	0.001221	0.000736	0.000926	0.000776	0.000825	0.000633		43423250	26922580	37410950	22726490	34356620	21387890		23.46	23.51	23.49	23.49	23.5	23.45
H2A1_4_11 K5me1	0.001429	0.000823	0.000961	0.000886	0.000992	0.000894		50845470	30113670	38826590	25930570	41299340	30214870		23.46	23.37	23.35	23.4	23.5	23.36
GKQGGKVR(H2AJ_4_11)
H2AJ_4_11 unmod	0.086256	0.067141	0.08719	0.074589	0.077391	0.070427		3673417000	2674148000	3823242000	2506833000	3602017000	2604943000		25.42	25.45	25.47	25.45	25.48	25.41
H2AJ_4_11 K5ac	0.001052	0.000616	0.000824	0.000692	0.00065	0.000547		44793030	24529440	36141780	23267620	30259620	20225810		23.36	23.37	23.4	23.4	23.45	23.36
H2AJ_4_11 K9ac	0.001162	0.000816	0.000914	0.000755	0.000975	0.000848		49475690	32506810	40095770	25389440	45396340	31376950		23.46	23.37	23.49	23.49	23.5	23.5
H2AJ_4_11 K5acK9ac	0.808815	0.89023	0.89468	0.841862	0.86568	0.883703		34445410000	35456680000	39231180000	28293860000	40291470000	32686300000		17.51	17.51	17.49	17.5	17.5	17.47
H2AJ_4_11 K9me1	0.043619	0.019914	0.007321	0.045138	0.028708	0.023125		1857610000	793152100	321013600	1517037000	1336147000	855340400		25.92	25.91	25.88	25.91	25.9	25.88
H2AJ_4_11 K5me1	0.059097	0.021282	0.00907	0.036963	0.026596	0.02135		2516783000	847635000	397721200	1242290000	1237871000	789696600		25.97	25.91	25.93	25.96	25.95	25.92
GKTGGKAR(H2AX_4_11)
H2AX_4_11 unmod	0.120197	0.130667	0.119716	0.190608	0.191769	0.211051		1870318000	2084049000	2114850000	1941944000	2668534000	2233943000		18.84	18.8	18.82	18.84	18.83	18.81
H2AX_4_11 K5ac	0.001787	0.005689	0.005316	0.006385	0.003969	0.00734		27812080	90730660	93915920	65047970	55224220	77695730		16.88	16.83	16.85	16.87	16.91	16.88
H2AX_4_11 K9ac	0.002608	0.00634	0.00616	0.007664	0.004227	0.008845		40575280	101123900	108819600	78081820	58823470	93628090		17.23	17.19	17.17	16.78	16.77	17.24
H2AX_4_11 K5acK9ac	2e-06	0.000184	3e-06	0.000117	0.000189	0.000202		32786.6	2938444	44230.9	1196898	2631486	2136240		14.64	14.82	15.27	15	14.91	14.98
H2AX_4_11 K9me1	0.669366	0.65774	0.666258	0.60029	0.608183	0.587701		10415590000	10490470000	11769820000	6115856000	8463067000	6220731000		20.66	20.66	20.64	20.64	20.7	20.64
H2AX_4_11 K5me1	0.20604	0.199379	0.202547	0.194937	0.191663	0.184861		3206056000	3179954000	3578113000	1986048000	2667047000	1956726000		20.61	20.66	20.64	20.64	20.7	20.6
SGRGKQGGKAR(H2A1_1_11)
H2A1_1_11 unmod	0.719442	1	0.154992	0	1	0.836537		326286	144651	61837.2	0	143766	156599		33.39	33.68	33.93	33.14	33.84	33.14
H2A1_1_11 S1ac	0	0	0	0.042899	0	0.163463		0	0	0	25712	0	30600.2		37.62	37.62	37.62	37.62	37.62	37.56
H2A1_1_11 K5ac	0.280558	0	0.845008	0.957101	0	0		127241	0	337133	573655	0	0		29.64	29.64	29.31	29.4	29.64	29.64
AGGKAGKDSGKAKAKAVSR(H2AV_1_19)
H2AV_1_19 unmod	0.876382	0.875044	0.884893	0.875506	0.868767	0.870114		1747637000	1493897000	1554228000	1680441000	2300516000	2055901000		33.86	33.87	33.88	33.87	33.84	33.86
H2AV_1_19 K4ac	0.065788	0.064982	0.072542	0.071149	0.070494	0.073703		131191200	110939500	127412300	136562600	186671200	174145000		32.74	32.84	32.79	32.78	32.85	32.78
H2AV_1_19 K7ac	0.022535	0.027464	0.010478	0.025291	0.028487	0.021461		44938650	46886550	18402970	48542630	75433280	50708400		32.88	32.89	32.84	32.92	32.9	32.82
H2AV_1_19 K11ac	0.024024	0.021056	0.022793	0.022143	0.023197	0.022451		47907670	35946930	40033960	42502090	61426330	53047250		32.79	32.84	32.79	32.83	32.76	32.82
H2AV_1_19 K15ac	0.010575	0.010192	0.009008	0.004521	0.004887	0.003863		21087280	17400860	15821610	8677738	12940920	9127315		32.56	32.89	32.7	32.97	32.71	32.96
H2AV_1_19 K4acK7ac	5.9e-05	0.000189	4.6e-05	0.000208	0.000493	0.001768		117800	321901	81126	400017	1304153	4176867		30.37	30.46	30.37	30.45	30.56	30.49
H2AV_1_19 K4acK11ac	0	0	0	1.3e-05	0	0		0	0	0	25149.6	0	0		29.88	29.97	29.91	30.77	29.97	29.95
H2AV_1_19 K4acK15ac	0	0	0	0	0	0		0	0	0	0	0	0		29.88	29.97	29.91	29.95	29.97	29.95
H2AV_1_19 K7acK11ac	0.000488	0.000725	0.000174	0.001004	0.003055	0.00567		972749	1238112	304948	1926437	8090649	13397430		30.37	30.46	30.37	30.45	30.34	30.36
H2AV_1_19 K7acK15ac	0	0	0	3.1e-05	0	1.4e-05		0	0	0	58999	0	33180.1		29.88	29.97	29.91	30.58	29.97	30.54
H2AV_1_19 K11acK15ac	0.000119	0.000348	6.6e-05	0.000135	0.000403	0.000956		237921	593625	116322	258484	1067616	2259800		30.37	30.46	30.37	30.45	30.56	30.49
H2AV_1_19 K7acK11acK15ac	0	0	0	0	6e-06	0		0	0	0	0	15929.3	0		0	0	0	0	29.15	0
H2AV_1_19 K4acK11acK15ac	0	0	0	0	1.2e-05	0		0	0	0	0	32995.2	0		0	0	0	0	29.15	0
H2AV_1_19 K4acK7acK15ac	0	0	0	0	0	0		0	0	0	0	0	0		0	0	0	0	28.67	0
H2AV_1_19 K4acK7acK11ac	0	0	0	0	0.000187	0		0	0	0	0	496172	0		0	0	0	0	29.15	0
H2AV_1_19 K4acK7acK11acK15ac	3e-05	0	0	0	1.1e-05	0		58936.2	0	0	0	30387	0		24.82	24.78	24.78	24.78	24.78	24.78
AGGKAGKDSGKAKTKAVSR(H2AZ_1_19)
H2AZ_1_19 unmod	0.860451	0.856426	0.871292	0.862573	0.853164	0.858466		9551752000	8993392000	9373999000	5627836000	7192868000	7166801000		32.42	32.43	32.43	32.42	32.39	32.41
H2AZ_1_19 K4ac	0.079513	0.076924	0.070437	0.094076	0.083361	0.089102		882661400	807785000	757808300	613793600	702797800	743859900		31.31	31.32	31.41	31.33	31.36	31.28
H2AZ_1_19 K7ac	0	0	0.001449	0	0	4.7e-05		0	0	15589630	0	0	396295		30.77	30.82	31.27	30.81	30.79	31.19
H2AZ_1_19 K11ac	1.9e-05	0.002628	0.000357	0	0	3.2e-05		214337	27600100	3838702	0	0	265037		31.04	31.09	31.09	30.81	30.79	31.19
H2AZ_1_19 K15ac	0.033168	0.032257	0.031429	0.016319	0.031254	0.021405		368190900	338737100	338139600	106469600	263497600	178694500		31.22	31.18	31.27	31.14	31.26	31.19
H2AZ_1_19 K4acK7ac	0.004624	0.005111	0.006016	0.005479	0.008209	0.007181		51330400	53670450	64723350	35749670	69209880	59950800		30.06	30.1	30.19	30.19	30.16	30.14
H2AZ_1_19 K4acK11ac	0.008965	0.009614	0.007186	0.010351	0.011351	0.00993		99519160	100957800	77312920	67532830	95701010	82897320		30.2	30.2	30.19	30.28	30.25	30.19
H2AZ_1_19 K4acK15ac	0.000258	0.000235	0.000173	0.000872	0.000956	0.000173		2868130	2469413	1862222	5688914	8060984	1446083		29.97	29.97	29.96	29.95	29.88	29.86
H2AZ_1_19 K7acK11ac	0.001949	0.001857	0.001454	0.001104	0.000788	0.000778		21633150	19502060	15643420	7203144	6641721	6492066		30.29	30.42	30.28	30.41	30.3	30.36
H2AZ_1_19 K7acK15ac	0.000288	0.000521	0.000172	0.0003	0.000163	0.00035		3192049	5466426	1845513	1954430	1373155	2921682		30.33	30.42	30.37	30.41	30.43	30.36
H2AZ_1_19 K11acK15ac	0.009262	0.010492	0.007818	0.008735	0.008374	0.01236		102817300	110182300	84106530	56989850	70599260	103182500		30.15	30.2	30.19	30.19	30.25	30.14
H2AZ_1_19 K7acK11acK15ac	9.6e-05	1.7e-05	3.6e-05	0	2e-06	7e-06		1065044	174488	390194	0	16494.2	54616.5		28.93	29.14	29.09	28.54	29.15	29.09
H2AZ_1_19 K4acK11acK15ac	0.000524	0.001857	0.001101	9e-05	0.001081	7.5e-05		5811971	19497560	11846010	584713	9116195	628144		29.15	29.06	29.18	29	29.02	29.09
H2AZ_1_19 K4acK7acK15ac	0	0	0	0	0	0		0	0	0	0	0	0		28.52	28.56	28.6	28.54	28.57	28.46
H2AZ_1_19 K4acK7acK11ac	0.000587	0.002038	0.001081	0.000103	0.00128	9.5e-05		6514169	21400270	11626150	671968	10790880	790746		28.97	29.06	29.14	29	29.02	29.09
H2AZ_1_19 K4acK7acK11acK15ac	0.000297	2.3e-05	0	0	1.6e-05	0		3300840	243025	0	0	137264	0		18.12	18.21	18.25	18.25	18.25	18.25
AKAKTR(H2A1_12_17)
H2A1_12_17 unmod	0.299687	0.286448	0.295858	0.26009	0.258215	0.254921		27779240000	30678590000	33509560000	21845790000	30420490000	24947400000		21.01	21.01	21.04	21.04	21.05	21.04
H2A1_12_17 K13ac	0.005375	0.004216	0.00442	0.005147	0.0042	0.004444		498231600	451529700	500626600	432341900	494768800	434894200		20.75	20.75	20.73	20.77	20.79	20.73
H2A1_12_17 K15ac	0.692226	0.706486	0.697194	0.732031	0.735334	0.73822		64165270000	75664650000	78965780000	61485610000	86630190000	72244500000		20.44	20.35	20.42	20.37	20.39	20.37
H2A1_12_17 K13acK15ac	0.000734	0.001074	0.001155	0.001182	0.001091	0.00106		68025270	115044000	130763000	99288840	128504600	103778900		17.65	18.07	18.1	18.12	18.06	18.04
H2A1_12_17 K15me1	0.001509	0.001347	0.001007	0.001191	0.000902	0.001021		139908400	144246800	114111200	100044400	106268600	99893360		24.82	24.74	24.82	24.84	24.78	24.8
H2A1_12_17 K13me1	0.000468	0.000429	0.000366	0.000358	0.000259	0.000334		43394590	45967320	41410990	30053310	30522260	32695150		24.68	24.79	24.77	24.64	24.68	24.75
AKAKSR(H2A3_12_17)
H2A3_12_17 unmod	0.698803	0.712973	0.702957	0.738531	0.740816	0.743947		64836300000	76622720000	79761360000	62061700000	87436770000	72903830000		20.39	20.35	20.37	20.41	20.39	20.37
H2A3_12_17 K13ac	0.000276	0.000208	0.000161	0.00044	0.000314	0.000272		25572960	22347340	18242390	36968950	37030780	26673030		17.6	17.55	17.58	17.5	17.54	17.61
H2A3_12_17 K15ac	0.001049	0.00099	0.001062	0.000671	0.000916	0.000886		97307540	106366900	120483100	56353230	108158200	86777560		18.3	18.17	18.19	18.21	18.25	18.23
H2A3_12_17 K13acK15ac	0.000469	0.000365	0.000492	0.000394	0.000214	0.00032		43496030	39229390	55822660	33121260	25263820	31352910		16.65	16.6	16.72	16.73	16.64	16.62
H2A3_12_17 K15me1	0.292834	0.278866	0.288987	0.253531	0.251766	0.248184		27169740000	29969510000	32790070000	21305240000	29715320000	24321040000		21.06	21.01	21.04	21.08	21.1	21.04
H2A3_12_17 K13me1	0.006569	0.006598	0.006341	0.006433	0.005975	0.006392		609497000	709086600	719494000	540550400	705175300	626359700		20.75	20.75	20.78	20.77	20.79	20.78
DNKKTR(H2A1_72_77)
H2A1_72_77 unmod	0.999963	0.999551	0.99939	0.999985	0.999961	0.999965		14468210000	15652600000	16011550000	11200670000	16821280000	13184590000		19.05	19.06	19.08	19.11	19.09	19.07
H2A1_72_77 K74ac	3.7e-05	0.000449	0.00061	1.5e-05	3.9e-05	3.5e-05		538764	7031326	9774654	171109	654579	457086		17.41	16.83	16.81	16.82	16.95	16.79
HLQLAIR(H2A_82_88)
H2A_82_88 unmod	1	1	1	1	1	1		202278400000	199871800000	184434900000	193434100000	170548300000	183503000000		26.38	26.41	26.44	26.46	26.45	26.43
unmod(H2A_1_88)
H2A_1_88 H2A14s.HLQLAIR	0.936855	0.938164	0.932323	0.947553	0.928488	0.931446		202278400000	199871800000	184434900000	193434100000	170548300000	183503000000		26.38	26.41	26.44	26.46	26.45	26.43
H2A_1_88 H2AZ.AGGKAGKDSGKAKTKAVSR	0.044239	0.042213	0.047386	0.027568	0.039158	0.036378		9551752000	8993392000	9373999000	5627836000	7192727000	7166801000		32.42	32.43	32.43	32.42	32.39	32.41
H2A_1_88 H2AY.SAKAGVIFPVGR	0.010243	0.009841	0.0096	0.015366	0.017826	0.020836		2211633000	2096518000	1899137000	3136738000	3274436000	4104969000		39.43	39.42	39.44	39.42	39.4	39.41
H2A_1_88 H2AX.GKTGGKAR	0.008662	0.009782	0.010691	0.009513	0.014528	0.011339		1870318000	2084049000	2114850000	1941944000	2668534000	2233943000		18.84	18.8	18.82	18.84	18.83	18.81
unmod(H2B_1_29)
H2B_1_29 1C.PEPAKSAPAPKKGSKKAVTKAQKKDGKKR	0.664825	0.667709	0.69674	0.611856	0.659789	0.717102		663034500	1231681000	1459974000	993404300	1111500000	1328864000		40.37	40.32	40.34	40.32	40.34	40.31
H2B_1_29 1H.PDPAKSAPAPKKGSKKAVTKAQKKDGKKR	0.059922	0.065933	0.073149	0.063867	0.060673	0.065471		59760730	121622600	153279200	103693900	102212100	121324200		41.09	40.95	40.96	41	41.02	40.98
H2B_1_29 2F.PDPAKSAPAPKKGSKKAVTKVQKKDGKKR	0.104099	0.133792	0.127016	0.116941	0.099468	0.107198		103819000	246797000	266153900	189864500	167567500	198649700		42.46	42.38	42.39	42.38	42.39	42.41
H2B_1_29 1B.PEPSKSAPAPKKGSKKAITKAQKKDGKKR	0.000546	0.000509	0.000617	0.005765	0.000351	0.012155		544641	939019	1292007	9360455	591549	22525190		41.71	41.77	41.74	41.72	41.83	41.75
H2B_1_29 1N.PEPSKSAPAPKKGSKKAVTKAQKKDGKKR	0.039521	0.031831	0.027655	0.029059	0.033871	0.028048		39415010	58715870	57950270	47179780	57060560	51976430		40.08	40.03	40.05	40.03	40.06	40.07
H2B_1_29 1D.PEPTKSAPAPKKGSKKAVTKAQKKDGKKR	0.078281	0.068438	0.065538	0.058002	0.070534	0.065757		78070270	126243300	137330600	94172110	118823100	121854900		40.32	40.23	40.25	40.22	40.25	40.26
H2B_1_29 1M.PEPVKSAPVPKKGSKKAINKAQKKDGKKR	0	0	0	0	5e-05	0		0	0	0	0	83831.2	0		40.78	40.78	40.78	40.78	40.78	40.78
H2B_1_29 1L.PELAKSAPAPKKGSKKAVTKAQKKDGKKR	0.052805	0.031789	0.009285	0.11451	0.075263	0.004268		52662370	58639460	19455140	185917900	126790400	7908648		42.55	42.24	42.39	42.42	42.3	42.46

## Sheet: Table S9
	CTRL Rep 1	CTRL Rep 2	CTRL Rep 3	TGF-β Rep 1	TGF-β Rep 2	TGF-β Rep 3		CTRL Rep 1	CTRL Rep 2	CTRL Rep 3	TGF-β Rep 1	TGF-β Rep 2	TGF-β Rep 3		CTRL Rep 1	CTRL Rep 2	CTRL Rep 3	TGF-β Rep 1	TGF-β Rep 2	TGF-β Rep 3
Peptide	Ratio	Ratio	Ratio	Ratio	Ratio	Ratio		Area	Area	Area	Area	Area	Area		RT(min)	RT(min)	RT(min)	RT(min)	RT(min)	RT(min)
TKQTAR(H3_3_8)
H3_3_8 unmod	0.587177	0.537624	0.569739	0.854484	0.813895	0.901072		121490500	63434190	95138240	92430110	81511050	133281000		10.96	11.03	11.01	11.06	11.07	11
H3_3_8 K4me1	0.4073	0.461689	0.429798	0.145161	0.186056	0.098845		84272810	54474620	71770040	15702150	18633380	14620520		18.48	18.52	18.51	18.49	18.54	18.49
H3_3_8 K4me2	0.005135	0.000439	0.00021	0.000209	5e-05	8.3e-05		1062493	51756.9	35106.5	22589	4968.3	12218.1		5.41	5.41	5.4	5.41	5.45	5.41
H3_3_8 K4me3	0.000388	0.000249	0.000252	0.000146	0	0		80296.5	29403.8	42153.5	15830.6	0	0		5.41	5.41	5.4	5.41	4.95	4.91
H3_3_8 K4ac	0	0	0	0	0	0		0	0	0	0	0	0		0	0	0	0	0	0
KSTGGKAPR(H3_9_17)
H3_9_17 unmod	0.235802	0.25192	0.236631	0.262976	0.248668	0.272436		908440500	671068700	774000200	206426400	296005000	201094600		21.52	21.56	21.56	21.56	21.59	21.59
H3_9_17 K9me1	0.363883	0.374397	0.382353	0.363381	0.37744	0.390865		1401881000	997324300	1250645000	285240500	449290000	288511500		24.87	24.91	24.92	24.93	24.91	24.95
H3_9_17 K9me2	0.17215	0.161814	0.162877	0.171442	0.169001	0.154338		663217600	431041900	532756400	134576000	201172300	113922600		11.53	11.6	11.58	11.58	11.64	11.57
H3_9_17 K9me3	0.101296	0.093123	0.093186	0.128356	0.128549	0.113797		390249000	248062300	304802500	100755100	153020200	83997910		11.39	11.45	11.39	11.43	11.49	11.43
H3_9_17 K9ac	0.002914	0	0	0	0.000386	0		11227220	0	0	0	459758	0		19.81	19.23	19.23	19.21	19.78	19.2
H3_9_17 K14ac	0.026546	0.029678	0.027987	0.016978	0.017275	0.017473		102268400	79057340	91541980	13327160	20563960	12897670		19.71	19.75	19.71	19.74	19.69	19.78
H3_9_17 K9me1K14ac	0.064997	0.062607	0.066862	0.03423	0.036057	0.031601		250405100	166773300	218698900	26869350	42921030	23325690		23.07	23.1	23.11	23.16	23.14	23.19
H3_9_17 K9me2K14ac	0.02362	0.019393	0.021944	0.015765	0.01554	0.013826		90999210	51658150	71778010	12374850	18498590	10205770		10.23	10.25	10.24	10.26	10.24	10.24
H3_9_17 K9me3K14ac	0.008652	0.007042	0.008157	0.006872	0.007082	0.005649		33333520	18759270	26682430	5393997	8430668	4169772		10.04	10.05	10.09	10.12	10.09	10.09
H3_9_17 K9acK14ac	0.00014	2.7e-05	4e-06	0	0	1.4e-05		541196	71313.7	11857.3	0	0	10163.7		17.61	17.69	18.56	0	0	18.64
KQLATKAAR(H3_18_26)
H3_18_26 unmod	0.82432	0.82703	0.83541	0.849464	0.847013	0.858003		8192058000	6928283000	5034705000	1864515000	2180682000	1866289000		33.63	33.65	33.69	33.61	33.64	33.68
H3_18_26 K23me1	0.001175	0.000467	0.000996	0.000628	0.001912	0.000228		11676910	3908060	6003528	1379286	4921874	496763		35.74	34.72	35.87	35.8	36.07	36.34
H3_18_26 K18me1	0.002204	0.001553	0.00179	7.1e-05	0.001123	3.5e-05		21903520	13009630	10790230	155497	2891400	76330.2		35.93	36.06	36.06	35.8	36.21	36.34
H3_18_26 K18me1K23me1	3.6e-05	4.9e-05	4.4e-05	1e-06	2e-06	3e-06		360374	407389	265409	3094.13	5270.63	5556.25		39.16	39.22	39.16	39.08	39.32	39.3
H3_18_26 K18ac	0.039626	0.043114	0.040002	0.043198	0.045232	0.042918		393799400	361181500	241074700	94815920	116452800	93352980		31.81	31.81	31.85	31.8	31.85	31.84
H3_18_26 K23ac	0.118343	0.113545	0.108609	0.091135	0.088308	0.085569		1176088000	951198500	654546400	200036000	227354600	186125600		31.95	31.96	31.99	31.95	31.99	31.98
H3_18_26 K18acK23ac	0.014296	0.014243	0.013148	0.015502	0.016409	0.013244		142070800	119317400	79240730	34025250	42246770	28807290		30.02	30.03	30.06	30.05	30.05	30.05
KSAPATGGVKKPHR(H3_27_40)
H3_27_40 unmod	0.051732	0.045228	0.043478	0.022792	0.020352	0.022997		1752083000	1481296000	1111996000	573636000	618870200	759277000		24.97	25.01	24.97	25.03	25	25.05
H3_27_40 K36me1	0.002814	0.003732	0.002802	0.009036	0.017763	0.000671		95313180	122214000	71663710	227424900	540127100	22149990		26.63	26.64	26.69	27.05	27.05	26.73
H3_27_40 K27me1	0.069832	0.06569	0.064331	0.047444	0.04198	0.046796		2365121000	2151439000	1645336000	1194103000	1276520000	1545028000		27.2	27.2	27.26	27.23	27.2	27.25
H3_27_40 K27me2	0.288351	0.280275	0.279033	0.23137	0.225796	0.235543		9766073000	9179389000	7136531000	5823220000	6865977000	7776751000		17.33	17.46	17.41	17.43	17.48	17.44
H3_27_40 K36me2	0.007972	0.036848	0.033979	0.019514	0.018022	0.019467		270004700	1206837000	869054000	491141900	548017400	642726000		18.76	19.32	19.27	19.31	19.35	19.35
H3_27_40 K27me3	0.131728	0.128064	0.13076	0.170338	0.174618	0.172847		4461459000	4194272000	3344315000	4287151000	5309767000	5706774000		17.24	17.36	17.36	17.34	17.44	17.39
H3_27_40 K36me3	0.028015	0.02789	0.02877	0.020376	0.020024	0.020816		948821800	913424600	735814200	512823500	608881500	687278200		19.24	19.32	19.27	19.31	19.3	19.35
H3_27_40 K27me2K36me1	0.091991	0.094497	0.09501	0.084159	0.078869	0.087521		3115623000	3094917000	2429975000	2118147000	2398239000	2889623000		18.86	18.9	18.9	18.93	18.97	18.97
H3_27_40 K27me1K36me2	0.087385	0.090008	0.091202	0.074356	0.071523	0.077311		2959604000	2947889000	2332585000	1871432000	2174851000	2552530000		21.29	21.38	21.38	21.42	21.41	21.4
H3_27_40 K27me1K36me1	0.026015	0.023602	0.023087	0.009888	0.009306	0.010689		881089100	773011200	590469700	248861900	282975300	352907600		28.75	28.76	28.8	28.78	28.74	28.79
H3_27_40 K27me3K36me1	0.030829	0.030875	0.032116	0.053227	0.051576	0.055056		1044153000	1011211000	821406800	1339631000	1568325000	1817756000		18.76	18.85	18.85	18.83	18.88	18.87
H3_27_40 K27me1K36me3	0.036118	0.036601	0.037651	0.042699	0.04102	0.04328		1223269000	1198737000	962964300	1074675000	1247333000	1428945000		21.24	21.33	21.33	21.38	21.36	21.4
H3_27_40 K27me2K36me2	0.117947	0.108067	0.108328	0.163217	0.170261	0.15571		3994709000	3539341000	2770601000	4107908000	5177279000	5140973000		13.51	13.72	13.71	13.8	13.85	13.8
H3_27_40 K27me3K36me2	0.028311	0.028061	0.028998	0.051584	0.058889	0.051294		958872000	919029800	741650200	1298288000	1790698000	1693551000		13.46	13.68	13.66	13.71	13.81	13.75
H3_27_40 K27ac	0.000961	0.000561	0.000454	0	2e-06	1e-06		32541740	18380980	11603030	0	52420.7	43590.1		23.49	23.58	23.68	0	23.66	23.7
KSAPSTGGVKKPHR(H33_27_40)
H33_27_40 unmod	0.062277	0.059256	0.060791	0.037901	0.038662	0.031333		99741450	85138370	68348250	107895700	131368100	112191600		24.54	24.58	24.53	24.64	24.57	24.61
H33_27_40 K36me1	0.035001	0.028755	0.028073	0.022155	0.022044	0.017474		56057150	41314240	31562880	63070180	74904280	62567640		26.21	26.31	26.27	26.24	26.25	26.3
H33_27_40 K27me1	0.036035	0.001024	0.001827	0.023462	0.028075	0.004265		57712750	1471742	2054305	66791350	95397160	15271190		26.87	26.31	26.36	26.95	26.73	26.73
H33_27_40 K27me2	0.033428	0.025395	0.033753	0.059204	0.04659	0.053923		53537670	36486350	37949100	168539000	158308600	193073400		17.01	17.08	17.08	17.15	17.2	17.16
H33_27_40 K36me2	0.011364	0.000511	0	0.04429	0.045257	0.052477		18200840	734069	0	126082400	153777800	187896700		17.94	18.02	0	19.11	19.16	19.16
H33_27_40 K27me3	0.083186	0.076223	0.078289	0.060874	0.059382	0.05893		133228400	109516100	88021560	173292900	201775400	211001000		17.1	17.18	17.17	17.2	17.25	17.21
H33_27_40 K36me3	0.011224	0.016458	0.01604	0.009407	0.010487	0.009054		17975870	23646610	18034370	26778170	35635270	32417070		19.09	19.13	18.99	19.02	19.06	19.06
H33_27_40 K27me2K36me1	0.061375	0.087463	0.093325	0.065685	0.07683	0.057557		98295550	125664900	104926600	186989900	261061100	206085700		18.67	18.71	18.75	18.78	18.83	18.78
H33_27_40 K27me1K36me2	0.210611	0.199597	0.180191	0.166829	0.161336	0.187043		337306500	286777600	202590300	474923200	548202400	669721100		21.01	21.05	21.05	21.14	21.08	21.12
H33_27_40 K27me1K36me1	0.050653	0.05231	0.047276	0.025069	0.021586	0.028191		81123300	75158620	53152900	71364810	73346620	100941200		28.33	28.38	28.38	28.41	28.37	28.42
H33_27_40 K27me3K36me1	0.033618	0.037541	0.038764	0.03032	0.0307	0.03337		53842160	53937510	43583370	86313570	104314800	119482100		18.53	18.61	18.66	18.64	18.69	18.69
H33_27_40 K27me1K36me3	0.129546	0.135287	0.143863	0.087584	0.084342	0.096381		207477200	194377400	161747200	249330300	286585100	345099600		21.01	21.05	21.1	21.09	21.08	21.12
H33_27_40 K27me2K36me2	0.164554	0.206759	0.197383	0.302666	0.298789	0.302583		263544600	297067900	221919500	861620300	1015256000	1083417000		13.42	13.58	13.57	13.62	13.71	13.66
H33_27_40 K27me3K36me2	0.073466	0.072344	0.078124	0.064555	0.073997	0.064738		117660400	103943000	87836070	183772800	251433000	231797500		13.42	13.54	13.52	13.62	13.66	13.61
H33_27_40 K27ac	0.00366	0.001077	0.002299	0	0.001924	0.002682		5861620	1546706	2585154	0	6536464	9602576		23.11	23.1	23.11	0	23.14	23.19
YRPGTVALR(H3_41_49)
H3_41_49 unmod	0.999835	0.999909	0.999535	0.999549	0.999136	0.999513		16454490000	13928220000	11247610000	12412410000	11697030000	16926130000		23.4	23.44	23.49	23.49	23.47	23.52
H3_41_49 Y41ph	0.000165	9.1e-05	0.000465	0.000451	0.000864	0.000487		2709512	1267845	5236992	5594610	10112050	8241725		33.58	33.74	33.69	33.7	33.64	33.72
YQKSTELLIR(H3_54_63)
H3_54_63 unmod	0.996898	0.995725	0.993293	0.996845	0.996535	0.996936		2524398000	1864156000	1535997000	1446655000	1544469000	2079712000		39.85	39.91	39.9	39.97	39.95	39.93
H3_54_63 K56me1	0.000775	0.000569	0.000608	0.000193	0.000457	0.0005		1961723	1064379	939922	280378	708307	1042029		41.79	41.83	41.82	42.03	41.81	41.84
H3_54_63 K56me2	0.000429	0.001875	0.003902	0.001003	0.001308	0.000852		1086346	3509407	6033576	1456109	2027424	1777513		35.84	20.29	20.29	20.29	20.32	20.32
H3_54_63 K56me3	0	0	0	0	0	0		0	0	0	0	0	0		35.34	19.79	19.79	19.79	19.82	19.82
H3_54_63 K56ac	0.001899	0.001831	0.002197	0.001959	0.0017	0.001713		4807850	3428815	3397556	2842710	2634738	3572564		38.22	38.22	38.32	38.34	38.33	38.26
EIAQDFKTDLR(H3_73_83)
H3_73_83 unmod	0.865083	0.849068	0.851294	0.802018	0.79236	0.795469		4011218000	2681140000	2354518000	2548383000	2615789000	3375337000		43.47	43.52	43.52	43.59	43.51	43.53
H3_73_83 K79me1	0.071198	0.071495	0.076917	0.093802	0.105652	0.094846		330133100	225762100	212738400	298053500	348785300	402450600		46.1	46.12	46.17	46.19	46.15	46.12
H3_73_83 K79me2	0.063377	0.079423	0.071063	0.104084	0.101755	0.108146		293867700	250798600	196545700	330724500	335918900	458885300		33.06	33.12	33.12	33.03	33.12	33.16
H3_73_83 K79me3	0	0	0	0	0	0		0	0	0	0	0	0		32.56	32.62	32.62	32.58	32.62	32.66
H3_73_83 K79ac	0.000342	1.4e-05	0.000726	9.5e-05	0.000234	0.001539		1585105	44999.7	2007986	302162	771273	6529270		40.18	40.2	40.19	40.84	40.19	41.4
VTIMPKDIQLAR(H3_117_128)
H3_117_128 unmod	0.998829	0.998841	0.998803	0.998906	0.998961	0.998967		5404049000	3692301000	3268169000	3058399000	3025369000	3794105000		44.78	44.84	44.88	44.91	44.83	44.85
H3_117_128 K122ac	0.001171	0.001159	0.001197	0.001094	0.001039	0.001033		6333571	4285284	3918065	3350249	3146278	3923001		42.61	42.61	42.65	42.77	42.64	42.66
GKGGKGLGKGGAKR(H4_4_17)
H4_4_17 unmod	0.579839	0.57836	0.588757	0.580374	0.57411	0.576728		24834850000	22129690000	19991100000	15619130000	20200520000	18873520000		31.43	31.44	31.47	31.42	31.47	31.46
H4_4_17 K5ac	0.005479	0.005673	0.005158	0.00509	0.005058	0.00489		234672000	217051500	175154700	136973700	177980500	160037100		29.88	29.84	29.92	29.91	29.92	29.91
H4_4_17 K8ac	0.011446	0.011895	0.011394	0.010643	0.01074	0.01139		490230500	455124500	386883100	286424500	377879100	372743800		29.88	29.89	29.96	29.91	29.92	29.96
H4_4_17 K12ac	0.010261	0.009903	0.009475	0.007312	0.007315	0.006905		439481400	378923000	321711000	196788200	257370600	225954100		29.79	29.84	29.87	29.81	29.77	29.91
H4_4_17 K16ac	0.335438	0.340336	0.334605	0.344978	0.348527	0.34846		14367040000	13022210000	11361430000	9284109000	12263220000	11403420000		30.11	30.12	30.15	30.14	30.15	30.14
H4_4_17 K5acK8ac	0.000896	0.000883	0.000803	0.001101	0.001184	0.00112		38378550	33770250	27275380	29620740	41665150	36656530		28.33	28.38	28.33	28.45	28.32	28.42
H4_4_17 K5acK12ac	0.002063	0.001642	0.001645	0.001408	0.001374	0.001227		88368090	62828890	55865880	37880070	48355060	40142000		28.28	28.24	28.28	28.31	28.27	28.27
H4_4_17 K5acK16ac	0.004951	0.004478	0.00448	0.004926	0.005477	0.004936		212047100	171345600	152127500	132571000	192702000	161520300		28.47	28.48	28.57	28.6	28.51	28.56
H4_4_17 K8acK12ac	0.000809	0.002444	0.000435	0.000378	0.000246	0.000407		34642670	93520070	14765510	10164600	8639329	13327930		28.14	28.05	28.09	28.12	28.08	28.09
H4_4_17 K8acK16ac	0.020304	0.017989	0.017832	0.019194	0.0195	0.018922		869643900	688312000	605468400	516560200	686138100	619218500		28.57	28.52	28.57	28.64	28.56	28.56
H4_4_17 K12acK16ac	0.019684	0.018222	0.018464	0.01622	0.017285	0.016171		843059000	697223400	626941200	436524700	608179700	529189500		28.47	28.48	28.52	28.5	28.46	28.56
H4_4_17 K5acK8acK12ac	0.000491	0.000516	0.000315	0.000533	0.000501	0.000615		21043200	19758610	10688970	14331980	17634560	20115570		26.68	26.73	26.6	26.62	26.73	26.82
H4_4_17 K5acK8acK16ac	0.001519	0.001397	0.001269	0.001721	0.001925	0.00183		65045960	53442090	43094140	46326020	67736240	59896850		26.91	26.92	26.97	27	26.96	26.92
H4_4_17 K5acK12acK16ac	0.000871	0.000803	0.000546	0.000547	0.000688	0.00052		37300600	30708850	18530420	14712370	24223890	17027450		26.77	26.73	26.93	26.9	26.91	26.82
H4_4_17 K8acK12acK16ac	0.004679	0.004207	0.003773	0.004181	0.004339	0.004311		200404400	160987900	128110100	112524100	152682800	141067100		26.91	26.92	26.88	26.9	26.87	26.92
H4_4_17 K5acK8acK12acK16ac	0.001271	0.001252	0.001048	0.001394	0.00173	0.001568		54419510	47918900	35592170	37528840	60877170	51327530		25.2	25.25	25.21	25.27	25.24	25.28
KVLR(H4_20_23)
H4_20_23 unmod	0.046389	0.049498	0.041599	0.003557	0.004133	0.003951		1817923000	1658097000	1274345000	123732100	178703900	155749900		27.39	27.39	27.4	27.42	27.43	27.43
H4_20_23 K20me1	0.074657	0.075421	0.070475	0.028484	0.026708	0.029287		2925705000	2526478000	2158942000	990780000	1154938000	1154407000		31.34	31.35	31.38	31.33	31.38	31.37
H4_20_23 K20me2	0.869584	0.86505	0.877746	0.940557	0.939681	0.938607		34077870000	28977920000	26888960000	32715730000	40634990000	36996530000		13.09	13.16	13.14	13.19	13.2	13.19
H4_20_23 K20me3	0.009319	0.009965	0.010114	0.027401	0.029479	0.028153		365185700	333806300	309838700	953082700	1274751000	1109708000		12.81	12.88	12.91	12.91	12.96	12.9
H4_20_23 K20ac	5.1e-05	6.7e-05	6.6e-05	1e-06	0	1e-06		2011127	2236311	2017747	19164.9	0	20361		24.54	24.58	24.53	24.54	0	24.65
DNIQGITKPAIR(H4_24_35)
H4_24_35 unmod	1	1	1	1	1	1		26765610000	24109280000	20676670000	17033140000	19502250000	25589040000		35.65	35.69	35.69	35.61	35.7	35.73
RGGVKR(H4_40_45)
H4_40_45 unmod	0.999011	0.999093	0.999418	0.998998	0.999012	0.999189		2523476000	2275083000	1981148000	1865720000	2245496000	2208062000		11.2	11.27	11.25	11.29	11.35	11.24
H4_40_45 K44ac	0.000989	0.000907	0.000582	0.001002	0.000988	0.000811		2499214	2064479	1154634	1871934	2219885	1792359		9.45	9.51	9.55	9.57	9.56	9.61
KTVTAMDVVYALKR(H4_79_92)
H4_79_92 unmod	1	1	1	1	1	1		945071000	840562100	669090800	714622200	1008662000	1252707000		53.95	54.03	54	54.04	54.06	53.97
unmod(H1_1_35)
H1_1_35 H12.SETAPAAPAAAPPAEKAPVKKKAAKKAGGTPR	0.025578	0.018175	0.021076	0.040026	0.060269	0.010629		11647890	5864412	8205080	8918012	16475130	3653536		41.2	41.28	41.27	40.6	40.48	41.25
H1_1_35 H13.SETAPLAPTIPAPAEKTPVKKKAKKAGATAGKR	0.01736	0.016381	0.014864	0.008027	0.021907	0.007571		7905348	5285377	5786854	1788460	5988526	2602474		46.4	46.42	46.46	46.43	46.35	46.36
H1_1_35 H14.SETAPAAPAAPAPAEKTPVKKKAR	0.635486	0.669909	0.626912	0.508808	0.63153	0.506573		289388800	216154300	244065300	113363800	172635100	174123300		34.59	34.67	34.76	34.58	34.77	34.65
H1_1_35 H15.SETAPAETATPAPVEKSPAKKKATKKAAGAGAAKR	0.321576	0.295536	0.337148	0.443139	0.286294	0.475227		146439600	95358280	131256500	98732560	78261310	163348900		40.81	40.83	40.87	40.99	41.27	40.85
unmod(H1_54_81)
H1_54_81 H11.GGVSLAALKKALAAAGYDVEKNNSR	0.004434	0	0.009607	0.00019	0.006503	0.003673		1004315	0	318303	9907.85	1828467	544813		53.76	0	53.8	53.85	53.82	53.73
H1_54_81 H1v234.SGVSLAALKKALAAAGYDVEKNNSR	0.251106	0.718066	0.110265	0.118058	0.140464	0.117706		56877200	5354056	3653300	6169394	39492390	17460940		56.45	56.43	56.4	56.44	56.4	56.41
H1_54_81 H15.NGLSLAALKKALAAGGYDVEKNNSR	0.74446	0.281934	0.880128	0.881753	0.853032	0.878622		168625100	2102158	29160520	46078170	239834900	130338500		55.55	55.73	55.5	55.6	55.61	55.57
H1_54_81 H1T.VGMSLVALKKALAAAGYDVEKNNSR	0	0	0	0	0	0		0	0	0	0	0	0		0	0	0	0	0	0
KGNYAER(H2A1_36_42)
H2A1_36_42 unmod	0.999671	0.999493	0.999509	0.999451	0.999528	0.999643		3464599000	3385068000	3761378000	2745171000	3873832000	3375398000		21.94	21.98	21.98	21.98	22.01	22.01
H2A1_36_42 K36ac	0.000329	0.000507	0.000491	0.000549	0.000472	0.000357		1139852	1715641	1849415	1506797	1828590	1204774		19.57	19.66	19.71	19.69	19.73	19.73
KGNYSER(H2A3_36_42)
H2A3_36_42 unmod	1	1	1	1	1	1		132059300	125836300	133809000	76899960	76882280	101262300		21.01	21.05	21.05	21.04	20.98	21.07
H2A3_36_42 K36ac	0	0	0	0	0	0		0	0	0	0	0	0		0	0	0	0	0	0
KGHYAER(H2AX_36_42)
H2AX_36_42 unmod	1	1	1	1	1	1		167917000	188815700	130598800	208579600	297661900	62617590		16.09	16.16	16.15	16.17	16.23	16.14
H2AX_36_42 K36ac	0	0	0	0	0	0		0	0	0	0	0	0		0	0	0	0	0	0
GKQGGKAR(H2A1_4_11)
H2A1_4_11 unmod	0.971461	0.974375	0.975428	0.972265	0.972548	0.973164		4252763000	4300370000	4999146000	3482667000	5334819000	4900676000		17.75	17.83	17.78	17.81	17.86	17.81
H2A1_4_11 K5ac	0.02044	0.019069	0.018132	0.019858	0.020317	0.019931		89478860	84160880	92929560	71132670	111444500	100368400		15.74	15.82	15.76	15.77	15.84	15.8
H2A1_4_11 K9ac	0.005751	0.005645	0.004677	0.005948	0.004853	0.005235		25174170	24912530	23968090	21306120	26620180	26364750		15.55	15.62	15.52	15.58	15.65	15.56
H2A1_4_11 K5acK9ac	0.000319	0.000376	0.000455	0.000452	0.000441	0.00018		1396668	1658562	2331136	1618253	2419545	906311		13.99	14.11	14.05	14.14	14.14	14.23
H2A1_4_11 K9me1	0.001095	0.000274	0.000707	0.000776	0.000955	0.000725		4793811	1211096	3624287	2779664	5240383	3649089		23.96	19.85	24.05	24.06	24.13	23.98
H2A1_4_11 K5me1	0.000935	0.000261	0.000601	0.000701	0.000886	0.000765		4093838	1151814	3077943	2510311	4862143	3850922		24.05	24.19	24	24.06	24.13	23.98
GKQGGKVR(H2AJ_4_11)
H2AJ_4_11 unmod	0.078538	0.770336	0.073184	0.064154	0.067547	0.056734		409727700	8437423	400249000	261963000	410659400	308534800		26.02	30.69	26.07	26.09	26.05	26.1
H2AJ_4_11 K5ac	0.000658	0.000222	0.000444	0.000448	0.00057	0.000489		3433216	2432.07	2429791	1827650	3463160	2660617		23.96	28.28	24	24.06	24.04	23.98
H2AJ_4_11 K9ac	0.001198	0.221826	0.000781	0.000848	0.00105	0.000849		6249134	2429636	4272438	3462324	6381771	4616918		24.05	28.28	24.05	24.06	24.13	23.98
H2AJ_4_11 K5acK9ac	0.815189	0.006466	0.914071	0.852889	0.877497	0.901151		4252763000	70819.6	4999146000	3482667000	5334819000	4900676000		17.75	21.38	17.78	17.81	17.86	17.81
H2AJ_4_11 K9me1	0.044611	0.000914	0.004959	0.036383	0.023068	0.017728		232731900	10015.2	27119900	148565700	140244600	96411290		26.49	37.68	26.55	26.53	26.58	26.54
H2AJ_4_11 K5me1	0.059806	0.000236	0.006562	0.045279	0.030268	0.023048		312000800	2589.89	35886030	184890800	184019000	125339400		26.54	37.68	26.51	26.48	26.49	26.59
GKTGGKAR(H2AX_4_11)
H2AX_4_11 unmod	0.120371	0.146935	0.136588	0.209885	0.210828	0.238584		225684200	251277800	264093700	239771700	349023600	326437200		19.09	19.18	19.13	19.11	19.16	19.16
H2AX_4_11 K5ac	0.004343	0.006361	0.004591	0.006405	0.008688	0.008678		8142277	10877400	8877326	7317099	14383490	11873480		17.15	17.23	17.17	17.15	17.25	17.21
H2AX_4_11 K9ac	0.006277	0.007706	0.008618	0.008682	0.009231	0.010122		11768950	13178830	16662780	9918823	15281030	13849790		17.52	17.55	17.5	17.48	17.63	17.44
H2AX_4_11 K5acK9ac	2e-06	3e-06	3e-06	0.000127	3e-06	6.6e-05		4006.41	4352.23	6596.69	144738	5515.19	90763.1		15.11	10.49	10.48	10.61	12.23	15.11
H2AX_4_11 K9me1	0.660478	0.639303	0.647549	0.585087	0.584125	0.557276		1238334000	1093289000	1252042000	668400200	967012100	762481000		21.01	21.05	21.05	21.09	21.08	21.07
H2AX_4_11 K5me1	0.208528	0.199693	0.202651	0.189814	0.187124	0.185274		390970900	341499700	391828100	216842600	309781100	253496600		21.01	21.05	21.05	21.04	21.08	21.12
SGRGKQGGKAR(H2A1_1_11)
H2A1_1_11 unmod	0.40853	1	0.916298	0	0.040994	0.132276		143380	21933.3	593061	0	8973.92	69641.4		29.45	27.11	30.67	0	30.58	29.44
H2A1_1_11 S1ac	0.253416	0	0.063526	0	0.190755	0.853712		88940.5	0	41116.3	0	41758.1	449469		33.01	0	33.07	0	31.85	31.6
H2A1_1_11 K5ac	0.338054	0	0.020176	0	0.768251	0.014012		118645	0	13058.7	0	168177	7377.1		29.18	0	26.36	0	29.92	26.2
AGGKAGKDSGKAKAKAVSR(H2AV_1_19)
H2AV_1_19 unmod	0.856941	0.857984	0.846646	0.86161	0.851093	0.858099		301165400	227172700	263758900	260645000	387837800	381980500		34.93	34.96	35.01	34.88	35.02	35
H2AV_1_19 K4ac	0.085014	0.077203	0.071235	0.074146	0.081138	0.082689		29877490	20441500	22192210	22429990	36974020	36808980		33.86	33.93	33.78	33.89	33.93	33.96
H2AV_1_19 K7ac	0.015382	0.015888	0.014187	0.032881	0.02746	0.0279		5405980	4206846	4419697	9946778	12513180	12419490		33.95	33.84	34.02	33.89	33.88	33.91
H2AV_1_19 K11ac	0.031526	0.041308	0.040802	0.02572	0.023449	0.027531		11079690	10937280	12711280	7780651	10685530	12255470		33.81	33.79	33.88	33.89	34.03	33.96
H2AV_1_19 K15ac	0.007255	0.006722	0.007986	0.005013	0.004863	0.002125		2549603	1779764	2487878	1516354	2216266	945970		33.95	33.98	33.92	33.8	33.98	33.91
H2AV_1_19 K4acK7ac	0.000359	0.000738	0.008185	0.000158	0.00315	0.000475		126077	195454	2550005	47765.8	1435226	211288		31.29	31.02	32.82	31.37	31.19	31.18
H2AV_1_19 K4acK11ac	0.000772	4.4e-05	0.003469	0.000265	0.003375	0.000389		271169	11524.1	1080722	80261.3	1537977	173240		31.15	31.35	32.68	31.37	31.28	31.32
H2AV_1_19 K4acK15ac	0	0	0	1e-06	0	0		0	0	0	362.436	0	0		30.78	30.88	31.89	31.37	30.72	30.72
H2AV_1_19 K7acK11ac	0.002003	0.000111	0.007463	8.2e-05	0.003623	0.000661		703786	29363.6	2325080	24813.5	1651140	294208		31.15	31.35	32.73	31.05	31.24	31.18
H2AV_1_19 K7acK15ac	0	0	1.2e-05	0	0.000881	0		0	0	3886.5	0	401259	0		30.78	30.88	32.38	30.86	31	30.72
H2AV_1_19 K11acK15ac	0.000333	1e-06	1.4e-05	2.3e-05	0.000969	0.000131		116869	393.134	4348.29	7040.81	441357	58302		31.25	31.44	32.58	31.05	31.24	31.23
H2AV_1_19 K7acK11acK15ac	0	0	0	0	0	0		0	0	0	0	0	0		29.69	0	0	0	0	0
H2AV_1_19 K4acK11acK15ac	5.4e-05	0	0	0	0	0		19061.3	0	0	0	0	0		30.16	0	0	0	0	0
H2AV_1_19 K4acK7acK15ac	0	0	0	0	0	0		0	0	0	0	0	0		29.69	0	0	0	0	0
H2AV_1_19 K4acK7acK11ac	0.000266	0	0	0	0	0		93477.3	0	0	0	0	0		30.16	0	0	0	0	0
H2AV_1_19 K4acK7acK11acK15ac	9.6e-05	0	0	0.0001	0	0		33734.1	0	0	30099.9	0	0		23.16	0	0	29.86	0	0
AGGKAGKDSGKAKTKAVSR(H2AZ_1_19)
H2AZ_1_19 unmod	0.870455	0.853166	0.874454	0.862743	0.855941	0.857861		1701882000	1344673000	1660542000	916069500	1363088000	1436050000		33.48	33.5	33.55	33.46	33.55	33.53
H2AZ_1_19 K4ac	0.06381	0.055601	0.039624	0.048672	0.059932	0.064231		124759900	87632530	75243710	51679960	95442560	107521200		32.29	32.39	32.28	32.24	32.33	32.37
H2AZ_1_19 K7ac	0.000295	0.000693	1.3e-05	8.2e-05	0	3e-06		576396	1092489	24567	87551.8	0	5070.82		32.67	32.64	32.77	32.69	31.85	32.76
H2AZ_1_19 K11ac	0.001472	0.003579	0.010125	0.003518	0.002827	0.001778		2877104	5641490	19227430	3735850	4502228	2975852		32.62	32.35	32.48	32.59	32.78	32.72
H2AZ_1_19 K15ac	0.036872	0.04649	0.047736	0.053551	0.043603	0.0395		72091680	73272670	90649040	56860990	69438480	66122700		32.38	32.35	32.33	32.29	32.38	32.47
H2AZ_1_19 K4acK7ac	0.000818	0.002193	0.001356	0.001415	0.003332	0.003673		1599288	3456372	2574187	1502608	5305897	6149195		31.11	31.21	31.19	31.05	31.14	31.28
H2AZ_1_19 K4acK11ac	0.011501	0.021615	0.01342	0.014793	0.019708	0.018903		22487160	34066840	25483270	15707420	31384580	31643990		31.11	31.21	31.15	31.14	31.19	31.14
H2AZ_1_19 K4acK15ac	0.005834	0.00103	0.001726	0.002885	0.001376	0.003017		11405480	1622685	3278446	3062984	2191525	5050720		31.34	30.83	31.38	31.37	31.47	30.86
H2AZ_1_19 K7acK11ac	0.003569	0.004132	0.005256	0.005975	0.004743	0.002688		6977778	6512596	9980079	6343823	7552577	4500063		31.15	31.16	31.24	31.33	31.24	31.23
H2AZ_1_19 K7acK15ac	0.00169	0	0.000409	7e-06	0.000375	0		3304961	0	776676	7897.03	596892	0		31.43	30.69	31.52	30.82	31.56	30.67
H2AZ_1_19 K11acK15ac	0.002369	0.003744	0.001934	0.001245	0.002979	0.002705		4631836	5900288	3672381	1321645	4744700	4527859		31.43	31.3	31.19	31.14	31.24	31.23
H2AZ_1_19 K7acK11acK15ac	3.8e-05	0	1.7e-05	0	0.000766	1.2e-05		73636.8	0	32870.6	0	1219708	19557		30.07	29.46	30.1	29.43	30.01	29.77
H2AZ_1_19 K4acK11acK15ac	0.000725	0.003925	0.001992	0.002841	0.001751	0.002584		1416855	6186696	3782634	3016329	2788717	4325631		29.79	30.07	29.92	30	30.05	30.1
H2AZ_1_19 K4acK7acK15ac	1e-06	0	1e-06	0	0	0		2690.99	0	1145.86	0	0	0		30.11	29.46	30.19	29.43	29.68	29.48
H2AZ_1_19 K4acK7acK11ac	0.00055	0.003832	0.001937	0.002273	0.002667	0.003045		1075908	6039675	3678426	2413505	4246842	5096796		30.02	29.89	29.92	30	30.05	30.1
H2AZ_1_19 K4acK7acK11acK15ac	0	0	0	0	0	0		0	0	0	0	0	0		0	0	0	0	0	0
AKAKTR(H2A1_12_17)
H2A1_12_17 unmod	0.304186	0.302837	0.306325	0.272853	0.264304	0.273782		3759258000	3912546000	4370616000	2837917000	4145248000	3807606000		21.43	21.42	21.47	21.47	21.45	21.45
H2A1_12_17 K13ac	0.006878	0.007939	0.007621	0.006231	0.007934	0.005197		85005890	102569400	108730100	64804200	124438700	72275050		21.1	21.14	21.14	21.14	21.17	21.12
H2A1_12_17 K15ac	0.686408	0.686737	0.683993	0.718249	0.725652	0.718912		8482915000	8872399000	9759147000	7470429000	11380870000	9998209000		20.72	20.76	20.76	20.76	20.79	20.79
H2A1_12_17 K13acK15ac	0.000818	0.000773	0.000823	0.000978	0.001022	0.000819		10106900	9988819	11748150	10169460	16021840	11389000		18.28	18.37	18.41	18.35	18.39	18.39
H2A1_12_17 K15me1	0.000356	0.000281	0.000176	3.2e-05	2e-05	0.00012		4404731	3626280	2504292	329812	306716	1664723		25.06	25.1	25.07	24.93	24.91	25.05
H2A1_12_17 K13me1	0.001354	0.001434	0.001063	0.001658	0.001068	0.00117		16729710	18520880	15165510	17248150	16755340	16270510		25.3	25.2	25.25	25.27	25.24	25.33
AKAKSR(H2A3_12_17)
H2A3_12_17 unmod	0.698217	0.699714	0.695819	0.729165	0.737118	0.730703		8734120000	9151150000	10038400000	7676467000	11681620000	10371680000		20.72	20.76	20.76	20.76	20.79	20.74
H2A3_12_17 K13ac	0.000364	0.000305	0.000409	0.000518	0.000579	0.000437		4552834	3989662	5903377	5453374	9176195	6209153		18.38	18.47	17.92	18.4	18.29	18.39
H2A3_12_17 K15ac	0.000444	0.000459	0.000405	0.000448	0.000432	0.000365		5554069	5999157	5844773	4716087	6845645	5179847		18.57	18.32	18.51	18.35	18.64	18.78
H2A3_12_17 K13acK15ac	0.000455	0.000362	0.000414	0.000303	0.000304	0.000242		5686304	4730233	5970365	3190862	4812333	3439496		16.86	16.84	16.93	16.86	16.96	16.87
H2A3_12_17 K15me1	0.280168	0.276756	0.282579	0.249568	0.241554	0.247852		3504672000	3619534000	4076695000	2627387000	3828081000	3518047000		21.47	21.47	21.47	21.51	21.5	21.49
H2A3_12_17 K13me1	0.020352	0.022404	0.020373	0.019998	0.020013	0.0204		254586000	293012700	293921000	210529400	317166400	289559700		21.15	21.19	21.14	21.19	21.17	21.17
DNKKTR(H2A1_72_77)
H2A1_72_77 unmod	0.99976	0.999627	0.999381	0.999677	0.999626	0.999049		1983369000	2028284000	2100804000	1452614000	2252395000	1949584000		19.28	19.32	19.32	19.31	19.35	19.35
H2A1_72_77 K74ac	0.00024	0.000373	0.000619	0.000323	0.000374	0.000951		475408	756934	1300782	469236	843781	1855801		16.91	16.94	16.98	17.01	17.11	17.06
HLQLAIR(H2A_82_88)
H2A_82_88 unmod	1	1	1	1	1	1		47815960000	40461330000	50606480000	34763800000	46764910000	36549760000		26.63	26.68	26.74	26.76	26.68	26.78
unmod(H2A_1_88)
H2A_1_88 H2A14s.HLQLAIR	0.954811	0.955591	0.958714	0.956922	0.954142	0.938443		47815960000	40461330000	50606480000	34763800000	46764910000	36549760000		26.63	26.68	26.74	26.76	26.68	26.78
H2A_1_88 H2AZ.AGGKAGKDSGKAKTKAVSR	0.033984	0.031758	0.031458	0.025216	0.027811	0.036872		1701882000	1344673000	1660542000	916069500	1363088000	1436050000		33.48	33.5	33.55	33.46	33.55	33.53
H2A_1_88 H2AY.SAKAGVIFPVGR	0.006699	0.006717	0.004825	0.011261	0.010926	0.016303		335469700	284422600	254682000	409114100	535503900	634967000		40.37	40.39	40.43	40.5	40.44	40.42
H2A_1_88 H2AX.GKTGGKAR	0.004507	0.005935	0.005003	0.0066	0.007121	0.008382		225684200	251277800	264093700	239771700	349023600	326437200		19.09	19.18	19.13	19.11	19.16	19.16
unmod(H2B_1_29)
H2B_1_29 1C.PEPAKSAPAPKKGSKKAVTKAQKKDGKKR	0.596592	0.584993	0.672923	0.658315	0.598111	0.573873		2069244000	1541963000	1514664000	814886600	1436764000	1676620000		42.27	42.32	42.36	42.47	42.35	42.33
H2B_1_29 1H.PDPAKSAPAPKKGSKKAVTKAQKKDGKKR	0.044769	0.05639	0.068435	0.063383	0.05303	0.05791		155279600	148636800	154038700	78457380	127386500	169189100		41.4	43.09	43.13	43.25	43.12	43.1
H2B_1_29 2F.PDPAKSAPAPKKGSKKAVTKVQKKDGKKR	0.136344	0.126559	0.153664	0.120182	0.115822	0.111187		472902700	333593000	345878800	148766300	278224900	324842300		44.54	44.56	44.65	44.62	44.59	44.61
H2B_1_29 1B.PEPSKSAPAPKKGSKKAITKAQKKDGKKR	0.013865	0.001807	6.8e-05	0.000292	0.000481	0.000337		48089070	4763150	152178	361940	1154585	983327		43.76	43.62	43.96	43.88	43.8	43.82
H2B_1_29 1N.PEPSKSAPAPKKGSKKAVTKAQKKDGKKR	0.030387	0.030712	0.035168	0.03475	0.028509	0.028984		105394900	80951690	79159440	43014890	68482820	84680610		41.89	41.97	41.97	42.03	41.96	41.94
H2B_1_29 1D.PEPTKSAPAPKKGSKKAVTKAQKKDGKKR	0.041041	0.048294	0.060249	0.060447	0.055276	0.049596		142347400	127296400	135613900	74822970	132783200	144898700		42.13	42.22	42.21	42.38	42.21	42.23
H2B_1_29 1M.PEPVKSAPVPKKGSKKAINKAQKKDGKKR	0	0	0	0	2e-05	2.1e-05		0	0	0	0	47462.1	61609.1		0	0	0	0	45.16	44.61
H2B_1_29 1L.PELAKSAPAPKKGSKKAVTKAQKKDGKKR	0.137002	0.151245	0.009492	0.062631	0.148752	0.178092		475183800	398661400	21365350	77527470	357327200	520310100		44.45	44.51	44.65	44.57	44.54	44.61

## Sheet: Table S10
	CTRL Rep 1	CTRL Rep 2	CTRL Rep 3	M344 Rep 1	M344 Rep 2	M344 Rep 3	Entinostat Rep 1	Entinostat Rep 2	Entinostat Rep 3		CTRL Rep 1	CTRL Rep 2	CTRL Rep 3	M344 Rep 1	M344 Rep 2	M344 Rep 3	Entinostat Rep 1	Entinostat Rep 2	Entinostat Rep 3		CTRL Rep 1	CTRL Rep 2	CTRL Rep 3	M344 Rep 1	M344 Rep 2	M344 Rep 3	Entinostat Rep 1	Entinostat Rep 2	Entinostat Rep 3
Peptide	Ratio	Ratio	Ratio	Ratio	Ratio	Ratio	Ratio	Ratio	Ratio		Area	Area	Area	Area	Area	Area	Area	Area	Area		RT(min)	RT(min)	RT(min)	RT(min)	RT(min)	RT(min)	RT(min)	RT(min)	RT(min)
TKQTAR(H3_3_8)
H3_3_8 unmod	0.804654	0.782295	0.794293	0.591304	0.632857	0.629423	0.721407	0.724612	0.955273		208000	207000	240000	216316	50136.8	73686.6	194264	267277	1253903		4.97	4.96	4.94	6.42	6.56	6.43	6.23	6.28	5.86
H3_3_8 K4me1	0.195346	0.21752	0.205626	0.407749	0.363948	0.369218	0.277201	0.270498	0.044419		50400	57500	62100	149166	28833	43224.4	74645.9	99774.4	58305.1		5.81	5.8	5.78	7.35	7.51	7.37	7.11	7.14	7.11
H3_3_8 K4me2	0	0.000185	0	0.000486	0.000809	0.000534	0.000333	0.000316	0.000139		0	48.9	0	177.68	64.0839	62.517	89.7801	116.573	182.851		0	4.72	4.76	6.27	6.26	5	6.03	6.19	5.26
H3_3_8 K4me3	0	0	8e-05	0.000462	0.002387	0.000107	0.001058	0.004574	0.000169		0	0	24.2	169.1	189.069	12.5201	284.951	1687.32	221.399		0	4.42	4.46	6.36	6.18	4.9	5.99	5.99	5.19
H3_3_8 K4ac	0	0	0	0	0	0.000717	0	0	0		0	0	0	0	0	83.9955	0	0	0		0	0	0	0	0	6.2	0	0	0
KSTGGKAPR(H3_9_17)
H3_9_17 unmod	0.267737	0.266914	0.263008	0.154585	0.135413	0.150938	0.092545	0.100437	0.087396		575000	585000	585000	402894	83940.1	123682	176564	231025	107636		6.37	6.36	6.34	7.98	8.21	8.02	7.69	7.73	7.69
H3_9_17 K9me1	0.376868	0.401115	0.379414	0.180618	0.121593	0.283791	0.08371	0.071329	0.065095		809000	880000	844000	470742	75373	232545	159708	164070	80170.6		7.11	7.09	7.07	8.84	9.08	8.87	8.49	8.54	8.49
H3_9_17 K9me2	0.087098	0.073509	0.075146	0.01185	0.000968	0.005078	0.111629	0.137303	0.125581		187000	161000	167000	30883.7	599.864	4161.1	212974	315824	154666		4.46	4.44	4.42	7.79	7.08	7.82	5.84	5.87	5.82
H3_9_17 K9me3	0.03622	0.032662	0.032451	0.120698	0.006345	0.060696	0.050558	0.071562	0.060459		77700	71600	72200	314573	3933.02	49736.1	96459	164606	74461		4.42	4.4	4.39	7.86	6.92	7.89	5.8	5.85	5.8
H3_9_17 K9ac	0.037496	0.03379	0.039831	0	0.000145	0	0.006225	0.007196	0.00931		80500	74100	88600	0	89.6557	0	11877.1	16551.2	11465.7		5.99	5.97	5.96	0	7.69	0	7.18	7.23	7.2
H3_9_17 K14ac	0.037496	0.03379	0.039831	0	0.144489	0	0.164973	0.153365	0.170905		80500	74100	88600	0	89566.1	0	314747	352769	210487		5.99	5.97	5.96	0	7.69	0	7.25	7.3	7.26
H3_9_17 K9me1K14ac	0.132344	0.135713	0.142602	0.390792	0.283946	0.399857	0.226568	0.201291	0.199766		284000	298000	317000	1018516	176013	327652	432264	463010	246032		6.72	6.71	6.69	8.38	8.63	8.43	8.07	8.12	8.09
H3_9_17 K9me2K14ac	0.01917	0.01733	0.02172	0.111695	0.284175	0.080803	0.179935	0.175832	0.191835		41100	38000	48300	291110	176154	66211.8	343292	404448	236264		4.12	4.09	4.09	5.67	6.8	5.68	5.5	5.57	5.49
H3_9_17 K9me3K14ac	0.004037	0.00392	0.003978	0.029762	0.000772	0.018836	0.049189	0.051402	0.052493		8660	8600	8850	77568.7	478.685	15434.6	93846.4	118235	64650.5		4.07	4.04	4.04	5.65	6.85	5.66	5.48	5.54	5.47
H3_9_17 K9acK14ac	0.001534	0.001257	0.002017	0	0.022154	0	0.034669	0.030285	0.037162		3290	2760	4490	0	13733	0	66143.4	69662.4	45768.4		5.57	5.55	5.53	0	7.17	0	6.78	6.81	6.78
KQLATKAAR(H3_18_26)
H3_18_26 unmod	0.748044	0.766901	0.760434	0.474363	0.483814	0.507687	0.367317	0.412447	0.375735		25700000	34900000	33700000	11834610	1983071	6406942	3400841	3770645	1715685		9.11	9.1	9.07	11.3	11.63	11.36	10.78	10.87	10.81
H3_18_26 K23me1	0.00049	0.000551	0.000493	0.000428	8.6e-05	0.000363	0.000624	6.2e-05	0.000252		16800	25000	21900	10674	351.612	4586.14	5779.59	571.025	1150.31		9.76	9.77	9.6	11.9	12.13	11.86	11.25	11.34	11.26
H3_18_26 K18me1	0.00049	0.000551	0.000493	0.000449	0.000278	0.000431	0.000472	0.000892	0.000717		16800	25000	21900	11208.1	1139.27	5433.6	4371.2	8151.44	3274.83		9.76	9.77	9.6	11.92	12.28	12.17	11.36	11.47	11.4
H3_18_26 K18me1K23me1	0.000332	0.000195	0.000391	0.00292	0.003272	0.003522	0.00732	0.001253	0.003527		11400	8880	17400	72847.2	13409.5	44441.9	67770.9	11456	16104.8		10.66	10.68	10.64	13.37	13.41	13.36	12.83	12.93	13.28
H3_18_26 K18ac	0.118385	0.110215	0.112697	0.05707	0.058661	0.103512	0.059506	0.000597	0.037259		4070000	5010000	5000000	1423813	240443	1306312	550938	5455.46	170132		8.71	8.69	8.67	10.76	11.09	10.83	10.28	10.41	10.31
H3_18_26 K23ac	0.118385	0.110215	0.112697	0.378865	0.369888	0.31392	0.470596	0.506083	0.493201		4070000	5010000	5000000	9452097	1516106	3961623	4357062	4626684	2252061		8.71	8.69	8.67	10.81	11.14	10.88	10.33	10.41	10.35
H3_18_26 K18acK23ac	0.013873	0.011373	0.012795	0.085905	0.084002	0.070565	0.094165	0.078666	0.089309		477000	517000	568000	2143193	344310	890523	871834	719174	407802		8.27	8.26	8.25	10.27	10.58	10.34	9.84	9.92	9.86
KSAPATGGVKKPHR(H3_27_40)
H3_27_40 unmod	0.099677	0.108851	0.098455	0.055975	0.056441	0.069353	0.002924	0.093988	0.079127		1070000	1450000	1240000	466907	46252.3	173071	5880.81	217066	86686.2		7.21	7.19	7.17	9	9.25	9.05	13.22	8.69	8.66
H3_27_40 K36me1	0.052669	0.062255	0.073938	0.002385	0.056029	0.002407	0	6.6e-05	6.2e-05		563000	828000	928000	19896.4	45915.3	6006.6	0	153.196	67.7841		7.7	7.69	7.68	9.26	9.9	13.27	0	9.29	9.24
H3_27_40 K27me1	0.052669	0.062255	0.073938	0.045159	0.00096	0.000834	0	0.066266	0.061811		563000	828000	928000	376682	787	2081.58	0	153043	67716.3		7.7	7.69	7.68	9.61	11.38	13.27	0	9.29	9.24
H3_27_40 K27me2	0.209991	0.186551	0.186232	0.190501	0.199863	0.236067	0.297861	0.2325	0.249128		2250000	2480000	2340000	1589028	163785	589104	599136	536962	272927		5.83	5.82	5.8	7.54	7.73	7.56	7.26	7.31	7.27
H3_27_40 K36me2	0.069457	0.066915	0.067116	0.05361	0.042595	0.058333	0.087616	0.075149	0.081493		743000	890000	843000	447175	34906.3	145571	176236	173558	89277.6		6.19	6.18	6.15	7.95	8.21	8	7.63	7.68	7.64
H3_27_40 K27me3	0.085443	0.08056	0.077943	0.132428	0.147788	0.169918	0.147958	0.136353	0.126522		914000	1070000	979000	1104623	121110	424029	297612	314909	138609		5.81	5.8	5.78	7.53	7.72	7.56	7.26	7.3	7.26
H3_27_40 K36me3	0.065978	0.065281	0.063746	0.050613	0.047856	0.07178	0.067353	0.065491	0.094963		706000	869000	800000	422181	39217.3	179126	135477	151252	104035		6.17	6.15	6.14	7.95	8.23	8	7.64	7.69	7.65
H3_27_40 K27me2K36me1	0.065978	0.065281	0.063746	0.099168	0.096142	0.103955	0.12689	0.085187	0.056639		706000	869000	800000	827195	78787.4	259418	255236	196741	62049.6		6.17	6.15	6.14	7.97	8.24	8.02	7.67	7.7	7.68
H3_27_40 K27me1K36me2	0.108841	0.115226	0.113227	0.105521	0.114834	0.124174	0.138381	0.119332	0.13013		1160000	1530000	1420000	880184	94105.2	309876	278348	275600	142561		6.66	6.65	6.62	8.51	8.77	8.56	8.16	8.21	8.17
H3_27_40 K27me1K36me1	0.042639	0.058547	0.051337	0.022043	0.002944	0	0	0.030581	0.032504		456000	779000	645000	183868	2412.49	0	0	70627.1	35609.3		8.07	8.06	8.05	10.06	13.18	0	0	9.71	9.65
H3_27_40 K27me3K36me1	0.02385	0.023447	0.023209	0.041096	0.033672	0.04528	0.034972	0.024456	0.023293		255000	312000	291000	342794	27593.8	112995	70345.3	56481.5	25518.6		6.15	6.14	6.11	7.96	8.23	8.01	7.64	7.69	7.64
H3_27_40 K27me1K36me3	0.029092	0.031225	0.030209	0.037935	0.038634	0.040218	0.038042	0.033209	0.032407		311000	415000	379000	316431	31660.5	100363	76520.7	76697.5	35503.2		6.65	6.64	6.62	8.49	8.76	8.54	8.16	8.21	8.17
H3_27_40 K27me2K36me2	0.079295	0.061235	0.063975	0.139864	0.154379	0.070994	0.056921	0.034583	0.028222		848000	815000	803000	1166647	126511	177164	114494	79868.8	30918.1		5.03	5.03	5.01	6.7	6.88	6.73	6.48	6.52	6.5
H3_27_40 K27me3K36me2	0.012762	0.010678	0.010642	0.020565	0.006522	0.00281	0.000755	0.000318	0.000558		137000	142000	134000	171542	5344.76	7012.87	1519.04	735.242	611.777		5.03	5.02	5.01	6.71	6.87	6.7	6.43	6.56	6.47
H3_27_40 K27ac	0.00166	0.001692	0.002289	0.003137	0.00134	0.003877	0.000327	0.00252	0.003139		17800	22500	28700	26165.5	1098.41	9674.57	658.423	5820.13	3439.23		7.08	6.88	6.86	8.62	8.89	8.67	11.76	8.21	8.17
KSAPSTGGVKKPHR(H33_27_40)
H33_27_40 unmod	0.058723	0.063342	0.042693	0.073007	0.485216	0.53578	0.004506	0.502321	0.559124		46400	63600	42800	62224.4	33031.5	56405	474.337	76541.6	50543.9		7.11	7.09	7.07	8.87	8.98	8.8	13.23	8.39	8.36
H33_27_40 K36me1	0.065726	0.058386	0.062554	0	0	0.025158	0	9.8e-05	0.000127		51900	58600	62700	0	0	2648.55	0	14.9317	11.4587		7.49	7.6	7.45	0	0	12.92	0	9.15	8.98
H33_27_40 K27me1	0.065726	0.058386	0.062554	0.032194	0.021818	0.009853	0	0.097895	0.126631		51900	58600	62700	27439.7	1485.31	1037.28	0	14916.8	11447.2		7.49	7.6	7.45	9.32	11.01	12.97	0	9.15	8.98
H33_27_40 K27me2	0.078786	0.069768	0.08404	0.095224	0.165947	0.193627	0.216148	0.013243	0.126294		62200	70000	84200	81160.7	11296.9	20384.3	22752.3	2017.89	11416.7		5.77	5.76	5.75	7.45	7.65	7.49	7.18	7.22	7.2
H33_27_40 K36me2	0.092938	0.081813	0.101756	0.139976	0.154185	0.212879	0.239331	0.251614	0.145486		73400	82100	102000	119303	10496.2	22411.2	25192.5	38340	13151.7		6.1	6.09	6.08	7.84	7.78	7.49	7.56	7.41	7.4
H33_27_40 K27me3	0.054522	0.056883	0.044538	0.062963	0	0	0.052866	0	0		43100	57100	44600	53663.9	0	0	5564.85	0	0		5.76	5.75	5.73	7.45	0	0	7.17	0	0
H33_27_40 K36me3	0.07848	0.071399	0.083932	0.034338	0	0	0.010527	0.006153	0		62000	71700	84100	29266.9	0	0	1108.1	937.494	0		6.1	6.09	6.08	7.86	0	0	7.55	7.22	0
H33_27_40 K27me2K36me1	0.07848	0.071399	0.083932	0.145907	0	0	0.017649	0.033519	0		62000	71700	84100	124358	0	0	1857.74	5107.53	0		6.1	6.09	6.08	7.9	0	0	7.55	7.23	0
H33_27_40 K27me1K36me2	0.152465	0.149585	0.157102	0.132397	0	0	0.256668	0.017396	0.011833		120000	150000	157000	112843	0	0	27017.5	2650.8	1069.65		6.58	6.57	6.55	8.4	0	0	8.07	7.81	7.6
H33_27_40 K27me1K36me1	0.07326	0.101963	0.080143	0.007458	0.002149	0	0	0	0.000404		57900	102000	80300	6356.57	146.281	0	0	0	36.5037		7.98	7.96	7.94	9.9	12.9	0	0	0	9.31
H33_27_40 K27me3K36me1	0.020536	0.021047	0.020096	0.009515	0.007308	0.008162	0.011138	0.006338	0.005134		16200	21100	20100	8109.59	497.476	859.276	1172.43	965.765	464.083		6.09	6.08	6.06	7.86	7.96	7.89	7.56	7.28	7.23
H33_27_40 K27me1K36me3	0.077635	0.076304	0.06611	0.076302	0.115881	0.013669	0.103014	0.071423	0.015439		61300	76600	66200	65033	7888.72	1439.05	10843.5	10883.1	1395.67		6.57	6.56	6.55	8.4	8.67	8.42	8.06	8.11	8.07
H33_27_40 K27me2K36me2	0.087798	0.102993	0.08542	0.170567	0	0	0.073688	0	0		69400	103000	85600	145376	0	0	7756.61	0	0		5.02	5.01	4.98	6.62	0	0	6.47	0	0
H33_27_40 K27me3K36me2	0.014581	0.011311	0.019505	0.019661	0.00344	0	0	0	0.002534		11500	11400	19500	16757.3	234.174	0	0	0	229.05		5.02	5	4.98	6.68	6.47	0	0	0	6.27
H33_27_40 K27ac	0.000344	0.005421	0.005625	0.00049	0.044056	0.000872	0.014464	0	0.006995		271	5440	5640	417.823	2999.17	91.7806	1522.5	0	632.324		7.02	6.82	6.81	8.51	8.54	8.5	11.78	0	7.65
YRPGTVALR(H3_41_49)
H3_41_49 unmod	0.999687	0.999687	0.999654	0.997275	0.999755	0.997683	0.999468	0.999631	0.995443		16600000	24500000	23300000	11096440	868499	2891194	3040267	2323292	1853986		7.12	7.11	7.08	9.13	9.41	9.18	8.77	8.82	8.78
H3_41_49 Y41ph	0.000313	0.000313	0.000346	0.002725	0.000245	0.002317	0.000532	0.000369	0.004557		5200	7650	8060	30323.8	212.922	6715.33	1619.04	858.343	8488.06		8.87	8.85	8.83	10.42	12.5	10.5	10.46	10.07	10
YQKSTELLIR(H3_54_63)
H3_54_63 unmod	0.997023	0.998662	0.998364	0.994169	0.946959	0.971152	0.988437	0.984243	0.99448		5780000	10500000	10800000	1682383	33766.8	357430	514452	337831	214174		10.52	10.52	10.5	12.99	13.28	13.09	12.37	12.47	12.39
H3_54_63 K56me1	3.6e-05	4.2e-05	4e-05	0	0	0	0.002524	0.000799	0.002451		211	443	437	0	0	0	1313.41	274.229	527.808		12.95	11.31	11.03	0	0	0	13.27	12.64	12.55
H3_54_63 K56me2	0.002606	0.001219	0.001077	0.000899	0.006082	0.000231	0.000403	0.001634	0.00167		15100	12800	11600	1521.97	216.867	85.1434	209.717	560.907	359.639		6.28	6.27	6.25	9.06	9.84	9.51	8.63	8.77	8.67
H3_54_63 K56me3	0	0	0	6.6e-05	0.036537	0.002103	0.001511	0.000903	0.000575		0	0	0	111.139	1302.85	773.85	786.222	309.974	123.729		5.98	5.97	5.95	9.19	9.79	9.56	8.16	8.47	8.85
H3_54_63 K56ac	0.000335	7.7e-05	0.000519	0.004866	0.010422	0.026514	0.007126	0.012421	0.000824		1940	806	5620	8233.85	371.621	9758.3	3708.83	4263.3	177.562		10.36	10.31	9.93	12.24	11.94	11.66	11.07	11.83	11.12
EIAQDFKTDLR(H3_73_83)
H3_73_83 unmod	0.87753	0.873456	0.872579	0.952767	0.53223	0.827298	0.480697	0.73832	0.784586		11200000	19100000	20100000	3580878	44497.1	372913	203279	194907	286320		11.38	11.36	11.34	13.3	13.32	13.28	13.19	13.23	13.19
H3_73_83 K79me1	0.119756	0.125127	0.125694	0.039605	0	0	0.133117	0.038539	0		1530000	2730000	2890000	148850	0	0	56293	10173.9	0		11.99	11.97	11.95	13.31	0	0	13.23	13.26	0
H3_73_83 K79me2	0.000217	1e-06	0.000254	0.006475	0.003035	0.0004	0.000335	0.000478	0.001401		2760	17.8	5860	24334	253.709	180.309	141.785	126.284	511.161		7.51	7.02	7.47	10.01	8.7	8.43	8.16	8.03	8.15
H3_73_83 K79me3	0.000239	9.1e-05	0.000135	0.000362	0.462541	0.171242	0.384429	0.221735	0.212781		3050	1990	3120	1360.32	38670.8	77189.2	162568	58535.3	77650.4		7.11	7.08	7.07	9.89	8.68	8.48	8.11	8.16	8.11
H3_73_83 K79ac	0.002259	0.001325	0.001337	0.000792	0.002194	0.001059	0.001421	0.000928	0.001233		28800	29000	30800	2977.6	183.432	477.425	600.779	244.88	449.785		11.29	11.27	11.26	12.6	11.94	11.7	10.78	11.2	11.07
VTIMPKDIQLAR(H3_117_128)
H3_117_128 unmod	0.996891	0.997127	0.996305	0.554003	0.308209	0.508407	0.661564	0.753882	0.303531		13000000	20800000	22300000	1738088	54899.4	247755	170011	266212	71788.2		11.66	11.64	11.63	13.31	13.33	13.3	13.23	13.25	13.22
H3_117_128 K122ac	0.003109	0.002873	0.003695	0.445997	0.691791	0.491593	0.338436	0.246118	0.696469		40600	60000	82700	1399238	123224	239561	86972.7	86909.7	164722		9.63	9.65	9.61	12.08	12.43	12.15	8.7	11.59	11.52
GKGGKGLGKGGAKR(H4_4_17)
H4_4_17 unmod	0.646777	0.668448	0.657001	0.186551	0.188343	0.231278	0.136842	0.1789	0.168176		8940000	12000000	8670000	2384795	441334	1575784	650106	916150	423377		8.35	8.34	8.33	10.32	10.63	10.39	9.88	9.95	9.9
H4_4_17 K5ac	0.068546	0.066204	0.066714	0.020075	0.020918	0.020182	0.02178	0.01073	0.040504		947000	1190000	881000	256630	49017	137508	103472	54950	101967		8.05	8.03	8.01	9.88	10.18	9.94	9.57	9.55	9.51
H4_4_17 K8ac	0.068546	0.066204	0.066714	0.01912	0.019102	0.022314	0.049926	0.028484	0.017964		947000	1190000	881000	244419	44761.4	152031	237185	145867	45223.7		8.05	8.03	8.01	9.89	10.2	9.94	9.5	9.56	9.51
H4_4_17 K12ac	0.068546	0.066204	0.066714	0.032977	0.032819	0.036709	0.031834	0.03501	0.036651		947000	1190000	881000	421565	76903.4	250113	151235	179289	92267.1		8.05	8.03	8.01	9.88	10.17	9.93	9.47	9.55	9.5
H4_4_17 K16ac	0.068546	0.066204	0.066714	0.25469	0.250663	0.267969	0.164101	0.229676	0.193351		947000	1190000	881000	3255858	587366	1825770	779607	1176180	486754		8.05	8.03	8.01	9.94	10.25	10	9.55	9.61	9.56
H4_4_17 K5acK8ac	0.010559	0.00911	0.010299	0.011157	0.00108	0.002246	0.00479	0.012746	0.018847		146000	164000	136000	142631	2529.62	15300.7	22754	65270.7	47447.9		7.69	7.66	7.65	9.46	9.76	9.51	9.09	9.14	9.09
H4_4_17 K5acK12ac	0.010559	0.00911	0.010299	0.014357	0.003929	0.005037	0.014012	0.025769	0.011858		146000	164000	136000	183532	9207.13	34319.2	66569.1	131963	29851.6		7.69	7.66	7.65	9.43	9.71	9.48	9.08	9.13	9.08
H4_4_17 K5acK16ac	0.010559	0.00911	0.010299	0.029393	0.031529	0.00494	0.029475	0.025547	0.012657		146000	164000	136000	375749	73880.8	33655.3	140030	130825	31862.6		7.69	7.66	7.65	9.5	9.79	9.55	9.13	9.19	9.14
H4_4_17 K8acK12ac	0.010559	0.00911	0.010299	0.02189	0.017843	0.01172	0.020615	0.026969	0.024374		146000	164000	136000	279835	41810.9	79855.1	97935.6	138107	61359.6		7.69	7.66	7.65	9.45	9.74	9.5	9.08	9.14	9.09
H4_4_17 K8acK16ac	0.010559	0.00911	0.010299	0.077503	0.129091	0.153993	0.110297	0.079392	0.085311		146000	164000	136000	990762	302492	1049210	523993	406568	214768		7.69	7.66	7.65	9.51	9.8	9.56	9.14	9.2	9.15
H4_4_17 K12acK16ac	0.010559	0.00911	0.010299	0.093379	0.072992	0.051963	0.084651	0.097752	0.10013		146000	164000	136000	1193715	171039	354046	402158	500592	252074		7.69	7.66	7.65	9.5	9.79	9.55	9.13	9.19	9.14
H4_4_17 K5acK8acK12ac	0.003486	0.002784	0.003373	0.012593	0.017736	0.005788	0.013456	0.012898	0.004142		48200	50000	44500	160985	41560.5	39437.4	63926.2	66052.1	10428.1		7.33	7.32	7.3	9.03	9.29	9.08	8.68	8.73	8.75
H4_4_17 K5acK8acK16ac	0.003486	0.002784	0.003373	0.036398	0.02949	0.019452	0.03534	0.02461	0.006607		48200	50000	44500	465297	69103.4	132533	167890	126028	16631.7		7.33	7.32	7.3	9.08	9.34	9.13	8.73	8.78	8.73
H4_4_17 K5acK12acK16ac	0.003486	0.002784	0.003373	0.021833	0.018427	0.012542	0.032095	0.054196	0.006968		48200	50000	44500	279104	43178.6	85455.7	152478	277538	17541.4		7.33	7.32	7.3	9.06	9.32	9.13	8.71	8.77	8.72
H4_4_17 K8acK12acK16ac	0.003486	0.002784	0.003373	0.08948	0.088681	0.100816	0.131595	0.083507	0.172094		48200	50000	44500	1143878	207802	686894	625179	427642	433242		7.33	7.32	7.3	9.08	9.34	9.12	8.72	8.78	8.73
H4_4_17 K5acK8acK12acK16ac	0.001742	0.000939	0.000859	0.078605	0.077356	0.053052	0.119191	0.073815	0.100367		24100	16900	11300	1004850	181265	361463	566249	378010	252670		6.98	6.97	6.95	8.66	8.91	8.7	8.33	8.38	8.34
KVLR(H4_20_23)
H4_20_23 unmod	0.226271	0.201744	0.196169	0.099475	0.077171	0.125376	0.388525	0.330791	0.420923		1020000	1170000	920000	1105012	120256	426290	553610	485977	318006		7.92	7.89	7.88	9.95	10.25	10.02	9.57	9.64	9.59
H4_20_23 K20me1	0.682382	0.661132	0.657549	0.193347	0.171939	0.162515	0.288085	0.570753	0.221284		3060000	3850000	3080000	2147790	267933	552567	410494	838513	167180		8.78	8.77	8.74	11	11.31	11.99	11.38	10.6	11.4
H4_20_23 K20me2	0.080724	0.12905	0.137868	0.688823	0.731653	0.696401	0.281271	0.062971	0.310274		362000	751000	647000	7651762	1140134	2367830	400784	92513	234411		5	4.97	4.96	6.85	7.02	6.88	6.67	6.71	6.67
H4_20_23 K20me3	0.007845	0.006322	0.007017	0.017909	0.016688	0.014409	0.039488	0.03491	0.04696		35200	36800	32900	198942	26005.1	48992.6	56266.7	51286.9	35478.1		4.89	4.88	4.87	6.81	6.97	6.84	6.59	6.64	6.59
H4_20_23 K20ac	0.002777	0.001752	0.001397	0.000445	0.002549	0.001299	0.00263	0.000575	0.00056		12500	10200	6550	4946.56	3971.74	4415.85	3747.86	844.902	422.95		7.58	7.56	7.73	9.24	9.51	9.29	8.89	8.95	9.28
DNIQGITKPAIR(H4_24_35)
H4_24_35 unmod	1	1	1	1	1	1	1	1	1		20800000	30300000	26100000	14508270	1120136	5185282	4356230	2858505	2155604		9.44	9.46	9.42	11.63	11.97	11.71	11.08	11.19	11.11
RGGVKR(H4_40_45)
H4_40_45 unmod	1	1	1	0.99528	0.958614	0.923719	0.997074	0.968796	0.983793		383000	447000	418000	380130	58468.1	118825	277121	280502	221388		4.35	4.32	4.32	6	6.14	11.84	5.82	5.87	5.81
H4_40_45 K44ac	0	0	0	0.00472	0.041386	0.076281	0.002926	0.031204	0.016207		0	0	0	1802.77	2524.24	9812.53	813.192	9034.63	3647.06		0	0	0	5.58	5.71	9.5	5.43	5.5	5.42
KTVTAMDVVYALKR(H4_79_92)
H4_79_92 unmod	1	1	1	1	1	1	1	1	1		8050000	15200000	10800000	866794	22601.7	139895	649658	221302	72308.6		13.09	13.08	13.05	13.36	13.39	13.35	13.28	13.3	13.27
unmod(H1_1_35)
H1_1_35 H12.SETAPAAPAAAPPAEKAPVKKKAAKKAGGTPR	0.230614	0.219039	0.231874	0.01647	0.008962	0.031901	0.005812	0.027507	0.008846		21600	41100	66000	7892.67	1990.42	7547.64	1495.87	12655.1	2273.64		10.35	10.36	10.32	13.26	13.27	13.31	12.03	12.13	13.19
H1_1_35 H13.SETAPLAPTIPAPAEKTPVKKKAKKAGATAGKR	0.02075	0.011816	0.017529	0.066804	0.028288	0.047308	0.001594	0.013493	0.017856		1940	2220	4990	32013.3	6282.51	11192.8	410.314	6207.68	4589.13		13.04	11.25	9.53	13.28	13.47	13.27	12.23	13.22	13.18
H1_1_35 H14.SETAPAAPAAPAPAEKTPVKKKAR	0.558254	0.491559	0.507496	0.768911	0.91808	0.88034	0.973085	0.919683	0.949562		52300	92200	144000	368473	203900	208282	250453	423114	244048		9.04	9.02	9.01	10.86	11.19	10.93	10.36	10.44	10.37
H1_1_35 H15.SETAPAETATPAPVEKSPAKKKATKKAAGAGAAKR	0.190381	0.277585	0.243102	0.147815	0.04467	0.04045	0.019509	0.039317	0.023736		17800	52100	69200	70835.1	9921.06	9570.12	5021.3	18088.5	6100.32		10.38	10.4	10.35	12.73	13.25	12.8	12.1	12.2	12.13
unmod(H1_54_81)
H1_54_81 H11.GGVSLAALKKALAAAGYDVEKNNSR	0.003602	0.012383	0.005023	0.101059	0.257007	0.946417	0.941095	0.563237	0.780971		6420	50900	38900	18112.1	8902.57	207287	351389	100948	116230		13.17	13.15	13.13	13.31	12.22	11.94	11.29	11.38	11.31
H1_54_81 H1v234.SGVSLAALKKALAAAGYDVEKNNSR	0.71508	0.924576	0.860061	0.631599	0.603286	0.037367	0.046626	0.30394	0.18962		1270000	3800000	6660000	113198	20897.5	8184.29	17409.4	54474.5	28220.8		13.15	13.14	13.12	13.36	13.39	13.35	13.3	13.3	13.27
H1_54_81 H15.NGLSLAALKKALAAGGYDVEKNNSR	0.28041	0.062476	0.134544	0.26089	0.137066	0.016216	0.011479	0.123028	0.029409		500000	257000	1040000	46757.6	4747.9	3551.58	4286.03	22050	4376.89		13.1	13.09	13.08	13.35	13.37	13.33	13.22	13.28	13.26
H1_54_81 H1T.VGMSLVALKKALAAAGYDVEKNNSR	0.000909	0.000565	0.000372	0.006453	0.002641	0	0.0008	0.009795	0		1620	2320	2880	1156.56	91.4702	0	298.699	1755.51	0		10.88	13.04	13.01	13.25	9.31	0	11.06	13.23	0
KGNYAER(H2A1_36_42)
H2A1_36_42 unmod	0.999702	0.999924	0.999823	0.99575	0.99881	0.994266	0.995994	0.997503	0.999397		632000	674000	854000	1421185	262867	331623	1086994	1268951	610236		6.37	6.36	6.34	7.95	8.19	7.98	7.67	7.7	7.67
H2A1_36_42 K36ac	0.000298	7.6e-05	0.000177	0.00425	0.00119	0.005734	0.004006	0.002497	0.000603		189	50.9	151	6065.84	313.111	1912.58	4372.29	3176.74	368.498		5.73	5.73	5.69	7.51	7.72	7.54	7.25	7.3	6.92
KGNYSER(H2A3_36_42)
H2A3_36_42 unmod	0.998711	0.999607	0.999869	0.998704	0.99402	0.992654	0.997081	0.994232	0.993457		63300	75500	84700	137805	20361.1	33007	145151	172928	77054.3		6.14	6.13	6.11	7.67	7.86	7.69	7.4	7.45	7.41
H2A3_36_42 K36ac	0.001289	0.000393	0.000131	0.001296	0.00598	0.007346	0.002919	0.005768	0.006543		81.7	29.7	11.1	178.869	122.484	244.274	424.878	1003.29	507.459		5.76	4.64	5.77	5.75	7.58	7.49	5.63	5.7	5.61
KGHYAER(H2AX_36_42)
H2AX_36_42 unmod	1	0.996005	0.997279	0.996973	0.974753	0.975764	0.996481	0.994014	0.992943		17900	16800	19200	72131.1	17748.9	6936.4	32952.5	39133.9	17375.4		5.4	5.39	5.38	7.01	7.18	7.03	6.78	6.81	6.78
H2AX_36_42 K36ac	0	0.003995	0.002721	0.003027	0.025247	0.024236	0.003519	0.005986	0.007057		0	67.2	52.3	219	459.71	172.283	116.36	235.673	123.481		0	5.03	5.01	5.76	4.93	4.93	6.52	6.41	5.45
GKQGGKAR(H2A1_4_11)
H2A1_4_11 unmod	0.949618	0.951463	0.947966	0.573471	0.617706	0.544961	0.599087	0.750179	0.671903		602000	588000	714000	1270913	279576	322590	1060413	1644114	844043		5.57	5.55	5.54	7.03	7.2	7.06	6.8	6.85	6.8
H2A1_4_11 K5ac	0.017159	0.016122	0.017673	6.2e-05	6.3e-05	5.4e-05	7.4e-05	0.074766	0.001049		10900	9960	13300	137.394	28.7303	31.8484	131.235	163858	1317.9		5.11	5.1	5.07	6.52	6.66	6.53	6.32	6.36	6.06
H2A1_4_11 K9ac	0.017159	0.016122	0.017673	0.061934	0.063415	0.053749	0.074068	0.012837	0.071848		10900	9960	13300	137257	28701.6	31816.6	131104	28133.4	90255.1		5.11	5.1	5.07	6.52	6.66	6.53	6.32	6.37	6.32
H2A1_4_11 K5acK9ac	0.000321	0	0	0.002349	0.000678	0.003256	0.004035	0.001259	0.00633		204	0	0	5205.6	306.871	1927.5	7141.62	2759.78	7951.77		4.68	0	0	6.05	6.18	6.06	5.87	5.92	5.86
H2A1_4_11 K9me1	0.007871	0.008147	0.008344	0.000362	0.026249	0.110209	0.309232	0.152636	0.085095		4990	5030	6290	802.663	11880.2	65238.7	547356	334521	106896		6.5	6.5	6.47	8.15	8.19	8.17	7.84	7.88	7.84
H2A1_4_11 K5me1	0.007871	0.008147	0.008344	0.361821	0.291889	0.287771	0.013504	0.008323	0.163775		4990	5030	6290	801860	132110	170347	23903.4	18241.6	205734		6.5	6.5	6.47	8.15	8.38	8.19	9.7	9.76	7.86
GKQGGKVR(H2AJ_4_11)
H2AJ_4_11 unmod	0.131798	0.131676	0.123231	0.071023	0.017051	0.351864	0.279716	0.323193	0.305923		168000	172000	168000	43725.3	6504.48	403339	657103	941085	508354		6.99	6.98	6.95	7.86	8.09	8.75	8.38	8.44	8.4
H2AJ_4_11 K5ac	0.001565	0.003846	0.003634	9.6e-05	9e-06	0.006741	0.006515	0.000893	0.000121		2000	5030	4950	59.0856	3.28592	7727.4	15305	2599.72	201.513		6.5	6.5	6.47	6.29	7.42	7.92	7.49	7.54	7.86
H2AJ_4_11 K9ac	0.001565	0.003846	0.003634	0.132299	0.008605	0.114696	0.155355	0.086637	0.121148		2000	5030	4950	81449.8	3282.63	131475	364958	252273	201312		6.5	6.5	6.47	6.29	7.42	8.19	7.84	7.89	7.86
H2AJ_4_11 K5acK9ac	0.471182	0.449226	0.524448	0.000163	0.732894	0.281421	0.451397	0.564632	0.507938		602000	588000	714000	100.433	279576	322590	1060413	1644114	844043		5.57	5.55	5.54	5.2	7.2	7.06	6.8	6.85	6.8
H2AJ_4_11 K9me1	0.379129	0.397363	0.335007	0.520657	0.162436	0.169885	0.080222	0.014917	0.041646		484000	520000	456000	320542	61964.1	194738	188457	43436.3	69203.9		7.44	7.42	7.41	9.24	9.52	9.29	8.9	10.37	8.9
H2AJ_4_11 K5me1	0.014762	0.014042	0.010046	0.275762	0.079005	0.075393	0.026795	0.009728	0.023223		18900	18400	13700	169773	30137.8	86422.2	62945.2	28325.6	38590.2		9.1	9.09	9.07	10.74	11.05	10.81	10.3	13.26	10.32
GKTGGKAR(H2AX_4_11)
H2AX_4_11 unmod	0.204925	0.2404	0.151389	0.021227	0.388322	0.029521	0.022243	0.025706	0.031604		28400	35600	27000	33802.2	69230.7	11280.3	20547.1	33473.9	19296.7		9.22	9.2	9.18	7.39	8.06	7.41	7.13	7.18	7.13
H2AX_4_11 K5ac	0.187175	0.056394	0.021889	3e-06	0.004741	0.000336	4e-06	0.000776	4.5e-05		26000	8360	3900	4.27405	845.197	128.242	3.3769	1010.18	27.7445		8.05	8.02	8.01	6.23	6.06	5.92	6.04	5.81	5.75
H2AX_4_11 K9ac	0.187175	0.056394	0.021889	0.004397	0.038717	0.005106	0.006026	0.002944	0.007638		26000	8360	3900	7001.5	6902.46	1951.1	5566.44	3833.99	4663.67		8.05	8.02	8.01	6.23	6.37	6.24	6.04	6.04	6.04
H2AX_4_11 K5acK9ac	0.033732	0.018729	0.018931	0.004938	0.010812	0.020516	0.027648	0.046378	0.179147		4680	2780	3370	7863.96	1927.59	7839.41	25539.9	60392.2	109384		7.63	7.61	7.59	5.47	5.57	5.49	5.33	5.39	5.31
H2AX_4_11 K9me1	0.193497	0.314042	0.392951	0.335046	0.289347	0.228863	0.000944	0.000924	0.002008		26800	46600	70000	533530	51585.4	87450	872.113	1203.45	1226.26		9.33	9.33	9.29	7.9	11.96	7.93	7.61	7.65	7.45
H2AX_4_11 K5me1	0.193497	0.314042	0.392951	0.634389	0.268062	0.715658	0.943136	0.923271	0.779557		26800	46600	70000	1010208	47790.6	273458	871241	1202249	475984		9.33	9.33	9.29	7.9	11.96	7.93	7.61	7.65	7.62
SGRGKQGGKAR(H2A1_1_11)
H2A1_1_11 unmod	0.92962	0.935153	0.948089	0.455027	0.286631	0.787761	0.027332	0.017753	0.008189		221000	244000	259000	4968.03	1000.48	3478.87	3601.82	4268.94	1257.01		11.88	11.88	11.86	13.35	13.33	13.33	10.04	8.49	9.24
H2A1_1_11 S1ac	0.010824	0.002468	0.002464	0	0	0	0.022506	0.017839	0.103351		2570	644	673	0	0	0	2965.92	4289.62	15865.3		13.03	13.01	11.81	0	0	0	11.73	13.18	13.18
H2A1_1_11 K5ac	0.059555	0.062378	0.049447	0.544973	0.713369	0.212239	0.950162	0.964409	0.88846		14200	16300	13500	5950.06	2490.01	937.282	125214	231908	136386		8.77	8.74	8.73	11.84	12.18	11.38	5.73	5.78	5.72
AGGKAGKDSGKAKAKAVSR(H2AV_1_19)
H2AV_1_19 unmod	0.903556	0.902244	0.895127	0.548986	0.552606	0.591927	0.919234	0.852057	0.780436		140000	203000	248000	255680	74965.9	148115	453051	267936	143619		9.05	9.04	9.02	11.14	11.47	11.21	13.23	13.23	13.22
H2AV_1_19 K4ac	0.021733	0.020299	0.022486	0.07818	0.067404	0.069611	0.016323	0.041316	0.028418		3370	4570	6230	36410.7	9143.91	17418.4	8044.77	12992.2	5229.67		8.8	8.77	8.76	10.79	11.15	10.87	10.35	10.4	10.32
H2AV_1_19 K7ac	0.021733	0.020299	0.022486	0.053662	0.09965	0.048429	0.010611	0.022196	0.007471		3370	4570	6230	24992.3	13518.4	12118.1	5229.63	6979.65	1374.76		8.8	8.77	8.76	10.81	11.14	10.88	10.32	10.41	10.35
H2AV_1_19 K11ac	0.021733	0.020299	0.022486	0.068882	0.091089	0.053386	0.011274	0.015862	0.070785		3370	4570	6230	32080.6	12357	13358.5	5556.58	4987.92	13026.1		8.8	8.77	8.76	10.83	11.16	10.89	10.31	10.39	10.35
H2AV_1_19 K15ac	0.021733	0.020299	0.022486	0.030855	0.008056	0.054091	0.01022	0.022806	0.014636		3370	4570	6230	14370.4	1092.93	13534.9	5036.86	7171.65	2693.31		8.8	8.77	8.76	10.83	11.14	10.91	10.32	10.41	10.34
H2AV_1_19 K4acK7ac	0.001345	0.0026	0.002379	0.094965	0.018439	0.100751	0.016783	0.032261	0.043904		208	585	659	44228.1	2501.44	25210.4	8271.52	10144.6	8079.32		8.53	8.52	8.49	10.49	10.81	10.56	10.04	10.11	10.06
H2AV_1_19 K4acK11ac	0.001345	0.0026	0.002379	0.001772	0.025857	0.011688	0.000782	0.000173	0		208	585	659	825.367	3507.69	2924.72	385.422	54.2978	0		8.53	8.52	8.49	10.49	10.82	10.55	10.03	10.09	9.86
H2AV_1_19 K4acK15ac	0.001345	0.0026	0.002379	0	0.028692	0	0	1.7e-05	0.000175		208	585	659	0	3892.39	0	0	5.36385	32.2102		8.53	8.52	8.49	10.3	10.83	10.36	9.84	10.14	10.09
H2AV_1_19 K7acK11ac	0.001345	0.0026	0.002379	0.012644	0.015735	0.01064	0.001852	0.000856	0.023155		208	585	659	5888.55	2134.62	2662.35	912.563	269.143	4261.06		8.53	8.52	8.49	10.48	10.81	10.55	10.04	10.12	10.06
H2AV_1_19 K7acK15ac	0.001345	0.0026	0.002379	0.000966	0.002296	0.001262	0.0004	0.000447	5.9e-05		208	585	659	449.796	311.524	315.731	197.024	140.433	10.8491		8.53	8.52	8.49	10.53	10.77	10.58	10.06	10.13	10.09
H2AV_1_19 K11acK15ac	0.001345	0.0026	0.002379	0.062319	0.043489	0.017474	0.006658	0.004405	0.018006		208	585	659	29024.1	5899.63	4372.43	3281.6	1385.16	3313.47		8.53	8.52	8.49	10.5	10.83	10.55	10.03	10.11	10.06
H2AV_1_19 K7acK11acK15ac	0.00036	0.00024	0.000141	0.017188	0	0.013998	0.000345	0.004356	0		55.9	54	39.1	8004.85	0	3502.64	170.244	1369.78	0		8.24	7.41	7.86	10.17	10.28	10.23	9.74	9.94	9.57
H2AV_1_19 K4acK11acK15ac	0.00036	0.00024	0.000141	0	0	0.000131	0	0	0		55.9	54	39.1	0	0	32.8817	0	0	0		8.24	7.41	7.86	9.97	10.28	10.21	9.55	9.64	9.57
H2AV_1_19 K4acK7acK15ac	0.00036	0.00024	0.000141	2.3e-05	0.000436	0	0.000133	3.9e-05	0.000114		55.9	54	39.1	10.7642	59.1638	0	65.3052	12.2284	20.9847		8.24	7.41	7.86	10.15	10.48	10.03	9.75	9.94	9.76
H2AV_1_19 K4acK7acK11ac	0.00036	0.00024	0.000141	0.027961	0.043176	0.023621	0.003787	0.001917	0.011289		55.9	54	39.1	13022.4	5857.21	5910.67	1866.56	602.934	2077.49		8.24	7.41	7.86	10.17	10.48	10.23	9.75	9.8	9.76
H2AV_1_19 K4acK7acK11acK15ac	0	0	9.1e-05	0.001596	0.003074	0.002991	0.001599	0.001293	0.001553		0	0	25.2	743.405	417.04	748.316	788.037	406.565	285.774		0	0	7.69	9.73	10.03	9.67	9.19	9.29	8.39
AGGKAGKDSGKAKTKAVSR(H2AZ_1_19)
H2AZ_1_19 unmod	0.896708	0.883507	0.890829	0.544628	0.531629	0.569838	0.605061	0.611371	0.60222		607000	877000	1030000	890319	284819	526800	311672	489516	345943		8.72	8.71	8.69	10.72	11.03	10.78	10.23	10.31	10.26
H2AZ_1_19 K4ac	0.02135	0.024046	0.022741	0.034563	0.021885	0.028662	0.017259	0.007023	0.010856		14500	23900	26300	56501.9	11725	26497	8890.27	5622.93	6236.18		8.45	8.44	8.43	10.4	10.68	10.42	9.95	10.03	9.98
H2AZ_1_19 K7ac	0.02135	0.024046	0.022741	0.097744	0.152722	0.087131	0.095523	0.147462	0.133581		14500	23900	26300	159785	81820.7	80550.8	49204.8	118071	76735.1		8.45	8.44	8.43	10.4	10.72	10.46	9.94	10.02	9.97
H2AZ_1_19 K11ac	0.02135	0.024046	0.022741	0.026429	0.028371	0.04482	0.033626	0.025977	0.052176		14500	23900	26300	43203.5	15199.7	41434.8	17321	20799.7	29972.1		8.45	8.44	8.43	10.4	10.7	10.46	9.94	10.02	9.98
H2AZ_1_19 K15ac	0.02135	0.024046	0.022741	0.006806	0.007832	0.011252	0.0081	0.00563	0.007626		14500	23900	26300	11126.4	4196.06	10402.4	4172.16	4508.1	4380.81		8.45	8.44	8.43	10.42	10.72	10.48	9.95	10.02	9.94
H2AZ_1_19 K4acK7ac	0.002377	0.002484	0.00271	0.082518	0.081093	0.047966	0.018698	0.048746	0.025751		1610	2470	3130	134894	43445.2	44343.1	9631.32	39029.9	14792.8		8.19	8.17	8.16	10.06	10.36	10.12	9.65	9.7	9.67
H2AZ_1_19 K4acK11ac	0.002377	0.002484	0.00271	0.015402	0.023915	0.012342	0.003563	0.030968	0.023183		1610	2470	3130	25177.8	12812.5	11410	1835.52	24796	13317.4		8.19	8.17	8.16	10.09	10.4	10.11	9.66	9.74	9.66
H2AZ_1_19 K4acK15ac	0.002377	0.002484	0.00271	0.000901	0.003642	0.003359	0.002288	0.002472	0.004784		1610	2470	3130	1472.62	1951.32	3105.5	1178.76	1979.41	2748.25		8.19	8.17	8.16	10.02	10.34	10.09	9.62	9.69	9.69
H2AZ_1_19 K7acK11ac	0.002377	0.002484	0.00271	0.030319	0.020331	0.036711	0.001142	0.002867	0.001425		1610	2470	3130	49562.6	10892.4	33938.5	588.104	2295.8	818.773		8.19	8.17	8.16	10.07	10.37	10.13	9.66	9.72	9.67
H2AZ_1_19 K7acK15ac	0.002377	0.002484	0.00271	0.000219	0.011226	0.022205	0.103304	0.007791	0.002602		1610	2470	3130	357.608	6014.32	20528.3	53212.8	6237.8	1494.6		8.19	8.17	8.16	10.12	10.41	10.16	9.65	9.72	9.69
H2AZ_1_19 K11acK15ac	0.002377	0.002484	0.00271	0.083473	0.054048	0.056971	0.023572	0.035552	0.073252		1610	2470	3130	136456	28956.4	52668.3	12142	28466.1	42079.2		8.19	8.17	8.16	10.09	10.4	10.13	9.64	9.74	9.66
H2AZ_1_19 K7acK11acK15ac	0.000908	0.001344	0.000486	0.003908	0.003215	0.003218	0.000398	0.000476	0		615	1330	563	6388.79	1722.7	2975.21	204.808	380.849	0		7.93	7.91	7.89	9.74	10.04	9.81	9.31	9.42	9.17
H2AZ_1_19 K4acK11acK15ac	0.000908	0.001344	0.000486	0.02735	0.041658	0.013072	0.047346	0.002007	0.017465		615	1330	563	44710.6	22318.1	12084.5	24388.2	1606.99	10032.5		7.93	7.91	7.89	9.75	10.03	9.81	9.36	9.25	9.37
H2AZ_1_19 K4acK7acK15ac	0.000908	0.001344	0.000486	0.036869	0.008733	0.038872	0.007265	0.039802	0.002816		615	1330	563	60271.1	4678.9	35936.1	3742.28	31869	1617.57		7.93	7.91	7.89	9.75	10.04	9.8	9.34	9.42	9.34
H2AZ_1_19 K4acK7acK11ac	0.000908	0.001344	0.000486	0.007223	0.006404	0.01426	0.022154	0.024623	0.040064		615	1330	563	11807	3430.97	13183.3	11411.7	19715.2	23014.8		7.93	7.91	7.89	9.73	10.03	9.79	9.36	9.41	9.37
H2AZ_1_19 K4acK7acK11acK15ac	0	2.6e-05	0	0.001649	0.003294	0.00932	0.010702	0.007232	0.002199		0	26.1	0	2695.87	1764.55	8616.2	5512.52	5790.78	1263.41		0	7.23	0	9.27	9.59	9.33	8.9	8.99	8.92
AKAKTR(H2A1_12_17)
H2A1_12_17 unmod	0.473301	0.445775	0.455041	0.553445	0.528971	0.527376	0.55437	0.51919	0.548121		1090000	1100000	1480000	3196935	600794	767488	1616960	2459967	1211894		6.41	6.39	6.37	8.04	8.28	8.07	7.75	7.79	7.77
H2A1_12_17 K13ac	0.184697	0.169716	0.162481	0.000649	0.007861	0.002762	0.000583	0.000597	0.002988		426000	419000	530000	3751.33	8928.67	4020.21	1701.38	2829.76	6605.9		6.24	6.23	6.2	7.82	7.87	7.64	7.55	7.59	7.28
H2A1_12_17 K15ac	0.184697	0.169716	0.162481	0.430426	0.400999	0.424616	0.419619	0.460922	0.419931		426000	419000	530000	2486323	455447	617942	1223927	2183886	928466		6.24	6.23	6.2	7.82	8.03	7.86	7.55	7.59	7.55
H2A1_12_17 K13acK15ac	0.001532	0.00075	0.000348	0.00012	0.001027	0.00083	0.00062	0.000406	0.001914		3530	1850	1130	694.052	1166.61	1207.54	1807.97	1922.47	4232.45		5.75	5.76	5.68	7.41	7.3	7.16	6.84	5.78	5.72
H2A1_12_17 K15me1	0.077887	0.107022	0.109825	0.001637	6.1e-05	0.000925	2.5e-05	0.004883	0.00948		180000	264000	358000	9457.18	69.4433	1345.96	72.3584	23135.6	20960.5		10.03	10.03	10	8.31	8.64	8.28	8.09	8.08	8.02
H2A1_12_17 K13me1	0.077887	0.107022	0.109825	0.013723	0.06108	0.043491	0.024783	0.014002	0.017566		180000	264000	358000	79268.8	69373.9	63292.5	72286	66343.1	38838.1		10.03	10.03	10	8.4	8.64	8.44	8.09	8.12	8.09
AKAKSR(H2A3_12_17)
H2A3_12_17 unmod	0.437254	0.431794	0.416415	0.437764	0.384928	0.421716	0.423327	0.37574	0.422955		852000	837000	1060000	2490075	464375	621963	1225628	2186716	935072		6.24	6.23	6.2	7.82	8.03	7.86	7.54	7.59	7.55
H2A3_12_17 K13ac	0.000907	0.000477	0.000223	6e-05	1e-06	1.1e-05	1e-06	0	0.000107		1770	925	567	340.269	1.16661	16.1011	1.79354	1.92247	236.065		5.75	5.76	5.68	7.26	7.31	7.41	6.85	5.78	5.49
H2A3_12_17 K15ac	0.000907	0.000477	0.000223	0.000111	0.000966	0.000362	0.000619	0.00033	0.001808		1770	925	567	630.581	1165.44	534.045	1791.75	1920.55	3996.39		5.75	5.76	5.68	7.18	7.31	7.62	6.85	5.78	5.72
H2A3_12_17 K13acK15ac	0.000683	0.000178	3.7e-05	3.3e-05	0.000154	0.000232	7.4e-05	0.000866	0.002462		1330	344	94.3	186.794	185.844	342.377	214.52	5042.71	5442.51		5.54	5.52	5.53	5.93	5.19	6.94	5.76	5.58	5.51
H2A3_12_17 K15me1	0.280125	0.283537	0.291551	0.561685	0.498008	0.520389	0.567023	0.422692	0.000642		546000	550000	742000	3194958	600794	767488	1641662	2459967	1419.93		6.41	6.39	6.37	8.04	8.28	8.07	7.74	7.79	7.75
H2A3_12_17 K13me1	0.280125	0.283537	0.291551	0.000348	0.115943	0.05729	0.008956	0.200372	0.572027		546000	550000	742000	1977.11	139872	84493.3	25930.5	1166117	1264641		6.41	6.39	6.37	8.09	8.53	8.34	7.91	7.86	7.75
DNKKTR(H2A1_72_77)
H2A1_72_77 unmod	0.808541	0.844759	0.869934	0.495591	0.927456	0.958625	0.993148	0.999394	0.963346		317000	359000	435000	35817.6	5913.95	8417.71	226890	467004	169168		5.89	5.87	5.85	9.67	9.93	9.71	7.12	7.17	7.12
H2A1_72_77 K74ac	0.191459	0.155241	0.130066	0.504409	0.072544	0.041375	0.006852	0.000606	0.036654		75000	66000	65100	36454.8	462.575	363.319	1565.4	283.033	6436.56		5.76	5.75	5.73	7.5	7.34	8.75	6.38	7.03	6.38
HLQLAIR(H2A_82_88)
H2A_82_88 unmod	1	1	1	1	1	1	1	1	1		22200000	27600000	31400000	22763810	3332922	10737570	10969880	10095730	5082216		8.06	8.05	8.02	10.35	10.68	10.42	9.92	9.98	9.93
unmod(H2A_1_88)
H2A_1_88 H2A14s.HLQLAIR	0.959116	0.957249	0.958404	0.961036	0.907658	0.953269	0.970496	0.952	0.935222		22200000	27600000	31400000	22763810	3332922	10737570	10969880	10095730	5082216		8.06	8.05	8.02	10.35	10.68	10.42	9.92	9.98	9.93
H2A_1_88 H2AZ.AGGKAGKDSGKAKTKAVSR	0.025308	0.028979	0.029418	0.035649	0.072766	0.044107	0.026132	0.043717	0.060111		585000	834000	963000	844399	267197	496816	295384	463607	326655		8.72	8.71	8.69	10.72	11.03	10.78	10.23	10.31	10.26
H2A_1_88 H2AY.SAKAGVIFPVGR	0.014347	0.012534	0.011354	0.001884	0.000695	0.001612	0.001548	0.001106	0.001097		332000	361000	372000	44625.8	2553.09	18162.5	17494.2	11724.3	5962.02		10.63	10.63	10.59	13.06	13.3	13.14	12.42	12.52	12.46
H2A_1_88 H2AX.GKTGGKAR	0.001229	0.001238	0.000824	0.001432	0.018881	0.001012	0.001824	0.003178	0.00357		28400	35600	27000	33909.6	69329.8	11400.3	20614.9	33697.1	19399.7		9.22	9.2	9.18	7.39	8.06	7.41	7.13	7.18	7.13
unmod(H2B_1_29)
H2B_1_29 1C.PEPAKSAPAPKKGSKKAVTKAQKKDGKKR	0.615114	0.64396	0.689583	0.519716	0.561808	0.679547	0.731758	0.717331	0.734472		3040000	5230000	3920000	2069998	325134	508917	569209	1184034	646184		10.7	10.7	10.68	13.15	13.28	13.21	12.48	12.58	12.52
H2B_1_29 1H.PDPAKSAPAPKKGSKKAVTKAQKKDGKKR	0.101478	0.097192	0.103311	0.070496	0.200531	0.079682	0.090834	0.107476	0.106244		501000	790000	587000	280781	116053	59674.4	70656.9	177401	93473.2		10.84	10.84	10.82	13.23	13.27	13.25	12.64	12.36	12.29
H2B_1_29 2F.PDPAKSAPAPKKGSKKAVTKVQKKDGKKR	0.071307	0.069191	0.077831	0.086834	0.003906	0.030297	0.057088	0.055975	0.047377		352000	562000	442000	345854	2260.39	22689.3	44406.7	92392.5	41682.4		11.2	11.18	11.17	13.27	13.31	13.26	13	13.11	13.04
H2B_1_29 1B.PEPSKSAPAPKKGSKKAITKAQKKDGKKR	0.066557	0.05209	0.000342	0.041778	0.044745	0.07148	0.001523	0.001417	0.006262		329000	423000	1940	166401	25895.1	53532.2	1184.98	2339.42	5509.02		10.69	10.69	13.1	13.11	13.28	13.2	12.88	12.99	12.88
H2B_1_29 1N.PEPSKSAPAPKKGSKKAVTKAQKKDGKKR	0.03668	0.032714	0.036359	0.024721	0.008691	0.033007	0.025711	0.022293	0.024695		181000	266000	207000	98461.8	5029.9	24719.4	19999.7	36797.7	21726.3		10.63	10.63	10.6	13.04	12.99	13.27	12.39	12.5	12.43
H2B_1_29 1D.PEPTKSAPAPKKGSKKAVTKAQKKDGKKR	0.07933	0.079099	0.074743	0.056689	0.005459	0.07148	0.072683	0.074563	0.064801		392000	643000	425000	225789	3159.04	53532.2	56537.8	123075	57011.5		10.68	10.68	10.65	13.09	10.98	13.2	12.44	12.56	12.48
H2B_1_29 1M.PEPVKSAPVPKKGSKKAINKAQKKDGKKR	0.002358	0.002537	0.003835	0.00017	0.001839	0.001499	0.005059	0.000312	0.002482		11600	20600	21800	676.913	1064.56	1122.58	3934.96	515.463	2183.22		11.27	11.26	11.24	13.16	13.28	13.33	13.09	12.79	13.12
H2B_1_29 1L.PELAKSAPAPKKGSKKAVTKAQKKDGKKR	0.027177	0.023217	0.013997	0.199596	0.173021	0.033007	0.015344	0.020631	0.013667		134000	189000	79500	794980	100132	24719.4	11935.6	34054.2	12024.1		11.86	11.83	11.16	13.27	13.28	13.27	13.22	13.23	13.06

## Sheet: Table S11
	CTRL Rep 1	CTRL Rep 2	CTRL Rep 3	TGF-β Rep 1	TGF-β Rep 2	TGF-β Rep 3		CTRL Rep 1	CTRL Rep 2	CTRL Rep 3	TGF-β Rep 1	TGF-β Rep 2	TGF-β Rep 3		CTRL Rep 1	CTRL Rep 2	CTRL Rep 3	TGF-β Rep 1	TGF-β Rep 2	TGF-β Rep 3
Peptide	Ratio	Ratio	Ratio	Ratio	Ratio	Ratio		Area	Area	Area	Area	Area	Area		RT(min)	RT(min)	RT(min)	RT(min)	RT(min)	RT(min)
TKQTAR(H3_3_8)
H3_3_8 unmod	0.829472	0.829094	0.823891	0.781404	0.745623	0.734203		196505	127489	162116	34291.6	25825.1	19056.6		5.94	5.94	5.94	5.91	5.9	5.87
H3_3_8 K4me1	0.16995	0.170745	0.175744	0.21665	0.254377	0.2654		40261.9	26255.3	34580.9	9507.59	8810.5	6888.61		6.85	6.84	6.83	6.8	6.79	6.78
H3_3_8 K4me2	0.000578	7.9e-05	0.000365	0.001307	0	0		136.942	12.2214	71.7614	57.3464	0	0		4.42	3.98	4.44	5.85	0	4.56
H3_3_8 K4me3	0	0	0	0.000639	0	0.000397		0	0	0	28.0513	0	10.3013		4.12	3.68	4.14	5.71	0	4.26
H3_3_8 K4ac	0	8.1e-05	0	0	0	0		0	12.5201	0	0	0	0		0	5.44	0	0	0	0
KSTGGKAPR(H3_9_17)
H3_9_17 unmod	0.237237	0.237437	0.212593	0.25649	0.230303	0.246057		497278	374076	397513	118745	116587	68366.1		7.48	7.45	7.44	7.4	7.37	7.35
H3_9_17 K9me1	0.441805	0.470785	0.483923	0.479957	0.484765	0.49424		926079	741710	904855	222202	245403	137322		8.3	8.28	8.25	8.2	8.19	8.15
H3_9_17 K9me2	0.131172	0.120178	0.118821	0.118057	0.131918	0.119439		274952	189337	222175	54655.7	66781.1	33185.7		5.44	5.43	5.43	5.42	5.4	5.38
H3_9_17 K9me3	0.065248	0.06022	0.061628	0.075149	0.07996	0.068514		136769	94874.7	115235	34791.2	40478.5	19036.3		5.4	5.4	5.4	5.38	5.38	5.35
H3_9_17 K9ac	3e-05	0.000622	2.9e-05	1.6e-05	0.000372	5e-06		62.8711	979.377	54.0324	7.42805	188.456	1.38504		7.03	6.95	7.01	6.97	6.89	6.93
H3_9_17 K14ac	0.029964	0.025869	0.028868	0.016029	0.014686	0.011571		62808.2	40755.3	53978.4	7420.62	7434.56	3214.98		7.03	7.02	7.01	6.97	6.95	6.93
H3_9_17 K9me1K14ac	0.07497	0.070301	0.075621	0.046671	0.04737	0.052477		157146	110757	141399	21607	23980.2	14580.5		7.87	7.84	7.83	7.78	7.77	7.73
H3_9_17 K9me2K14ac	0.015466	0.011459	0.014812	0.006124	0.007791	0.004492		32417.8	18052.7	27696.4	2835.17	3944.11	1248.04		5.11	5.11	5.11	5.09	5.1	5.07
H3_9_17 K9me3K14ac	0.004033	0.002922	0.003625	0.001507	0.00265	0.002721		8453.64	4603.62	6777.61	697.466	1341.37	756.041		5.09	5.07	5.07	5.06	5.07	5.05
H3_9_17 K9acK14ac	7.6e-05	0.000209	8e-05	0	0.000184	0.000484		158.648	328.81	148.961	0	93.2147	134.522		6.55	6.52	6.54	0	6.56	6.9
KQLATKAAR(H3_18_26)
H3_18_26 unmod	0.823915	0.829665	0.837242	0.85094	0.849961	0.850858		7249177	7170050	5152261	2032273	1704927	1234408		10.6	10.56	10.51	10.45	10.41	10.37
H3_18_26 K23me1	0.000667	0.000365	0.000674	2e-05	9e-05	0.000122		5865.15	3150.59	4146.97	46.9758	181.023	177.305		10.81	10.77	10.72	10.91	11.53	10.59
H3_18_26 K18me1	0.000676	0.00059	0.000634	7.3e-05	8.2e-05	0.00018		5947.24	5097.98	3902.5	173.774	163.801	261.652		11.21	11.16	11.12	11.17	12.09	11.05
H3_18_26 K18me1K23me1	0.000313	2.2e-05	0.000531	0.001462	0.00073	0.001541		2750.51	191.008	3268.51	3490.99	1463.93	2236.08		13.31	12.29	13.23	13.3	13.18	13.28
H3_18_26 K18ac	0.0323	0.03672	0.030106	0.033781	0.04009	0.016357		284190	317337	185267	80678	80416.5	23730.4		10.11	10.08	10.03	9.97	9.94	9.9
H3_18_26 K23ac	0.137355	0.127176	0.126725	0.108213	0.103684	0.124483		1208512	1099065	779849	258443	207978	180598		10.16	10.12	10.08	10.02	9.99	9.95
H3_18_26 K18acK23ac	0.004774	0.005463	0.004087	0.005511	0.005364	0.006458		42008.1	47210	25152.2	13162.2	10759	9368.45		9.65	9.61	9.57	9.51	9.48	9.46
KSAPATGGVKKPHR(H3_27_40)
H3_27_40 unmod	0.064773	0.065206	0.061282	0.032574	0.031941	0.033945		1365375	1396436	989414	523485	404710	390860		8.48	8.45	8.43	8.38	8.35	8.31
H3_27_40 K36me1	9.3e-05	9.9e-05	9.6e-05	7.9e-05	7.1e-05	7.8e-05		1970.36	2117.26	1552.06	1270.02	905.938	899.339		9.06	9.04	9.01	8.95	8.92	8.89
H3_27_40 K27me1	0.09338	0.098767	0.096035	0.078947	0.071428	0.078028		1968393	2115148	1550510	1268749	905032	898440		9.06	9.04	9.01	8.95	8.92	8.89
H3_27_40 K27me2	0.290117	0.286984	0.292217	0.253909	0.259647	0.254668		6115459	6145942	4717943	4080539	3289845	2932332		6.98	6.97	6.95	6.92	6.89	6.87
H3_27_40 K36me2	0.04361	0.041185	0.041099	0.025539	0.024991	0.026044		919267	881994	663553	410431	316645	299881		7.37	7.36	7.34	7.3	7.27	7.25
H3_27_40 K27me3	0.127651	0.124622	0.12702	0.181422	0.189765	0.183691		2690798	2668855	2050771	2915601	2404408	2115085		6.97	6.95	6.94	6.9	6.89	6.87
H3_27_40 K36me3	0.053659	0.053973	0.054317	0.03961	0.039872	0.040371		1131095	1155865	876961	636575	505190	464844		7.37	7.36	7.35	7.3	7.29	7.26
H3_27_40 K27me2K36me1	0.085081	0.086522	0.091964	0.094216	0.093231	0.094621		1793447	1852931	1484796	1514136	1181276	1089499		7.36	7.35	7.34	7.3	7.27	7.25
H3_27_40 K27me1K36me2	0.096027	0.094373	0.095318	0.084029	0.081446	0.086919		2024193	2021064	1538935	1350425	1031956	1000819		7.92	7.9	7.87	7.83	7.81	7.78
H3_27_40 K27me1K36me1	0.021512	0.021671	0.018419	0.009091	0.006134	0.008701		453452	464106	297378	146101	77716.6	100190		9.48	9.46	9.41	9.33	9.32	9.28
H3_27_40 K27me3K36me1	0.034315	0.036058	0.035001	0.065962	0.06493	0.062719		723335	772213	565096	1060059	822694	722168		7.37	7.35	7.34	7.3	7.27	7.25
H3_27_40 K27me1K36me3	0.037399	0.037206	0.038318	0.045116	0.045621	0.047086		788349	796789	618662	725057	578045	542163		7.92	7.9	7.87	7.82	7.81	7.78
H3_27_40 K27me2K36me2	0.045294	0.045337	0.042852	0.075122	0.076442	0.070367		954761	970928	691862	1207277	968550	810228		6.22	6.24	6.23	6.14	6.13	6.12
H3_27_40 K27me3K36me2	0.005584	0.00651	0.005004	0.013975	0.014152	0.012558		117705	139417	80788.3	224588	179316	144592		6.23	6.26	6.24	6.23	6.23	6.19
H3_27_40 K27ac	0.001505	0.001486	0.001059	0.000409	0.000329	0.000204		31720.9	31816	17094.8	6574.38	4168.46	2352.22		8.11	8.09	8.06	7.87	7.98	7.74
KSAPSTGGVKKPHR(H33_27_40)
H33_27_40 unmod	0.053158	0.054085	0.064755	0.057123	0.060656	0.062511		59513.2	58718.8	52836.8	86368.6	73735.9	67941.2		8.37	8.34	8.31	8.26	8.24	8.21
H33_27_40 K36me1	0.039386	6.3e-05	0.012124	0.021688	0.014721	5.3e-05		44094.7	68.6856	9892.48	32791.2	17896.1	57.9102		8.8	8.91	8.75	8.7	8.67	8.79
H33_27_40 K27me1	0.026146	0.063202	0.052758	0.030651	0.036245	0.053229		29271.7	68616.9	43047.5	46343.8	44060.6	57852.3		8.96	8.91	8.89	8.81	8.81	8.79
H33_27_40 K27me2	0.124167	0.078813	0.076165	0.083933	0.101508	0.076111		139011	85566.1	62146.8	126904	123398	82721.9		6.9	6.89	6.88	6.84	6.81	6.8
H33_27_40 K36me2	0.126053	0.110787	0.105252	0.101276	0.10244	0.100388		141123	120280	85880.3	153126	124531	109107		7.3	7.27	7.26	7.22	7.2	7.17
H33_27_40 K27me3	0.068674	0.068702	0.067248	0.076405	0.075488	0.085034		76884.3	74588.6	54870.9	115522	91766.5	92420.1		6.92	6.89	6.88	6.84	6.83	6.8
H33_27_40 K36me3	0.061554	0.062054	0.087005	0.058469	0.063619	0.066616		68913.3	67370.5	70991.8	88404.1	77337.9	72402.2		7.3	7.28	7.26	7.22	7.21	7.17
H33_27_40 K27me2K36me1	0.097514	0.142711	0.134442	0.093408	0.080198	0.090649		109172	154938	109697	141230	97492.5	98523.5		7.32	7.3	7.3	7.23	7.22	7.2
H33_27_40 K27me1K36me2	0.192079	0.190561	0.186074	0.209093	0.200562	0.200502		215042	206888	151826	316143	243813	217918		7.83	7.81	7.78	7.74	7.72	7.69
H33_27_40 K27me1K36me1	0.046815	0.054622	0.049808	0.034506	0.034017	0.041692		52411.2	59302.1	40640.8	52172.7	41352.3	45313.3		9.37	9.33	9.31	9.24	9.22	9.18
H33_27_40 K27me3K36me1	0.023848	0.018601	0.02166	0.035864	0.033974	0.032336		26698.5	20195.1	17673.5	54225.1	41300.6	35144.3		7.3	7.27	7.25	7.22	7.2	7.17
H33_27_40 K27me1K36me3	0.113615	0.116987	0.110483	0.107657	0.107874	0.111308		127197	127010	90147.9	162774	131137	120977		7.83	7.81	7.78	7.74	7.72	7.69
H33_27_40 K27me2K36me2	0.026903	0.034518	0.032225	0.082362	0.08156	0.072799		30118.9	37475.9	26293.7	124528	99148.7	79122.9		6.18	6.06	6.17	6.03	6.03	6
H33_27_40 K27me3K36me2	0	0.004292	0	0.007565	0.006977	0.006618		0	4660.04	0	11437.5	8482.01	7193.29		0	6.19	0	6.04	6.04	6
H33_27_40 K27ac	8.9e-05	0	0	0	0.000161	0.000154		99.8406	0	0	0	196.041	167.181		8.01	0	0	0	7.73	7.64
YRPGTVALR(H3_41_49)
H3_41_49 unmod	0.999726	0.999888	0.99976	0.999579	0.999007	0.999575		11182410	11193880	8985398	9947143	6996452	8159948		8.43	8.4	8.38	8.33	8.31	8.28
H3_41_49 Y41ph	0.000274	0.000112	0.00024	0.000421	0.000993	0.000425		3069.43	1252.88	2161.4	4185.09	6956.65	3471.24		10.31	11.03	10.23	10.17	10.13	10.09
YQKSTELLIR(H3_54_63)
H3_54_63 unmod	0.996091	0.997782	0.997207	0.998241	0.998278	0.99706		3657606	3042589	2789596	2593163	2174248	2719877		12.25	12.19	12.14	12.04	11.99	11.95
H3_54_63 K56me1	6e-05	0.000247	6.9e-05	8e-05	9.3e-05	9.7e-05		219.383	754.075	193.404	208.281	202.73	264.459		13.39	13.21	12.55	12.39	13.16	12.27
H3_54_63 K56me2	0.001093	0.000487	0.001254	0.000692	0.000506	0.000473		4012.38	1483.73	3508.69	1797.32	1101.97	1291.25		9.14	9.12	9.09	9.03	7.36	8.96
H3_54_63 K56me3	0.000151	0.000334	0.000346	0.000108	1.1e-05	0.000354		554.176	1017.84	968.777	280.453	23.4434	966.172		8.98	8.94	8.91	8.9	7.06	8.8
H3_54_63 K56ac	0.002606	0.00115	0.001123	0.000879	0.001112	0.002015		9567.48	3507.59	3142.72	2284.34	2422.75	5497.41		11.78	11.71	11.43	11.62	11.54	11.51
EIAQDFKTDLR(H3_73_83)
H3_73_83 unmod	0.968847	0.941984	0.889202	0.918681	0.93869	0.91302		5059501	4649012	4276147	4665057	3696083	4468730		13.18	13.12	13.07	12.95	12.9	12.87
H3_73_83 K79me1	0.028338	0.056137	0.105788	0.077486	0.057363	0.08164		147984	277055	508734	393476	225865	399584		13.25	13.25	13.25	13.23	13.23	13.22
H3_73_83 K79me2	0.001292	0.000843	0.00406	0.002419	0.00277	0.00447		6745.38	4161.82	19524.1	12286.2	10906.5	21876.5		9.85	9.81	9.33	9.27	9.24	9.2
H3_73_83 K79me3	5.5e-05	0.000268	2.6e-05	0.000584	0.000241	0.000251		285.541	1322.86	125.41	2965.98	947.541	1229.43		9.73	9.41	9.22	8.94	8.81	8.89
H3_73_83 K79ac	0.001469	0.000767	0.000923	0.000829	0.000937	0.000619		7671.33	3787.73	4440.22	4207.18	3690.31	3031.47		12.48	12.41	12.34	12.26	12.2	12.15
VTIMPKDIQLAR(H3_117_128)
H3_117_128 unmod	0.999192	0.998268	0.999557	0.998618	0.999051	0.999351		12019400	4260377	9235131	5544593	4716277	5520952		13.25	13.23	13.23	13.21	13.18	13.16
H3_117_128 K122ac	0.000808	0.001732	0.000443	0.001382	0.000949	0.000649		9721.19	7392.04	4096.52	7674.52	4480.18	3583.7		9.84	12.88	13.03	12.71	12.66	12.61
GKGGKGLGKGGAKR(H4_4_17)
H4_4_17 unmod	0.574888	0.574125	0.588063	0.565699	0.575798	0.577959		21628710	20507860	18060500	14485350	14556710	11737430		9.74	9.7	9.67	9.61	9.59	9.55
H4_4_17 K5ac	0.003505	0.005223	0.001402	0.004109	0.003979	0.004788		131880	186580	43045.1	105228	100588	97227.2		9.33	9.29	9.27	9.2	9.18	9.15
H4_4_17 K8ac	0.01049	0.012101	0.003096	0.010176	0.00838	0.010398		394666	432247	95082.2	260569	211861	211160		9.34	9.31	9.28	9.22	9.19	9.15
H4_4_17 K12ac	0.01037	0.009129	0.00295	0.008234	0.025644	0.010293		390156	326092	90592.2	210847	648314	209026		9.32	9.29	9.27	9.19	9.18	9.22
H4_4_17 K16ac	0.347016	0.346017	0.356452	0.360707	0.335851	0.348748		13055620	12359800	10947290	9236318	8490617	7082523		9.39	9.37	9.33	9.27	9.24	9.22
H4_4_17 K5acK8ac	0.000402	0.001104	0.000225	0.000386	0.000521	5.6e-05		15117.6	39421	6906.49	9889.75	13162.8	1137.93		8.92	8.9	8.87	8.81	8.78	8.77
H4_4_17 K5acK12ac	0.000313	0.001202	2.9e-05	5.8e-05	4.2e-05	6.4e-05		11760.8	42934.4	896.334	1487.68	1054.85	1304.96		8.91	8.96	8.85	8.8	8.82	8.79
H4_4_17 K5acK16ac	0.00472	0.002972	0.004522	0.003727	0.00354	0.002243		177567	106175	138867	95443	89500.1	45542.6		8.98	8.95	8.91	8.85	8.84	8.8
H4_4_17 K8acK12ac	0.002617	0.002037	0.003102	0.00267	0.000905	0.003669		98449.4	72776.4	95274.3	68379.1	22871.7	74505.6		8.91	8.89	8.86	8.81	8.77	8.76
H4_4_17 K8acK16ac	0.023264	0.023161	0.018799	0.020659	0.022452	0.020924		875235	827332	577348	529003	567597	424927		8.99	8.95	8.92	8.87	8.85	8.81
H4_4_17 K12acK16ac	0.014709	0.015458	0.014557	0.015274	0.014195	0.013004		553386	552149	447067	391110	358858	264091		8.98	8.94	8.91	8.86	8.84	8.8
H4_4_17 K5acK8acK12ac	0.000207	0.00043	4.1e-05	0.000853	7.1e-05	0.00022		7774.43	15357.1	1267.83	21836.7	1795.9	4460.94		8.57	8.57	8.47	8.48	8.4	8.39
H4_4_17 K5acK8acK16ac	0.00088	0.000708	0.000298	0.000272	0.000413	0.00049		33104.6	25288.4	9156.03	6953.19	10430.3	9958.99		8.58	8.54	8.52	8.45	8.44	8.42
H4_4_17 K5acK12acK16ac	4e-05	7.1e-05	1.2e-05	0	0	0		1494.24	2546.14	381.144	0	0	0		8.54	8.53	8.49	8.26	8.24	8.21
H4_4_17 K8acK12acK16ac	0.005602	0.005512	0.005649	0.006164	0.007145	0.006005		210779	196874	173478	157838	180632	121952		8.57	8.54	8.52	8.47	8.44	8.42
H4_4_17 K5acK8acK12acK16ac	0.000977	0.000749	0.000803	0.00101	0.001066	0.001141		36774.1	26746.7	24669.5	25861.9	26941.9	23171.9		8.16	8.14	8.12	8.07	8.05	8.01
KVLR(H4_20_23)
H4_20_23 unmod	0.135476	0.126666	0.115648	0.014671	0.015938	0.014681		2441797	2345121	1771912	198233	206945	159810		9.27	9.24	9.2	9.15	9.13	9.1
H4_20_23 K20me1	0.240804	0.237179	0.241425	0.12194	0.111268	0.12255		4340197	4391175	3699020	1647647	1444746	1333971		10.26	10.22	10.18	10.12	10.09	10.06
H4_20_23 K20me2	0.617026	0.630209	0.636423	0.840143	0.848577	0.840051		11121150	11667770	9751038	11352010	11018200	9144078		6.1	6.1	6.1	6.06	6.06	6.04
H4_20_23 K20me3	0.006442	0.005722	0.006304	0.02318	0.024162	0.022672		116101	105943	96583.4	313209	313733	246792		6.05	6.04	6.04	6.01	6.01	5.99
H4_20_23 K20ac	0.000253	0.000223	0.0002	6.7e-05	5.4e-05	4.6e-05		4554.28	4131.12	3065.32	899.723	696.845	496.848		8.56	8.53	8.51	8.47	8.44	8.42
DNIQGITKPAIR(H4_24_35)
H4_24_35 unmod	1	1	1	1	1	1		34579240	35861100	29667520	26457840	21395860	24570220		10.98	10.95	10.88	10.81	10.77	10.72
RGGVKR(H4_40_45)
H4_40_45 unmod	0.999898	0.999938	0.999921	0.999873	0.999927	0.999791		633353	609374	511416	547836	419929	389514		5.4	5.39	5.39	5.38	5.38	5.35
H4_40_45 K44ac	0.000102	6.2e-05	7.9e-05	0.000127	7.3e-05	0.000209		64.6928	37.9719	40.3158	69.537	30.6275	81.5692		4.87	5.01	5.01	4.87	4.88	4.86
KTVTAMDVVYALKR(H4_79_92)
H4_79_92 unmod	1	1	1	1	1	1		1459789	2033954	2226901	3391266	1989721	4455310		13.3	13.28	13.29	13.27	13.27	13.26
unmod(H1_1_35)
H1_1_35 H12.SETAPAAPAAAPPAEKAPVKKKAAKKAGGTPR	0.096407	0.04552	0.064513	0.013336	0.011819	0.002531		57269.8	26123.8	52215	6505.25	6239.38	851.805		12.04	12.23	11.92	12.06	13.22	13.21
H1_1_35 H13.SETAPLAPTIPAPAEKTPVKKKAKKAGATAGKR	0.007456	0.015735	0.034633	0.01954	0.016928	0.005943		4429.37	9030.27	28030.8	9531.39	8936.23	2000.28		13.22	13.22	13.21	13.18	13.18	12.08
H1_1_35 H14.SETAPAAPAAPAPAEKTPVKKKAR	0.567795	0.591035	0.56474	0.369819	0.357866	0.415934		337292	339193	457083	180394	188915	139994		10.5	10.46	10.41	10.34	10.31	10.27
H1_1_35 H15.SETAPAETATPAPVEKSPAKKKATKKAAGAGAAKR	0.328342	0.34771	0.336114	0.597305	0.613387	0.575592		195048	199550	272040	291359	323802	193731		12.06	12.01	11.95	11.86	11.81	11.77
unmod(H1_54_81)
H1_54_81 H11.GGVSLAALKKALAAAGYDVEKNNSR	0.013248	0.005775	0.011207	0.021174	0.004162	0.033175		929.538	318.593	559.013	295.485	1484.31	7921.67		12.1	11.81	10.23	12.28	13.23	13.21
H1_54_81 H1v234.SGVSLAALKKALAAAGYDVEKNNSR	0.020164	0.031992	0.060341	0.141462	0.014587	0.035823		1414.85	1764.94	3009.97	1974.11	5202.7	8553.81		13.31	13.28	13.23	13.28	13.28	13.26
H1_54_81 H15.NGLSLAALKKALAAGGYDVEKNNSR	0.921131	0.962233	0.928452	0.837364	0.967847	0.919235		64632.7	53085	46313.4	11685.5	345208	219497		13.28	13.27	13.29	13.27	13.26	13.26
H1_54_81 H1T.VGMSLVALKKALAAAGYDVEKNNSR	0.045457	0	0	0	0.013405	0.011767		3189.57	0	0	0	4781.26	2809.74		13.25	0	0	0	13.23	13.25
KGNYAER(H2A1_36_42)
H2A1_36_42 unmod	0.999861	0.999445	0.999639	0.999204	0.999845	0.999733		1346368	1308706	1438270	1106472	1103083	876153		7.46	7.45	7.44	7.4	7.37	7.35
H2A1_36_42 K36ac	0.000139	0.000555	0.000361	0.000796	0.000155	0.000267		187.078	727.125	519.234	881.4	171.303	234.233		6.93	6.9	6.89	6.84	6.83	6.8
KGNYSER(H2A3_36_42)
H2A3_36_42 unmod	0.999077	0.998982	0.999315	1	0.996865	1		51051.2	51426.6	58503.9	35405.3	34373.6	29102.2		7.21	7.18	7.17	7.13	7.12	7.09
H2A3_36_42 K36ac	0.000923	0.001018	0.000685	0	0.003135	0		47.1894	52.3941	40.0763	0	108.085	0		7.08	6.46	6.56	0	7.03	0
KGHYAER(H2AX_36_42)
H2AX_36_42 unmod	1	0.999659	0.998989	0.999372	0.999794	0.996326		74490.6	82866.4	59361.2	91986.1	97910.9	19499.2		6.46	6.45	6.43	6.4	6.38	6.36
H2AX_36_42 K36ac	0	0.000341	0.001011	0.000628	0.000206	0.003674		0	28.3085	60.0905	57.8328	20.1459	71.9002		0	6.06	6.22	6.18	4.21	4.15
GKQGGKAR(H2A1_4_11)
H2A1_4_11 unmod	0.974558	0.971115	0.974051	0.974711	0.972621	0.972138		1932318	1922602	2210831	1692283	1808012	1326146		6.56	6.54	6.54	6.5	6.48	6.46
H2A1_4_11 K5ac	1e-06	2.5e-05	2.2e-05	2.4e-05	2.6e-05	1e-06		2.20839	48.7419	49.9484	40.9284	47.7867	0.835981		6.05	6.04	6.04	6.01	6	5.98
H2A1_4_11 K9ac	0.022444	0.024595	0.021984	0.02355	0.025681	0.024174		44501.2	48693.2	49898.4	40887.4	47739	32977		6.05	6.04	6.04	6.01	6	5.98
H2A1_4_11 K5acK9ac	4.3e-05	5.4e-05	5.7e-05	4.2e-05	4.7e-05	7.4e-05		85.814	106.753	129.236	72.5986	86.5005	101.604		5.94	5.58	5.58	5.9	5.56	5.24
H2A1_4_11 K9me1	0.001305	0.002894	0.001226	0.000315	2e-06	0.001753		2587.57	5729.75	2782.11	547.252	3.02244	2390.8		7.95	7.18	7.16	7.86	7.84	7.82
H2A1_4_11 K5me1	0.001649	0.001318	0.00266	0.001358	0.001624	0.00186		3268.82	2608.54	6037.83	2358.5	3019.42	2537.35		7.76	7.79	7.91	7.74	7.84	13.45
GKQGGKVR(H2AJ_4_11)
H2AJ_4_11 unmod	0.096201	0.075158	0.096716	0.082074	0.092257	0.087307		239763	166271	242145	170341	200473	135182		8.45	8.43	8.42	8.37	8.34	8.3
H2AJ_4_11 K5ac	0.000203	1.2e-05	0.000155	3.5e-05	0.000226	5e-05		504.945	26.1309	389.193	72.6899	491.22	76.794		7.62	7.59	7.62	7.55	7.54	7.81
H2AJ_4_11 K9ac	0.001901	0.001167	0.001487	0.000912	0.001165	0.001494		4736.99	2582.41	3723.87	1892.98	2531.22	2314.01		7.83	7.79	7.91	7.74	7.84	7.82
H2AJ_4_11 K5acK9ac	0.775311	0.869055	0.883039	0.815382	0.832042	0.856486		1932318	1922602	2210831	1692283	1808012	1326146		6.56	6.54	6.54	6.5	6.48	6.46
H2AJ_4_11 K9me1	0.122216	0.050995	0.01748	0.099737	0.072466	0.053554		304600	112815	43765	206999	157467	82921.3		8.68	8.66	8.63	8.58	8.56	8.53
H2AJ_4_11 K5me1	0.004169	0.003613	0.001122	0.001859	0.001844	0.00111		10389.3	7993.5	2808.61	3858.83	4006.83	1717.91		8.75	9.41	9.83	8.63	8.61	8.58
GKTGGKAR(H2AX_4_11)
H2AX_4_11 unmod	0.109692	0.122833	0.114174	0.176765	0.179635	0.197127		97469.2	105417	113496	104775	109338	81475.1		6.9	6.88	6.88	6.84	6.81	6.8
H2AX_4_11 K5ac	0.000206	4e-06	0.000241	0.000173	0.000134	4e-05		182.991	3.23325	239.507	102.37	81.3135	16.4829		6.38	6.36	6.37	6.32	6.32	6.29
H2AX_4_11 K9ac	0.001679	0.003764	0.003693	0.000974	0.002647	0.001225		1491.51	3230.02	3670.66	577.498	1611.21	506.137		6.5	6.36	6.47	6.32	6.31	6.28
H2AX_4_11 K5acK9ac	0.004707	1.7e-05	0.00224	0.004897	0.000457	0.001603		4182.71	14.2257	2226.67	2902.9	278.08	662.514		4.93	6.08	4.92	4.92	4.92	4.91
H2AX_4_11 K9me1	0.010338	0.001804	0.00088	0.001929	0.004064	0.516671		9186.09	1548.21	874.431	1143.47	2473.72	213547		7.39	7.17	7.36	7.12	7.3	7.27
H2AX_4_11 K5me1	0.873378	0.871579	0.878773	0.815262	0.813064	0.283335		776060	748000	873556	483237	494885	117106		7.39	7.37	7.36	7.31	7.3	7.27
SGRGKQGGKAR(H2A1_1_11)
H2A1_1_11 unmod	0.164969	0.789296	0.850814	0.964062	0.606836	0.233909		12866.3	4902.06	4187.37	8042	3275.91	1822.17		10.27	10.23	9.29	13.36	9.2	9.43
H2A1_1_11 S1ac	0.027514	0.147837	0.065373	0	0.314844	0.720783		2145.88	918.165	321.743	0	1699.63	5614.94		13.07	13.23	13.23	0	9.64	9.61
H2A1_1_11 K5ac	0.807517	0.062867	0.083813	0.035938	0.07832	0.045308		62979.9	390.448	412.495	299.79	422.797	352.949		5.37	9	8.98	13.17	8.9	9.24
AGGKAGKDSGKAKAKAVSR(H2AV_1_19)
H2AV_1_19 unmod	0.913206	0.897579	0.903676	0.894994	0.894499	0.914775		357835	344251	362642	373641	416172	338858		10.51	10.48	10.42	10.35	10.32	10.28
H2AV_1_19 K4ac	0.015755	0.018429	0.07582	0.012492	0.039033	0.037442		6173.45	7068.05	30426.4	5215.17	18160.2	13869.7		10.2	10.18	10.16	10.06	10.02	9.99
H2AV_1_19 K7ac	0.016832	0.039887	0.002257	0.049022	0.016823	0.002452		6595.6	15298	905.579	20465.7	7827.15	908.211		10.22	10.18	10.13	10.08	10.04	10.01
H2AV_1_19 K11ac	0.023569	0.010541	0.004503	0.012915	0.023612	0.020841		9235.43	4042.65	1807.08	5391.95	10985.7	7720.2		10.21	10.17	10.15	10.07	10.03	10.01
H2AV_1_19 K15ac	0.015466	0.016419	0.002338	0.011302	0.006477	0.001313		6060.1	6297.36	938.199	4718.29	3013.4	486.507		10.22	10.2	10.15	10.08	10.04	10.02
H2AV_1_19 K4acK7ac	0.003426	0.00924	0.005329	0.005242	0.012197	0.001125		1342.64	3543.84	2138.53	2188.43	5674.72	416.548		9.93	10.02	9.84	9.79	9.75	9.81
H2AV_1_19 K4acK11ac	6e-06	0	0.000302	0.000336	9.1e-05	0.00679		2.20652	0	121.36	140.259	42.1363	2515.35		9.88	9.69	9.85	9.78	9.74	9.71
H2AV_1_19 K4acK15ac	6.6e-05	2.8e-05	0.001218	0.001766	0	0.003541		25.8997	10.648	488.828	737.418	0	1311.75		9.95	9.9	9.85	9.89	9.56	9.73
H2AV_1_19 K7acK11ac	0.006578	0.006072	0.000406	8.1e-05	0.000158	0.00315		2577.43	2328.73	162.817	33.8829	73.711	1166.92		10.04	9.89	9.84	9.75	9.74	9.7
H2AV_1_19 K7acK15ac	1.3e-05	8.7e-05	0	0	0.00119	1.7e-05		4.95716	33.5297	0	0	553.428	6.34144		9.92	10.02	9.65	9.59	9.75	9.81
H2AV_1_19 K11acK15ac	0.003014	0.000439	0.002158	0.009201	0.003794	0.006185		1181.02	168.385	866.032	3841.24	1765.26	2290.97		10.03	9.89	9.85	9.89	9.76	9.73
H2AV_1_19 K7acK11acK15ac	0	0.000266	1.7e-05	9e-06	3e-06	7e-06		0	102.085	6.64984	3.67782	1.34514	2.77229		9.05	9.59	9.24	9.27	9.48	9.59
H2AV_1_19 K4acK11acK15ac	0.00166	0	4.8e-05	0.000138	0.000703	0.000276		650.638	0	19.2141	57.5774	326.89	102.087		9.26	9.38	9.18	9.32	9.29	9.43
H2AV_1_19 K4acK7acK15ac	0.000179	0	7e-05	0.00088	0.000477	1.2e-05		70.3026	0	28.1369	367.505	221.968	4.60977		9.24	9.38	9.24	9.27	9.31	9.27
H2AV_1_19 K4acK7acK11ac	0	0.000597	0.000543	0.000448	0.000427	0.001481		0	228.904	217.741	187.21	198.495	548.537		9.05	9.59	9.06	9.27	9.2	9.43
H2AV_1_19 K4acK7acK11acK15ac	0.00023	0.000416	0.001316	0.001172	0.000518	0.000591		90.0205	159.418	528.011	489.384	240.928	218.995		8.29	7.69	9.13	7.83	7.79	9.19
AGGKAGKDSGKAKTKAVSR(H2AZ_1_19)
H2AZ_1_19 unmod	0.894523	0.886312	0.906586	0.893201	0.893666	0.89149		1827687	1713463	2070255	1191981	1199015	1077195		10.13	10.11	10.06	9.99	9.97	9.93
H2AZ_1_19 K4ac	0.028405	0.04839	0.021815	0.04535	0.04017	0.093198		58036.7	93550.5	49816.8	60519.8	53894.9	112612		9.8	9.78	9.74	9.71	9.65	9.61
H2AZ_1_19 K7ac	0.003774	0.010994	0.009587	0.013614	0.017091	0.002423		7710.94	21253.9	21892.3	18167.9	22930.5	2927.37		9.83	9.8	9.76	9.7	9.67	9.64
H2AZ_1_19 K11ac	0.049082	0.0403	0.047481	0.029998	0.029944	0.008971		100285	77910.4	108425	40032.8	40175	10840.1		9.84	9.81	9.78	9.7	9.67	9.64
H2AZ_1_19 K15ac	0.019738	0.008339	0.011184	0.013974	0.016463	0.000993		40329.4	16122.1	25539.2	18648.3	22088.3	1200.25		9.85	9.81	9.78	9.71	9.69	9.65
H2AZ_1_19 K4acK7ac	0.001172	0.000454	0.000212	0.000102	8.6e-05	1.9e-05		2394.32	877.725	484.505	136.022	114.908	23.5251		9.53	9.51	9.5	9.41	9.47	9.46
H2AZ_1_19 K4acK11ac	0	0.000446	0.000141	4.5e-05	0	0		0	862.343	322.348	59.6425	0	0		9.33	9.5	9.47	9.48	9.28	9.17
H2AZ_1_19 K4acK15ac	4e-06	0.000419	1.6e-05	0	0	0		7.86286	810.536	35.7008	0	0	0		9.52	9.53	9.55	9.22	9.28	9.17
H2AZ_1_19 K7acK11ac	0	0.000103	6.1e-05	2.6e-05	3.3e-05	0.000313		0	199.28	139.095	34.4953	43.6826	378.743		9.33	9.51	9.47	9.41	9.45	9.36
H2AZ_1_19 K7acK15ac	0	0.000257	0	0	0	6e-06		0	497.024	0	0	0	6.88587		9.33	9.51	9.27	9.22	9.28	9.46
H2AZ_1_19 K11acK15ac	0.000309	0.000406	0.000176	4.4e-05	7e-06	9e-06		632.071	785.656	401.876	58.4131	9.94127	10.3109		9.36	9.5	9.46	9.41	9.45	9.46
H2AZ_1_19 K7acK11acK15ac	0.000905	0.001079	0	0.000765	0	0		1849.04	2086.71	0	1020.47	0	0		9.23	9.2	8.98	9.12	8.9	8.86
H2AZ_1_19 K4acK11acK15ac	0	0.000189	0	4e-06	1e-06	0.000271		0	365.271	0	5.42282	1.12314	328.029		9.04	9.18	8.98	9	9.22	9.2
H2AZ_1_19 K4acK7acK15ac	0.000232	5.9e-05	0.000241	1.5e-05	0.000142	0.000475		474.987	114.731	550.409	19.9014	189.871	574.386		9.36	9.23	9.27	9.1	9.17	9.05
H2AZ_1_19 K4acK7acK11ac	0.001706	0.002177	0.002356	0.002163	0.002399	0.00174		3486.34	4208.73	5379.21	2887.05	3218.37	2102.33		9.24	9.2	9.18	9.1	9.09	9.05
H2AZ_1_19 K4acK7acK11acK15ac	0.000149	7.4e-05	0.000144	0.0007	0	9.1e-05		304.302	143.28	329.744	933.996	0	109.468		8.7	8.59	8.63	8.57	0	4.2
AKAKTR(H2A1_12_17)
H2A1_12_17 unmod	0.285978	0.28581	0.283265	0.261683	0.237542	0.248775		1828292	1851292	2092875	1451213	1415975	1193886		7.5	7.49	7.48	7.44	7.41	7.39
H2A1_12_17 K13ac	0.000731	0.001029	0.000675	0.001025	0.000953	0.000763		4672.48	6662.98	4989.56	5685.74	5682.34	3662.85		7.32	7.3	7.29	7.25	7.23	7.21
H2A1_12_17 K15ac	0.670708	0.668716	0.674648	0.687895	0.723509	0.709717		4287920	4331503	4984566	3814857	4312790	3405971		7.32	7.3	7.29	7.25	7.23	7.21
H2A1_12_17 K13acK15ac	0.000507	0.000598	0.000471	0.000404	0.00054	0.000959		3243.37	3872.65	3483.2	2242.25	3216.78	4604.56		6.9	6.89	6.88	6.84	6.81	6.8
H2A1_12_17 K15me1	0.011723	0.014392	0.010914	0.002157	0.012116	0.015682		74947	93220.1	80635.3	11959.7	72220.5	75259.3		7.64	7.64	7.64	7.53	7.56	7.54
H2A1_12_17 K13me1	0.030353	0.029456	0.030026	0.046836	0.025341	0.024103		194052	190795	221845	259736	151054	115671		7.67	7.62	7.63	7.58	7.58	7.53
AKAKSR(H2A3_12_17)
H2A3_12_17 unmod	0.700931	0.700434	0.704228	0.724407	0.752653	0.739916		4292592	4338166	4989556	3820542	4318473	3409634		7.31	7.3	7.29	7.25	7.22	7.2
H2A3_12_17 K13ac	1e-06	1e-06	0.000168	5e-05	1e-06	0.000133		3.24337	3.49191	1193.34	262.759	3.21678	614.717		6.92	6.9	6.54	6.7	6.83	6.66
H2A3_12_17 K15ac	0.000529	0.000625	0.000215	0.000375	0.00056	0.000866		3240.12	3869.16	1520.97	1979.49	3213.56	3989.84		6.92	6.9	6.73	6.85	6.83	6.81
H2A3_12_17 K13acK15ac	0	3.3e-05	0	5e-06	0	2e-06		0	205.49	0	27.4092	0	9.34764		0	5.94	0	5.9	0	5.49
H2A3_12_17 K15me1	0.296788	0.298271	0.000295	0.272998	0.245805	0.000259		1817565	1847355	2092.88	1439799	1410348	1193.89		7.51	7.49	7.48	7.44	7.41	7.39
H2A3_12_17 K13me1	0.001752	0.000636	0.295094	0.002164	0.000981	0.258823		10726.9	3936.77	2090782	11413.8	5627.57	1192692		7.45	7.51	7.48	7.5	7.48	7.39
DNKKTR(H2A1_72_77)
H2A1_72_77 unmod	0.999843	0.999887	0.999986	0.999913	0.999974	0.999846		956158	955022	1011617	731885	835064	592759		6.89	6.88	6.88	6.84	6.81	6.8
H2A1_72_77 K74ac	0.000157	0.000113	1.4e-05	8.7e-05	2.6e-05	0.000154		149.732	107.725	14.2279	64.0255	21.3418	91.1262		6.28	6.27	5.96	6.27	6.57	6.26
HLQLAIR(H2A_82_88)
H2A_82_88 unmod	1	1	1	1	1	1		19027450	14812730	18076890	13140490	15248800	9380783		9.53	9.51	9.47	9.41	9.38	9.36
unmod(H2A_1_88)
H2A_1_88 H2A14s.HLQLAIR	0.893734	0.872948	0.879585	0.877047	0.895007	0.849552		19027450	14812730	18076890	13140490	15248800	9380783		9.53	9.51	9.47	9.41	9.38	9.36
H2A_1_88 H2AZ.AGGKAGKDSGKAKTKAVSR	0.08321	0.097899	0.096912	0.076535	0.067718	0.093502		1771518	1661209	1991692	1146700	1153753	1032448		10.13	10.11	10.06	9.99	9.97	9.93
H2A_1_88 H2AY.SAKAGVIFPVGR	0.018472	0.022905	0.017968	0.039341	0.030795	0.049511		393270	388661	369278	589437	524675	546698		12.34	12.28	12.23	12.13	12.08	12.04
H2A_1_88 H2AX.GKTGGKAR	0.004584	0.006249	0.005534	0.007076	0.00648	0.007436		97588	106038	113740	106017	110411	82111.8		6.9	6.88	6.88	6.84	6.81	6.8
unmod(H2B_1_29)
H2B_1_29 1C.PEPAKSAPAPKKGSKKAVTKAQKKDGKKR	0.574637	0.581319	0.712751	0.665694	0.643819	0.742336		5680673	7078097	5172716	3779856	3601195	3608809		12.46	12.39	12.33	12.22	12.18	12.13
H2B_1_29 1H.PDPAKSAPAPKKGSKKAVTKAQKKDGKKR	0.047974	0.046393	0.056692	0.049712	0.046184	0.051342		474256	564873	411436	282267	258329	249593		12.61	12.55	12.48	12.37	12.32	12.28
H2B_1_29 2F.PDPAKSAPAPKKGSKKAVTKVQKKDGKKR	0.124826	0.123274	0.147385	0.11534	0.109193	0.126087		1233987	1500976	1069633	654907	610772	612962		13	12.93	12.88	12.76	12.71	12.66
H2B_1_29 1B.PEPSKSAPAPKKGSKKAITKAQKKDGKKR	0.005533	0.004512	0.001638	0.001497	0.002238	0.00984		54696.5	54942.9	11888.9	8500.22	12516.4	47834.7		12.86	12.79	12.75	12.64	12.57	12.51
H2B_1_29 1N.PEPSKSAPAPKKGSKKAVTKAQKKDGKKR	0.018535	0.017219	0.025416	0.019444	0.024501	0.020679		183228	209662	184457	110406	137045	100530		12.37	12.29	12.23	12.13	12.06	12.04
H2B_1_29 1D.PEPTKSAPAPKKGSKKAVTKAQKKDGKKR	0.039351	0.03771	0.054393	0.044593	0.045474	0.048997		389014	459159	394752	253200	254356	238193		12.42	12.36	12.29	12.19	12.14	12.1
H2B_1_29 1M.PEPVKSAPVPKKGSKKAINKAQKKDGKKR	4.1e-05	0.001005	0.001318	3.7e-05	0.000639	0.000319		409.511	12233.2	9563.39	212.744	3574.6	1552.27		13.22	13.26	13.26	13.18	13.25	13.23
H2B_1_29 1L.PELAKSAPAPKKGSKKAVTKAQKKDGKKR	0.189103	0.188567	0.000406	0.103683	0.127952	0.0004		1869413	2295984	2949.7	588717	715699	1945.86		13	12.94	13.22	12.76	12.69	13.23

## Sheet: Table S12
	CTRL Rep 1	CTRL Rep 2	CTRL Rep 3	TGF-β Rep 1	TGF-β Rep 2	TGF-β Rep 3		CTRL Rep 1	CTRL Rep 2	CTRL Rep 3	TGF-β Rep 1	TGF-β Rep 2	TGF-β Rep 3		CTRL Rep 1	CTRL Rep 2	CTRL Rep 3	TGF-β Rep 1	TGF-β Rep 2	TGF-β Rep 3
Peptide	Ratio	Ratio	Ratio	Ratio	Ratio	Ratio		Area	Area	Area	Area	Area	Area		RT(min)	RT(min)	RT(min)	RT(min)	RT(min)	RT(min)
TKQTAR(H3_3_8)
H3_3_8 unmod	0.86926	0.825721	0.827126	0.793679	0.819691	0.736218		159177	105897	139288	30087.3	28566.5	21306		4.93	4.93	4.92	4.91	4.93	4.91
H3_3_8 K4me1	0.129223	0.173989	0.171526	0.205752	0.178012	0.262455		23663	22313.6	28884.9	7799.8	6203.79	7595.42		5.4	5.4	5.39	5.38	5.39	5.38
H3_3_8 K4me2	0.000737	0.000291	0.001069	0.000322	0.001128	0.000314		134.905	37.2909	180.03	12.2214	39.3278	9.08769		4.16	4.16	4.15	3.94	5.04	4.62
H3_3_8 K4me3	0.000781	0	0.00028	0	0.001169	0.001013		142.951	0	47.0692	0	40.7299	29.3192		4.13	3.86	4.13	3.64	4.55	4.54
H3_3_8 K4ac	0	0	0	0.000247	0	0		0	0	0	9.35044	0	0		0	0	0	4.51	0	0
KSTGGKAPR(H3_9_17)
H3_9_17 unmod	0.18775	0.219329	0.18554	0.203864	0.210728	0.210372		378349	340088	363483	93526.9	109615	75877.6		5.7	5.68	5.67	5.67	5.68	5.67
H3_9_17 K9me1	0.424107	0.416303	0.469338	0.430268	0.400316	0.483833		854650	645511	919459	197394	208233	174510		6.14	6.13	6.12	6.1	6.12	6.1
H3_9_17 K9me2	0.110489	0.10292	0.096156	0.107988	0.116717	0.091109		222654	159585	188374	49541.4	60712.9	32861.5		4.59	4.59	4.58	4.58	4.59	4.58
H3_9_17 K9me3	0.057427	0.053493	0.051985	0.069604	0.08055	0.055954		115726	82945.9	101842	31932.2	41899.7	20181.6		4.58	4.58	4.57	4.56	4.58	4.56
H3_9_17 K9ac	2.8e-05	2.8e-05	4e-06	0.00011	1.4e-05	9e-06		56.734	43.148	7.9681	50.5935	7.5145	3.31949		5.45	5.45	5.44	5.21	5.44	5.43
H3_9_17 K14ac	0.028125	0.027799	0.024396	0.011188	0.014432	0.009194		56677.3	43104.8	47793.7	5132.93	7506.98	3316.18		5.45	5.45	5.44	5.43	5.44	5.43
H3_9_17 K9me1K14ac	0.070644	0.067688	0.066466	0.058774	0.052833	0.052934		142360	104956	130210	26963.8	27482.2	19092.5		5.91	5.9	5.89	5.7	5.7	5.68
H3_9_17 K9me2K14ac	0.010498	0.009187	0.009805	0.009658	0.006848	0.004926		21156.3	14244.5	19208.9	4430.93	3561.88	1776.68		4.45	4.45	4.44	4.45	4.46	4.44
H3_9_17 K9me3K14ac	0.110489	0.10292	0.096156	0.107988	0.116717	0.091109		222654	159585	188374	49541.4	60712.9	32861.5		4.59	4.59	4.58	4.58	4.59	4.58
H3_9_17 K9acK14ac	0.000443	0.000334	0.000153	0.000557	0.000845	0.000559		892.751	517.304	300.663	255.701	439.389	201.6		5.19	5.18	5.16	5.17	5.42	5.34
KQLATKAAR(H3_18_26)
H3_18_26 unmod	0.817369	0.814419	0.805774	0.834165	0.845345	0.848451		6582849	7024273	4319663	1724905	1719790	1454365		7.32	7.31	7.3	7.28	7.29	7.27
H3_18_26 K23me1	0.000223	0.000195	0.000988	6.7e-05	0.000291	0.000247		1793.2	1683.61	5295.78	137.635	591.994	423.052		7.45	7.42	7.41	7.42	7.44	7.5
H3_18_26 K18me1	0.000801	0.000712	0.000882	0.000141	0.000424	0.000404		6451.65	6138.37	4730.56	291.928	862.061	693.18		7.73	7.7	7.69	7.69	7.68	7.68
H3_18_26 K18me1K23me1	0.000165	0.000316	0.000245	0.000257	9.6e-05	8.5e-05		1332.5	2727.95	1312.71	531.259	195.362	145.483		8.25	8.3	8.24	8.01	7.95	7.81
H3_18_26 K18ac	0.020243	0.019484	0.027021	0.073398	0.037075	0.053138		163033	168048	144855	151774	75425.9	91085.2		7.07	7.06	7.03	7.02	7.03	7.02
H3_18_26 K23ac	0.150874	0.155278	0.154918	0.080178	0.107627	0.087684		1215096	1339251	830497	165793	218959	150303		7.09	7.08	7.07	7.06	7.06	7.04
H3_18_26 K18acK23ac	0.010324	0.009596	0.010172	0.011794	0.009143	0.009991		83145.2	82768.5	54532.1	24388.9	18599.9	17126.4		6.83	6.81	6.79	6.79	6.79	6.79
KSAPATGGVKKPHR(H3_27_40)
H3_27_40 unmod	0.067168	0.058378	0.066853	0.034069	0.031238	0.035473		1260902	1193613	997743	542278	452882	541832		6.14	6.14	6.12	6.1	6.12	6.1
H3_27_40 K36me1	0.118545	0.000126	0.113757	0.002712	7.9e-05	0.00309		2225374	2582.69	1697757	43170.8	1140.79	47199.3		6.45	6.45	6.42	6.34	6.43	6.34
H3_27_40 K27me1	0.000495	0.126189	0.001766	0.086078	0.078609	0.082929		9301.05	2580109	26351.7	1370091	1139647	1266707		8.23	6.45	8.23	6.42	6.43	6.42
H3_27_40 K27me2	0.265771	0.268579	0.282433	0.231724	0.22086	0.213344		4989141	5491461	4215159	3688332	3201979	3258764		5.34	5.33	5.31	5.3	5.33	5.3
H3_27_40 K36me2	0.046014	0.048473	0.045149	0.044171	0.052536	0.048981		863787	991086	673832	703063	761658	748175		5.54	5.35	5.53	5.33	5.34	5.33
H3_27_40 K27me3	0.127722	0.114283	0.121573	0.180457	0.189644	0.177314		2397646	2336665	1814420	2872321	2749416	2708409		5.35	5.33	5.31	5.34	5.34	5.33
H3_27_40 K36me3	0.050654	0.043566	0.044577	0.038748	0.037653	0.040152		950900	890768	665281	616756	545889	613302		5.56	5.54	5.53	5.52	5.53	5.52
H3_27_40 K27me2K36me1	0.106669	0.097088	0.102393	0.112691	0.110292	0.124574		2002423	1985092	1528159	1793693	1598987	1902829		5.56	5.54	5.53	5.52	5.53	5.52
H3_27_40 K27me1K36me2	0.101272	0.093685	0.105285	0.086201	0.081828	0.08529		1901109	1915519	1571320	1372062	1186325	1302774		5.84	5.82	5.8	5.78	5.81	5.8
H3_27_40 K27me1K36me1	0	0.039209	0	0.000205	6.8e-05	0.016695		0	801674	0	3256.43	989.072	255006		0	6.66	0	8.23	8.19	6.62
H3_27_40 K27me3K36me1	0.03297	0.034078	0.036505	0.058567	0.059391	0.062187		618920	696770	544819	932211	861033	949891		5.56	5.54	5.53	5.53	5.53	5.53
H3_27_40 K27me1K36me3	0.039095	0.0375	0.039551	0.046343	0.044298	0.046597		733896	766746	590272	737645	642229	711761		5.84	5.82	5.81	5.78	5.81	5.8
H3_27_40 K27me2K36me2	0.040873	0.038088	0.04016	0.064463	0.0751	0.062518		767273	778754	599362	1026060	1088786	954942		4.91	4.9	4.9	4.87	4.9	4.87
H3_27_40 K27me3K36me2	0	0	0	0.01357	0.017121	0		0	0	0	215987	248212	0		0	0	0	4.87	4.91	0
H3_27_40 K27ac	0.002753	0.000757	0	0	0.001282	0.000856		51677.8	15480.4	0	0	18580.9	13076.4		5.95	5.95	0	0	5.81	5.8
KSAPSTGGVKKPHR(H33_27_40)
H33_27_40 unmod	0.041647	0.048106	0.056602	0.034957	0.042006	0.051607		38423.5	51719	42624.2	50284	55295.4	72454.4		6.08	6.08	6.05	6.04	6.06	6.05
H33_27_40 K36me1	0.066565	0.050092	0.103027	7e-05	6.9e-05	4.4e-05		61412.7	53854.3	77585.2	100.97	90.6817	62.444		6.38	6.31	6.34	6.36	6.36	6.34
H33_27_40 K27me1	0.012232	0.039247	0.005044	0.070124	0.068818	0.044432		11285	42194.3	3798.31	100869	90591	62381.6		8.19	6.38	8.18	6.36	6.36	6.34
H33_27_40 K27me2	0.073603	0.093266	0.09873	0.074791	0.077498	0.069262		67906.1	100270	74349.1	107582	102016	97241.1		5.29	5.29	5.28	5.26	5.28	5.26
H33_27_40 K36me2	0.107462	0.093266	0.102172	0.074791	0.077498	0.069262		99144.5	100270	76941.4	107582	102016	97241.1		5.49	5.29	5.47	5.26	5.28	5.26
H33_27_40 K27me3	0.105272	0.068248	0.07801	0.066308	0.079365	0.071346		97124.3	73373.5	58745.6	95379.4	104474	100167		5.37	5.3	5.47	5.45	5.29	5.28
H33_27_40 K36me3	0.073231	0.055807	0.047675	0.045233	0.042366	0.041456		67562.8	59998	35902.2	65065.4	55769.8	58203.1		5.51	5.49	5.48	5.47	5.48	5.47
H33_27_40 K27me2K36me1	0.133703	0.121714	0.148519	0.114841	0.109845	0.108235		123354	130854	111843	165192	144597	151958		5.53	5.52	5.51	5.49	5.51	5.49
H33_27_40 K27me1K36me2	0.157067	0.150944	0.160377	0.190431	0.159874	0.193972		144910	162280	120773	273923	210454	272330		5.77	5.76	5.75	5.75	5.75	5.75
H33_27_40 K27me1K36me1	0	0.05848	0	0.007469	0.002269	0.044388		0	62872.2	0	10744	2986.38	62319.8		0	6.59	0	8.19	8.21	6.56
H33_27_40 K27me3K36me1	0.019744	0.024292	0.029358	0.034978	0.036821	0.036195		18216.1	26116.5	22108.5	50314.1	48470.8	50816.9		5.51	5.51	5.49	5.48	5.49	5.48
H33_27_40 K27me1K36me3	0.110622	0.111396	0.103162	0.113537	0.114531	0.110743		102060	119761	77687	163316	150766	155480		5.79	5.77	5.76	5.75	5.76	5.75
H33_27_40 K27me2K36me2	0.098449	0.084832	0.067323	0.158467	0.170529	0.158337		90829.3	91203.2	50698.2	227945	224480	222299		4.9	4.87	4.83	4.83	4.86	4.84
H33_27_40 K27me3K36me2	0	0	0	0.014	0.018513	0		0	0	0	20138.2	24369.6	0		0	0	0	4.84	4.86	0
H33_27_40 K27ac	0.000405	0.00031	0	0	0	0.000719		373.882	332.802	0	0	0	1009.73		5.81	5.89	0	0	0	5.85
YRPGTVALR(H3_41_49)
H3_41_49 unmod	0.999665	0.999979	0.999908	0.999514	0.998886	0.999757		10362380	9925829	7643624	8687491	5756061	9679453		6.17	6.17	6.14	6.14	6.14	6.13
H3_41_49 Y41ph	0.000335	2.1e-05	9.2e-05	0.000486	0.001114	0.000243		3477.01	204.507	700.021	4220.32	6421.77	2352.91		7.34	6.83	7.2	7.17	7.18	7.17
YQKSTELLIR(H3_54_63)
H3_54_63 unmod	0.999229	0.99152	0.998174	0.997792	0.997887	0.99723		3257270	3511987	2549851	2763523	2186022	2841492		8.15	8.14	8.12	8.1	8.11	8.1
H3_54_63 K56me1	0.000109	0	0.000201	0.000427	0.000194	0		354.832	0	514.263	1181.96	424.556	0		8.3	0	8.14	8.21	8.3	0
H3_54_63 K56me2	0	1.1e-05	0	0	0	0		0	40.5135	0	0	0	0		0	4.07	0	0	5.22	0
H3_54_63 K56me3	0	6e-06	0	0	3e-05	0		0	20.4045	0	0	65.7718	0		0	3.77	0	0	4.92	0
H3_54_63 K56ac	0.000662	0.008463	0.001624	0.001782	0.001889	0.00277		2159.18	29976.7	4149.41	4934.55	4138.41	7892.18		7.95	7.69	7.91	7.88	7.64	7.87
EIAQDFKTDLR(H3_73_83)
H3_73_83 unmod	0.997821	0.920247	0.916394	0.992792	0.871085	0.943228		3353379	8545977	1858551	1861984	2272129	5208909		8.24	8.23	8.23	8.21	8.23	8.23
H3_73_83 K79me1	0	0.079416	0.079825	0	0.127549	0.054964		0	737503	161894	0	332697	303536		0	8.24	8.23	0	8.24	8.24
H3_73_83 K79me2	0	0	0	0	0	0		0	0	0	0	0	0		0	0	0	0	0	0
H3_73_83 K79me3	0	0	0	0	0	0		0	0	0	0	0	0		0	0	0	0	0	0
H3_73_83 K79ac	0.002179	0.000337	0.003781	0.007208	0.001366	0.001808		7323.66	3128.85	7668.96	13518.2	3563.79	9982.25		8.07	8.2	8.19	8.19	8.19	8.16
VTIMPKDIQLAR(H3_117_128)
H3_117_128 unmod	0.997694	0.999905	0.998161	0.99985	0.99945	0.999794		2987037	15646210	4001934	5578535	7219822	4702895		8.25	8.24	8.23	8.23	8.24	8.24
H3_117_128 K122ac	0.002306	9.5e-05	0.001839	0.00015	0.00055	0.000206		6903.8	1484.05	7372.38	838.37	3975.33	967.865		6.9	6.89	6.88	6.88	6.62	7.65
GKGGKGLGKGGAKR(H4_4_17)
H4_4_17 unmod	0.567606	0.574497	0.545768	0.549964	0.528615	0.554025		20089980	21271120	16987410	13682690	13473000	12910040		6.85	6.84	6.83	6.81	6.83	6.81
H4_4_17 K5ac	0.007744	0.007408	0.006521	0.00766	0.015482	0.008744		274110	274275	202976	190568	394593	203744		6.64	6.62	6.61	6.81	6.61	6.81
H4_4_17 K8ac	0.008265	0.009768	0.012623	0.008092	0.007121	0.010031		292536	361684	392886	201335	181503	233744		6.64	6.64	6.61	6.6	6.61	6.6
H4_4_17 K12ac	0.008628	0.023072	0.008621	0.008142	0.019826	0.015353		305374	854244	268319	202574	505302	357764		6.64	6.62	6.61	6.6	6.61	6.64
H4_4_17 K16ac	0.353005	0.331356	0.373668	0.37183	0.37421	0.359675		12494360	12268680	11630680	9250854	9537628	8381240		6.68	6.66	6.65	6.64	6.65	6.64
H4_4_17 K5acK8ac	0.000902	0.00876	0.001067	0.019859	0.001718	0.003942		31927.6	324328	33223.3	494089	43783.9	91857		6.42	6.62	6.4	6.6	6.43	6.59
H4_4_17 K5acK12ac	0.000274	0.000101	0.000154	0.00046	0.00131	0.000592		9702.15	3747.69	4803.69	11451.5	33397.5	13803.2		6.46	6.41	6.45	6.42	6.43	6.43
H4_4_17 K5acK16ac	0.002086	0.001666	0.028533	0.001758	0.000929	0.000826		73814.7	61672	888110	43729.1	23671.3	19249.6		6.46	6.45	6.43	6.42	6.42	6.42
H4_4_17 K8acK12ac	0.006634	0.004608	0.002279	0.005307	0.008535	0.001842		234798	170608	70927.6	132044	217541	42917.1		6.47	6.62	6.61	6.59	6.6	6.6
H4_4_17 K8acK16ac	0.021387	0.02111	0.007899	0.01085	0.018686	0.032663		756965	781602	245853	269936	476267	761112		6.46	6.45	6.43	6.42	6.43	6.42
H4_4_17 K12acK16ac	0.01665	0.010969	0.00693	0.008737	0.015391	0.004696		589311	406140	215702	217380	392263	109437		6.46	6.45	6.43	6.42	6.42	6.42
H4_4_17 K5acK8acK12ac	1.7e-05	0.000558	3e-06	0.00036	0.001294	0		601.901	20655.4	94.6826	8963.76	32977.1	0		6.26	6.22	6.19	6.2	6.22	6.01
H4_4_17 K5acK8acK16ac	8.8e-05	0.000207	0.000336	6.9e-05	0.000188	0.00027		3099.37	7647.31	10445	1714.79	4790.68	6291.76		6.24	6.23	6.2	6.19	6.2	6.2
H4_4_17 K5acK12acK16ac	2.5e-05	7.6e-05	6.5e-05	1.6e-05	6.7e-05	4.3e-05		889.029	2795.83	2035.62	405.068	1696.04	1001.95		6.23	6.22	6.2	6.19	6.19	6.18
H4_4_17 K8acK12acK16ac	0.005703	0.00481	0.00458	0.005509	0.005303	0.005774		201851	178108	142571	137056	135168	134540		6.24	6.23	6.22	6.2	6.22	6.2
H4_4_17 K5acK8acK12acK16ac	0.000986	0.001035	0.000953	0.001386	0.001325	0.001525		34911.9	38332.5	29671.5	34474.4	33774	35539.8		6.03	6.01	5.99	5.99	6	5.99
KVLR(H4_20_23)
H4_20_23 unmod	0.36482	0.362502	0.341256	0.113389	0.130388	0.111501		2225238	2463159	1691775	197829	222496	192782		6.76	6.75	6.74	6.73	6.73	6.73
H4_20_23 K20me1	0.63488	0.636666	0.658479	0.886359	0.868856	0.888215		3872487	4326065	3264408	1546420	1482624	1535691		7.26	7.25	7.23	7.22	7.23	7.22
H4_20_23 K20me2	0	0	0	0	0	0		0	0	0	0	0	0		0	0	0	0	0	0
H4_20_23 K20me3	0	0	0	0	0	0		0	0	0	0	0	0		0	0	0	0	0	0
H4_20_23 K20ac	0.0003	0.000832	0.000264	0.000251	0.000755	0.000284		1829.08	5652.06	1310.19	438.488	1288.81	491.089		6.38	6.38	6.36	6.34	5.05	6.34
DNIQGITKPAIR(H4_24_35)
H4_24_35 unmod	1	1	1	1	1	1		36143920	39276280	34689020	27695950	22320800	27432780		7.49	7.46	7.45	7.44	7.44	7.42
RGGVKR(H4_40_45)
H4_40_45 unmod	0.999818	0.99974	0.999893	0.999969	0.999947	0.999611		562548	521803	406885	427565	432667	445015		4.62	4.62	4.6	4.6	4.62	4.59
H4_40_45 K44ac	0.000182	0.00026	0.000107	3.1e-05	5.3e-05	0.000389		102.352	135.636	43.5973	13.2823	22.8144	172.983		4.44	4.45	4.44	4.44	4.45	4.44
KTVTAMDVVYALKR(H4_79_92)
H4_79_92 unmod	1	1	1	1	1	1		1588787	2202041	3210707	2374151	3908993	2140406		8.28	8.28	8.26	8.26	8.28	8.26
unmod(H1_1_35)
H1_1_35 H12.SETAPAAPAAAPPAEKAPVKKKAAKKAGGTPR	0.092853	0.119326	0.076633	0.008693	0.004302	0.021495		76338.2	101752	79072.5	4969.94	3095.25	12081.3		7.93	7.97	7.91	8.2	8.24	7.9
H1_1_35 H13.SETAPLAPTIPAPAEKTPVKKKAKKAGATAGKR	0.034002	0.024939	0.017854	0.00962	0.005479	0.047805		27954.1	21265.7	18422.1	5499.72	3942.77	26868.8		8.21	8.21	8.2	8.17	8.17	8.2
H1_1_35 H14.SETAPAAPAAPAPAEKTPVKKKAR	0.512279	0.502211	0.519729	0.359318	0.350037	0.360077		421163	428244	536272	205428	251876	202383		7.18	7.17	7.16	7.14	7.15	7.15
H1_1_35 H15.SETAPAETATPAPVEKSPAKKKATKKAAGAGAAKR	0.360866	0.353524	0.385784	0.62237	0.640182	0.570624		296681	301456	398064	355820	460655	320721		7.96	7.95	7.92	7.92	7.91	7.9
unmod(H1_54_81)
H1_54_81 H11.GGVSLAALKKALAAAGYDVEKNNSR	0.001944	0.003735	0.002651	0.005248	0.002304	0.000236		484.773	415.941	251.236	322.526	776.816	81.6149		8.24	7.83	8.09	8.19	7.82	8.1
H1_54_81 H1v234.SGVSLAALKKALAAAGYDVEKNNSR	0.068759	0.02672	0.034886	0.05358	0.053541	0.05947		17147	2975.61	3306.28	3292.84	18055.3	20565.3		8.29	8.29	8.28	8.28	8.29	8.28
H1_54_81 H15.NGLSLAALKKALAAGGYDVEKNNSR	0.925213	0.969544	0.959306	0.933117	0.942512	0.940294		230728	107969	90917.2	57346.6	317835	325161		8.28	8.26	8.26	8.25	8.26	8.26
H1_54_81 H1T.VGMSLVALKKALAAAGYDVEKNNSR	0.004084	0	0.003157	0.008056	0.001643	0		1018.43	0	299.216	495.076	553.989	0		7.63	0	7.62	8.2	7.48	0
KGNYAER(H2A1_36_42)
H2A1_36_42 unmod	0.998946	0.999686	0.999105	0.999713	0.9997	0.999289		1161971	1451278	1529888	1079902	1339513	1146815		5.72	5.71	5.7	5.68	5.7	5.68
H2A1_36_42 K36ac	0.001054	0.000314	0.000895	0.000287	0.0003	0.000711		1226.56	456.121	1371.03	310.539	402.621	816.264		5.42	5.4	5.39	5.38	5.4	5.39
KGNYSER(H2A3_36_42)
H2A3_36_42 unmod	0.999117	1	1	0.997273	1	1		33959.7	39589.1	40607.3	23349.5	36222.6	26614.5		5.58	5.57	5.56	5.54	5.57	5.54
H2A3_36_42 K36ac	0.000883	0	0	0.002727	0	0		30.0138	0	0	63.8444	0	0		5.39	0	0	5.35	0	0
KGHYAER(H2AX_36_42)
H2AX_36_42 unmod	1	0.999804	0.999031	0.999298	1	0.999223		49884.6	72530.7	42625.5	85510.9	94598.8	18310.7		5.15	5.14	5.12	5.11	5.12	5.11
H2AX_36_42 K36ac	0	0.000196	0.000969	0.000702	0	0.000777		0	14.2411	41.3339	60.0905	0	14.2411		0	4.76	3.97	4.44	0	4.35
GKQGGKAR(H2A1_4_11)
H2A1_4_11 unmod	0.969496	0.969523	0.978083	0.965851	0.976261	0.968207		1485186	1681850	2017419	1409277	1755461	1498239		5.24	5.23	5.21	5.2	5.23	5.2
H2A1_4_11 K5ac	2.2e-05	2.6e-05	2.1e-05	2.5e-05	2.1e-05	2.4e-05		34.1028	45.4054	42.5839	36.1983	38.1282	36.4464		4.96	4.96	4.93	4.93	4.95	4.93
H2A1_4_11 K9ac	0.022239	0.026148	0.020625	0.024784	0.021183	0.023529		34068.8	45360	42541.3	36162.1	38090.1	36410		4.96	4.96	4.93	4.93	4.95	4.93
H2A1_4_11 K5acK9ac	0.000197	5.1e-05	2.5e-05	7e-05	9.9e-05	2.8e-05		301.55	88.0451	50.8019	101.947	177.12	43.7651		4.51	4.7	4.69	4.51	4.7	3.94
H2A1_4_11 K9me1	0.003392	0.001747	0.000454	2.8e-05	0.00162	0.001154		5196.73	3031.22	937.294	40.4919	2913.71	1785.77		5.98	5.77	5.95	8.24	5.95	8.17
H2A1_4_11 K5me1	0.004653	0.002505	0.000792	0.009242	0.000816	0.007058		7128.11	4344.69	1634.06	13485.5	1467.17	10921.8		5.82	5.77	5.8	8.42	5.81	8.33
GKQGGKVR(H2AJ_4_11)
H2AJ_4_11 unmod	0.103602	0.083439	0.10475	0.088303	0.092176	0.081605		208511	163949	241841	156084	195735	142892		6.24	6.23	6.22	6.2	6.22	6.2
H2AJ_4_11 K5ac	0.000626	2e-06	2.2e-05	1e-06	3e-05	0.000142		1260.15	3.81478	50.4625	1.11657	64.6201	247.772		5.59	5.77	5.59	5.8	5.65	5.63
H2AJ_4_11 K9ac	0.005498	0.003752	0.001092	0.000785	0.000857	0.000801		11064.7	7372.1	2520.9	1387.12	1820.55	1402.15		5.82	5.77	5.8	5.8	5.81	5.94
H2AJ_4_11 K5acK9ac	0.73794	0.855942	0.873819	0.797285	0.826688	0.855636		1485186	1681850	2017419	1409277	1755461	1498239		5.24	5.23	5.21	5.2	5.23	5.2
H2AJ_4_11 K9me1	0.14554	0.050054	0.019039	0.112778	0.078235	0.058811		292915	98350.9	43957	199345	166130	102980		6.38	6.37	6.36	6.34	6.34	6.34
H2AJ_4_11 K5me1	0.006794	0.006812	0.001278	0.000849	0.002013	0.003006		13674.6	13385.5	2950.78	1501.38	4273.9	5263.35		7.11	7.09	6.92	6.41	7.07	7.04
GKTGGKAR(H2AX_4_11)
H2AX_4_11 unmod	0.119293	0.12508	0.10082	0.145121	0.1682	0.166039		80163.9	93948.1	81176	64438.4	98761.4	75737.2		5.42	5.4	5.39	5.39	5.4	5.39
H2AX_4_11 K5ac	4e-06	0.000196	2.2e-05	1e-06	1e-06	5.8e-05		2.47742	147.425	17.3279	0.512513	0.363487	26.4882		5.14	5.12	5.11	5.11	5.11	5.1
H2AX_4_11 K9ac	0.003683	0.000902	0.00589	0.001153	0.000618	0.001784		2474.94	677.187	4742.46	512.001	363.124	813.712		5.14	5.14	5.19	5.11	5.11	5.1
H2AX_4_11 K5acK9ac	7.6e-05	0.000838	0.000789	0.003824	0.001464	3.1e-05		51.145	629.32	635.078	1697.78	859.642	14.2257		3.9	4.4	4.39	4.4	4.41	4.02
H2AX_4_11 K9me1	0.000495	0.543133	0.568613	0.507065	0.534246	0.522559		332.926	407948	457822	225154	313691	238361		5.67	5.66	5.65	5.63	5.65	5.63
H2AX_4_11 K5me1	0.876449	0.329851	0.323867	0.342837	0.295471	0.309528		588967	247752	260763	152231	173491	141188		5.67	5.66	5.65	5.63	5.65	5.63
SGRGKQGGKAR(H2A1_1_11)
H2A1_1_11 unmod	0.735765	0.592089	0.715556	0.793761	0.439355	0.415075		18790.3	11738	10630.8	8262.27	5761.4	8209.12		7.2	7.18	8.35	8.35	6.79	6.78
H2A1_1_11 S1ac	0.032267	0.125441	0	0	0.211955	0.44493		824.038	2486.84	0	0	2779.43	8799.58		7.65	7.54	0	0	7.9	8.24
H2A1_1_11 K5ac	0.231969	0.282469	0.284444	0.206239	0.34869	0.139994		5924.12	5599.86	4225.91	2146.74	4572.49	2768.73		6.6	6.59	8.24	8.2	6.57	6.56
AGGKAGKDSGKAKAKAVSR(H2AV_1_19)
H2AV_1_19 unmod	0.946958	0.97668	0.978217	0.972686	0.972157	0.991448		294851	307432	372016	353945	394723	364424		7.2	7.18	7.16	7.14	7.16	7.15
H2AV_1_19 K4ac	0.002385	0.002379	7e-06	0.005183	0.001524	0.001139		742.523	748.764	2.68182	1885.93	618.825	418.792		7.21	7.04	6.93	7.02	7.03	7.02
H2AV_1_19 K7ac	0.002586	0.001265	9.8e-05	0.004972	0.000673	9e-06		805.292	398.161	37.3878	1809.26	273.27	3.40443		7.04	7.04	6.88	7	7.03	7.02
H2AV_1_19 K11ac	0.001171	0.002897	1.5e-05	0.000144	0.000621	0.000249		364.731	911.873	5.71038	52.511	252.059	91.6826		7.04	7.03	6.88	6.89	7.02	7.02
H2AV_1_19 K15ac	0.000642	0.000498	0.000226	0.003571	0.000602	0.000404		200.038	156.716	85.9841	1299.5	244.566	148.63		7.22	7.04	6.88	6.88	7.03	7.02
H2AV_1_19 K4acK7ac	0.013916	0.004667	5.7e-05	0.002728	0.002197	0.000657		4332.98	1469.05	21.7093	992.761	891.997	241.647		6.95	6.93	6.9	6.9	6.9	6.84
H2AV_1_19 K4acK11ac	0.000634	0.000384	3.8e-05	0.000301	0.001528	0.000206		197.412	120.968	14.5432	109.384	620.338	75.8627		6.94	6.88	6.9	6.9	6.9	6.92
H2AV_1_19 K4acK15ac	0.000536	0.000124	0.010451	9.2e-05	0.000517	0.000149		166.801	39.1424	3974.64	33.3527	210.002	54.6799		6.89	6.89	6.87	6.88	6.87	6.88
H2AV_1_19 K7acK11ac	8.5e-05	0	0.000312	0.002047	0.010853	0.000515		26.5858	0	118.537	744.796	4406.54	189.44		6.94	6.69	6.88	6.9	6.85	6.92
H2AV_1_19 K7acK15ac	0.001995	0.001151	4.7e-05	0.000101	0.000818	7.9e-05		621.156	362.432	17.7279	36.75	332.058	29.1922		6.94	6.93	6.89	7.06	6.9	7.09
H2AV_1_19 K11acK15ac	0.022307	0.006052	0.001433	0.006877	0.00503	0.001064		6945.78	1904.95	545.055	2502.59	2042.28	391.097		6.94	6.93	6.89	6.9	6.92	6.92
H2AV_1_19 K7acK11acK15ac	0.000648	0.000925	0.000653	3e-05	0.001234	0.000851		201.811	291.031	248.242	10.9245	501.163	312.679		6.66	6.83	6.79	6.48	6.88	6.73
H2AV_1_19 K4acK11acK15ac	0.001377	0.000317	0.003756	0.000356	9.9e-05	0.000533		428.808	99.6701	1428.52	129.63	40.0075	196.067		6.66	6.71	6.7	6.67	6.69	6.69
H2AV_1_19 K4acK7acK15ac	0.003371	0.001039	0.001565	0.000481	0.000444	0.000473		1049.62	327.168	595.197	175.095	180.184	173.993		6.73	6.71	6.7	6.67	6.7	6.69
H2AV_1_19 K4acK7acK11ac	0.000316	0.000345	0.002846	0.000164	0.001346	0.001737		98.4943	108.611	1082.22	59.6927	546.665	638.57		6.66	6.83	6.79	6.73	6.88	6.78
H2AV_1_19 K4acK7acK11acK15ac	0.001071	0.001277	0.000279	0.000266	0.000357	0.000484		333.567	401.982	106.061	96.8948	145.015	177.75		6.37	5.87	6.47	5.95	5.86	6.43
AGGKAGKDSGKAKTKAVSR(H2AZ_1_19)
H2AZ_1_19 unmod	0.720509	0.712547	0.756125	0.801404	0.712783	0.722532		433942	408580	676716	494206	382493	407919		7.01	6.99	6.98	6.97	6.97	6.95
H2AZ_1_19 K4ac	0.163144	0.052837	0.073207	0.028005	0.07612	0.019138		98257.1	30297	65518.5	17269.9	40847.2	10804.8		6.85	6.84	6.8	6.81	6.83	6.81
H2AZ_1_19 K7ac	0.011554	0.135101	0.061203	0.006223	0.067811	0.002184		6958.42	77468	54775.3	3837.87	36388.8	1233.27		6.84	6.84	6.81	6.8	6.81	6.79
H2AZ_1_19 K11ac	0.043633	0.040623	0.046057	0.112085	0.087913	0.189324		26279	23293.4	41219.8	69120.1	47176	106886		6.85	6.83	6.83	6.81	6.81	6.8
H2AZ_1_19 K15ac	0.009683	0.016212	0.0278	0.006089	0.008587	0.004493		5831.53	9296.17	24880	3755.05	4608.09	2536.71		6.83	6.83	6.81	6.81	6.81	6.81
H2AZ_1_19 K4acK7ac	0.01439	0.009616	0.008763	0.021993	0.014244	0.014028		8666.9	5513.71	7843.01	13562.5	7643.51	7919.51		6.69	6.66	6.65	6.64	6.65	6.64
H2AZ_1_19 K4acK11ac	0.005692	0.019356	0.003343	0.001092	0.000613	0.00048		3427.91	11098.8	2991.71	673.115	329.183	270.851		6.69	6.67	6.65	6.65	6.66	6.65
H2AZ_1_19 K4acK15ac	0.001521	0.000171	0.00116	0.000807	0.000305	0.000216		916.279	98.1032	1037.78	497.542	163.72	122.218		6.7	6.69	6.68	6.7	6.69	6.64
H2AZ_1_19 K7acK11ac	9.5e-05	4.2e-05	0.006076	0.000491	3.2e-05	0.000162		57.1262	24.0753	5438.19	302.706	17.3485	91.2135		6.69	6.83	6.66	6.64	6.66	6.65
H2AZ_1_19 K7acK15ac	0	3e-05	0	0.000272	0.000469	1e-05		0	17.406	0	167.792	251.785	5.44322		6.5	6.83	6.46	6.64	6.66	6.62
H2AZ_1_19 K11acK15ac	0.023657	0.006906	0.008486	0.012995	0.022322	0.016642		14248.2	3960.05	7594.47	8013.93	11978.5	9395.4		6.69	6.69	6.65	6.65	6.65	6.66
H2AZ_1_19 K7acK11acK15ac	0.001195	6.9e-05	0.000718	0.001741	0.002893	0.000626		719.846	39.3636	642.667	1073.79	1552.32	353.139		6.38	6.4	6.65	6.48	6.5	6.48
H2AZ_1_19 K4acK11acK15ac	0.00077	0.004765	0.003074	0.001843	3.3e-05	0.008843		463.704	2732.2	2751.01	1136.38	17.894	4992.69		6.52	6.51	6.5	6.48	6.33	6.48
H2AZ_1_19 K4acK7acK15ac	0.003501	0.000153	0.002876	0	0.00254	0.001073		2108.26	87.7408	2573.69	0.195115	1362.94	605.839		6.52	6.51	6.5	6.37	6.5	6.47
H2AZ_1_19 K4acK7acK11ac	0.000657	0.001316	0.000982	0.004918	0.003334	0.020187		395.639	754.691	878.632	3032.55	1788.92	11397.2		6.52	6.51	6.5	6.48	6.5	6.48
H2AZ_1_19 K4acK7acK11acK15ac	0	0.000257	0.000133	4.2e-05	0	6.2e-05		0	147.632	118.842	26.1117	0	34.8156		0	6.32	6.47	5.63	0	6.37
AKAKTR(H2A1_12_17)
H2A1_12_17 unmod	0.305472	0.327541	0.343109	0.29307	0.284198	0.27885		1601289	1873222	2061726	1326938	1707830	1508908		5.76	5.75	5.73	5.73	5.75	5.73
H2A1_12_17 K13ac	0.000685	0.000667	0.000688	0.000703	0.000713	0.00071		3590.38	3817.14	4132.83	3184.95	4286.59	3839.24		5.67	5.66	5.65	5.63	5.65	5.63
H2A1_12_17 K15ac	0.684238	0.666778	0.651248	0.702729	0.712612	0.708792		3586788	3813328	3913311	3181763	4282304	3835402		5.67	5.66	5.65	5.63	5.65	5.63
H2A1_12_17 K13acK15ac	0.00022	0.001237	4.9e-05	0.001528	0.001071	0.001149		1154.62	7073.89	297.108	6916.76	6435.01	6217.73		5.3	5.29	5.24	5.26	5.28	5.26
H2A1_12_17 K15me1	0.002225	0.002024	0.001696	0.001568	0.001053	0.00936		11662.7	11574.5	10191	7100.8	6330.73	50649.6		6.27	6.26	6.23	6.23	6.24	5.77
H2A1_12_17 K13me1	0.007161	0.001753	0.00321	0.000402	0.000352	0.001139		37536.9	10023.1	19287.2	1817.89	2117.53	6162.07		7.87	7.84	7.83	7.82	7.83	6.23
AKAKSR(H2A3_12_17)
H2A3_12_17 unmod	0.69141	0.669975	0.655149	0.70479	0.714337	0.717041		3590379	3817145	3917444	3184948	4286591	3839241		5.66	5.66	5.65	5.63	5.65	5.63
H2A3_12_17 K13ac	0	1.8e-05	2e-06	2e-06	1e-06	1e-06		1.15462	101.666	14.8347	6.91676	6.37139	6.13119		5.3	5.11	5.04	5.28	5.29	5.28
H2A3_12_17 K15ac	0.000222	0.001224	4.7e-05	0.001529	0.001061	0.001144		1153.46	6972.23	282.273	6909.84	6365.02	6125.06		5.3	5.3	5.24	5.28	5.29	5.28
H2A3_12_17 K13acK15ac	3e-06	0	0	4.4e-05	0	0		16.1603	0	0	200.261	0	0		4.54	0	0	4.6	0	0
H2A3_12_17 K15me1	0.000308	0.322043	0.000345	0.000294	0.000285	0.000282		1601.29	1834821	2061.73	1326.94	1707.83	1508.91		5.77	5.76	5.75	5.73	5.75	5.73
H2A3_12_17 K13me1	0.308056	0.00674	0.344456	0.293341	0.284316	0.281532		1599687	38401.4	2059664	1325611	1706122	1507399		5.77	5.71	5.75	5.73	5.75	5.73
DNKKTR(H2A1_72_77)
H2A1_72_77 unmod	0.999561	0.99983	0.99891	0.999865	0.999535	0.999514		752256	986441	991133	717037	864162	696957		5.43	5.42	5.4	5.4	5.42	5.4
H2A1_72_77 K74ac	0.000439	0.00017	0.00109	0.000135	0.000465	0.000486		330.121	167.686	1081.94	96.7157	401.938	339.098		5.14	5.12	5.11	4.88	5.11	5.1
HLQLAIR(H2A_82_88)
H2A_82_88 unmod	1	1	1	1	1	1		17523440	12403160	15229300	12136050	14854300	12060450		6.76	6.76	6.74	6.73	6.74	6.73
unmod(H2A_1_88)
H2A_1_88 H2A14s.HLQLAIR	0.957832	0.92997	0.93142	0.913783	0.932365	0.910795		17523440	12403160	15229300	12136050	14854300	12060450		6.76	6.76	6.74	6.73	6.74	6.73
H2A_1_88 H2AZ.AGGKAGKDSGKAKTKAVSR	0.023605	0.030588	0.041101	0.037014	0.023968	0.030712		431850	407954	672020	491587	381855	406672		7.01	6.99	6.98	6.97	6.97	6.95
H2A_1_88 H2AY.SAKAGVIFPVGR	0.014173	0.032379	0.022487	0.044327	0.037389	0.052692		259300	431841	367676	588711	595671	697726		8.19	8.17	8.16	8.16	8.16	8.15
H2A_1_88 H2AX.GKTGGKAR	0.004389	0.007063	0.004993	0.004876	0.006278	0.005801		80303.3	94203.7	81636	64762.9	100027	76819.9		5.42	5.4	5.39	5.39	5.4	5.39
unmod(H2B_1_29)
H2B_1_29 1C.PEPAKSAPAPKKGSKKAVTKAQKKDGKKR	0.638917	0.577236	0.602006	0.677975	0.614648	0.581384		5840787	8820713	6498736	3985537	4250231	4834712		8.14	8.12	8.1	8.09	8.09	8.07
H2B_1_29 1H.PDPAKSAPAPKKGSKKAVTKAQKKDGKKR	0.047414	0.049099	0.080426	0.060575	0.052167	0.048969		433446	750286	868206	356093	360732	407222		8.19	8.17	8.1	8.16	8.16	8.15
H2B_1_29 2F.PDPAKSAPAPKKGSKKAVTKVQKKDGKKR	0.146008	0.154372	0.093661	0.102116	0.089166	0.066651		1334759	2358948	1011081	600299	616576	554258		8.2	8.2	8.19	8.19	8.2	8.2
H2B_1_29 1B.PEPSKSAPAPKKGSKKAITKAQKKDGKKR	0.057867	0.051968	0.045012	0.050002	0.044095	0.043243		529000	794115	485914	293943	304910	359602		8.14	8.12	8.09	8.07	8.07	8.06
H2B_1_29 1N.PEPSKSAPAPKKGSKKAVTKAQKKDGKKR	0.026443	0.115357	0.133621	0.03205	0.15583	0.21651		241733	1762762	1442462	188408	1077548	1800463		8.07	8.2	8.19	8.02	8.2	8.2
H2B_1_29 1D.PEPTKSAPAPKKGSKKAVTKAQKKDGKKR	0.057867	0.051968	0.045274	0.050002	0.044095	0.043243		529000	794115	488742	293943	304910	359602		8.14	8.12	8.09	8.07	8.07	8.06
H2B_1_29 1M.PEPVKSAPVPKKGSKKAINKAQKKDGKKR	0.002004	0	0	0.003976	0	0		18317.8	0	0	23374.1	0	0		8.25	0	0	8.23	0	0
H2B_1_29 1L.PELAKSAPAPKKGSKKAVTKAQKKDGKKR	0.023481	0	0	0.023303	0	0		214659	0	0	136991	0	0		8.09	0	0	8.05	0	0

## Sheet: Table S13
	1, Rep 1	2, Rep 10	3, Rep 100	4, Rep 11	5, Rep 12	6, Rep 13	7, Rep 14	8, Rep 15	9, Rep 16	10, Rep 17	11, Rep 18	12, Rep 19	13, Rep 2	14, Rep 20	15, Rep 21	16, Rep 22	17, Rep 23	18, Rep 24	19, Rep 25	20, Rep 26	21, Rep 27	22, Rep 28	23, Rep 29	24, Rep 3	25, Rep 30	26, Rep 31	27, Rep 32	28, Rep 33	29, Rep 34	30, Rep 35	31, Rep 36	32, Rep 37	33, Rep 38	34, Rep 39	35, Rep 4	36, Rep 40	37, Rep 41	38, Rep 42	39, Rep 43	40, Rep 44	41, Rep 45	42, Rep 46	43, Rep 47	44, Rep 48	45, Rep 49	46, Rep 5	47, Rep 50	48, Rep 51	49, Rep 52
Peptide	Ratio	Ratio	Ratio	Ratio	Ratio	Ratio	Ratio	Ratio	Ratio	Ratio	Ratio	Ratio	Ratio	Ratio	Ratio	Ratio	Ratio	Ratio	Ratio	Ratio	Ratio	Ratio	Ratio	Ratio	Ratio	Ratio	Ratio	Ratio	Ratio	Ratio	Ratio	Ratio	Ratio	Ratio	Ratio	Ratio	Ratio	Ratio	Ratio	Ratio	Ratio	Ratio	Ratio	Ratio	Ratio	Ratio	Ratio	Ratio	Ratio
TKQTAR(H3_3_8)
H3_3_8 unmod	0.792247	0.790667	0.799298	0.799448	0.797431	0.792303	0.789516	0.78738	0.783449	0.790117	0.788865	0.789242	0.791767	0.802585	0.790179	0.801434	0.786489	0.796202	0.786605	0.791088	0.791527	0.798494	0.79256	0.791833	0.791915	0.789999	0.797369	0.797626	0.797879	0.796982	0.787995	0.799342	0.797619	0.79657	0.779631	0.788579	0.78539	0.786995	0.796445	0.794908	0.80434	0.790422	0.794594	0.795885	0.793736	0.780112	0.79011	0.792924	0.789638
H3_3_8 K4me1	0.206233	0.208388	0.200639	0.200068	0.202416	0.207581	0.210419	0.211987	0.216367	0.209259	0.211016	0.209628	0.207957	0.196319	0.2097	0.19849	0.213379	0.203586	0.212778	0.208838	0.208144	0.20094	0.207221	0.207983	0.207593	0.209628	0.202179	0.20233	0.202001	0.202873	0.211872	0.200517	0.202255	0.203238	0.219081	0.210579	0.213508	0.212828	0.203287	0.201886	0.195499	0.209254	0.205197	0.204033	0.206094	0.219042	0.20979	0.206755	0.210212
H3_3_8 K4me2	0.000588	0	3.1e-05	0	6.4e-05	5.2e-05	9e-06	4.5e-05	2e-05	2.5e-05	0.000119	0	5.2e-05	2.8e-05	6.4e-05	3.4e-05	2e-05	0.000106	9e-06	0	6.1e-05	4.2e-05	3.1e-05	8e-06	1.3e-05	0	4.1e-05	0	3.3e-05	3.7e-05	0	2.1e-05	5.3e-05	0.000123	6.1e-05	4.3e-05	7.4e-05	6.2e-05	0.000123	5.2e-05	7.3e-05	6.2e-05	0.000143	1.7e-05	3.6e-05	6.5e-05	8.8e-05	5.3e-05	6e-05
H3_3_8 K4me3	4.8e-05	0.000945	3.2e-05	0.000483	8.8e-05	6.5e-05	0	0.000539	0.000163	0.000546	0	0.00113	0.000223	0.001068	5.7e-05	4.1e-05	0.000112	0.000106	0.000544	7.4e-05	0.000268	0.000506	0.00015	9.2e-05	0.000479	0.000268	0.000341	4.4e-05	0	0	0.000132	0	7.3e-05	6.9e-05	0.001171	0.000714	0.000888	0	0.000145	0.003153	8.8e-05	8.9e-05	6.6e-05	6.5e-05	0	0.000781	1.2e-05	0.000268	1e-05
H3_3_8 K4ac	0.000885	0	0	0	0	0	5.6e-05	4.9e-05	0	5.3e-05	0	0	0	0	0	0	0	0	6.4e-05	0	0	1.7e-05	3.8e-05	8.4e-05	0	0.000105	7e-05	0	8.6e-05	0.000108	0	0.00012	0	0	5.6e-05	8.5e-05	0.000141	0.000115	0	0	0	0.000173	0	0	0.000134	0	0	0	8.1e-05
KSTGGKAPR(H3_9_17)
H3_9_17 unmod	0.249216	0.262949	0.257537	0.249608	0.261685	0.24814	0.25076	0.256921	0.254581	0.271164	0.258913	0.256516	0.248068	0.25542	0.25283	0.22999	0.241824	0.259063	0.253006	0.255991	0.231973	0.244163	0.245503	0.240154	0.254354	0.258237	0.251818	0.250213	0.245453	0.254693	0.260425	0.258019	0.259468	0.256533	0.254813	0.254413	0.248874	0.238237	0.255253	0.253915	0.262501	0.260274	0.255005	0.251025	0.246521	0.25175	0.252761	0.260585	0.246496
H3_9_17 K9me1	0.208717	0.195145	0.204463	0.208349	0.211057	0.20015	0.200905	0.20147	0.200644	0.208427	0.199319	0.193249	0.216167	0.200804	0.204778	0.18339	0.201184	0.198084	0.199726	0.211428	0.18456	0.196534	0.207466	0.183853	0.200108	0.202348	0.205019	0.204559	0.20262	0.197421	0.202871	0.201032	0.194158	0.20016	0.200019	0.197334	0.199228	0.205314	0.197232	0.195727	0.194553	0.197027	0.192392	0.201553	0.196079	0.198064	0.197121	0.201239	0.197472
H3_9_17 K9me2	0.140347	0.142711	0.150538	0.149744	0.140894	0.14848	0.145624	0.137113	0.143634	0.148773	0.13758	0.14817	0.147927	0.144597	0.142217	0.124388	0.148952	0.139976	0.143124	0.152119	0.141078	0.148624	0.144114	0.128542	0.141645	0.146709	0.137886	0.147471	0.153277	0.144944	0.142654	0.148878	0.153159	0.142113	0.144813	0.145733	0.152718	0.149882	0.148155	0.14973	0.149918	0.145183	0.147659	0.151412	0.155178	0.14565	0.144895	0.140705	0.138635
H3_9_17 K9me3	0.064131	0.065203	0.066839	0.067278	0.065258	0.061865	0.069551	0.072154	0.067916	0.06234	0.066456	0.066781	0.06538	0.065838	0.06428	0.057912	0.071456	0.065023	0.065063	0.062868	0.062394	0.067085	0.06158	0.054537	0.067187	0.065061	0.069011	0.067504	0.063139	0.065464	0.062387	0.065856	0.065409	0.068771	0.068979	0.063236	0.067925	0.064693	0.064955	0.062778	0.067047	0.065598	0.070126	0.065363	0.067225	0.066953	0.061795	0.06355	0.069971
H3_9_17 K9ac	0.002799	0.003011	0.003213	0.002945	0.002642	0.002378	0.002487	0.000881	0.002766	0.025473	0.002272	0.0027	0.002739	0.002497	0.00015	0.002187	0.002439	0.002413	0.002484	0.003284	0.002879	0	0.002497	0.002695	0.002274	0.002439	0.002511	0.002664	0.002595	0.002717	0.000137	0.002285	0.002687	0.002676	0	0.002392	0.003013	0.002422	0.002861	0.00222	0.00256	0.002315	0.002512	0.002377	0.002683	0.002206	0.002207	0.002213	0.002345
H3_9_17 K14ac	0.143896	0.135761	0.141677	0.135718	0.154044	0.13898	0.143056	0.141075	0.137354	0.123725	0.141696	0.137966	0.145798	0.138666	0.150243	0.13982	0.136127	0.142645	0.146259	0.146488	0.127504	0.147274	0.142001	0.129494	0.142413	0.13704	0.139517	0.140431	0.143571	0.144	0.136983	0.134408	0.139073	0.136588	0.140865	0.144431	0.136079	0.144577	0.141017	0.143681	0.134604	0.139116	0.135137	0.135897	0.139523	0.141139	0.144516	0.139061	0.148543
H3_9_17 K9me1K14ac	0.143408	0.142547	0.144743	0.145096	0.151147	0.143724	0.139736	0.138302	0.151772	0.146621	0.141673	0.143795	0.145363	0.14014	0.149044	0.130552	0.143897	0.140138	0.140774	0.146779	0.128722	0.144064	0.14247	0.12786	0.140507	0.141871	0.14222	0.135715	0.138458	0.140527	0.145418	0.139504	0.136498	0.142802	0.140501	0.144352	0.144641	0.143102	0.143176	0.140081	0.136217	0.137741	0.145549	0.141089	0.141516	0.14447	0.142439	0.143246	0.146122
H3_9_17 K9me2K14ac	0.039755	0.041839	0.029245	0.035958	0.009899	0.044105	0.038973	0.043733	0.035901	0.010803	0.04307	0.042973	0.026544	0.043469	0.00933	0.008611	0.043021	0.043441	0.041786	0.017452	0.008927	0.044248	0.045507	0.007748	0.042263	0.040226	0.045156	0.043575	0.041898	0.042756	0.042501	0.041252	0.041211	0.041543	0.043714	0.040907	0.038674	0.044046	0.040399	0.044171	0.04391	0.041175	0.043517	0.041896	0.043157	0.042615	0.044651	0.040733	0.042787
H3_9_17 K9me3K14ac	0.005153	0.006007	3.7e-05	0.002797	0.001139	0.006429	0.006425	0.006281	0.003061	6e-06	0.006749	0.005337	0.000111	0.006476	0.020894	0.121312	0.005732	0.006518	0.005207	9.2e-05	0.110346	0.005738	0.006443	0.123308	0.006383	0.004054	0.005024	0.005349	0.006056	0.005222	0.004891	0.006154	0.005768	0.006943	0.004505	0.004794	0.006647	0.005023	0.004063	0.005246	0.006066	0.005264	0.00547	0.007397	0.005349	0.00515	0.007078	0.007102	0.005785
H3_9_17 K9acK14ac	0.002578	0.004827	0.001707	0.002506	0.002236	0.005748	0.002484	0.00207	0.002371	0.002669	0.002272	0.002512	0.001903	0.002094	0.006234	0.001836	0.005367	0.0027	0.00257	0.003499	0.001616	0.00227	0.002419	0.00181	0.002867	0.002015	0.001836	0.002521	0.002932	0.002255	0.001734	0.002613	0.002569	0.001871	0.001789	0.002408	0.002201	0.002705	0.00289	0.002452	0.002624	0.006306	0.002634	0.001992	0.002767	0.002004	0.002538	0.001566	0.001844
KQLATKAAR(H3_18_26)
H3_18_26 unmod	0.709704	0.702983	0.706893	0.693598	0.684088	0.690923	0.699518	0.69831	0.70529	0.698739	0.693432	0.700019	0.703075	0.685945	0.705539	0.702861	0.686999	0.701945	0.688159	0.703897	0.701976	0.705931	0.706373	0.701982	0.697166	0.71188	0.703104	0.682963	0.701488	0.703817	0.701698	0.700666	0.702207	0.702856	0.697389	0.720627	0.69066	0.715658	0.702922	0.690273	0.693036	0.691168	0.697693	0.691697	0.703584	0.713063	0.694098	0.71024	0.707203
H3_18_26 K23me1	0.000596	0.000776	0.001092	0.000801	0.000537	0.000561	0.000839	0.000112	0.00105	3.7e-05	0.000697	0.000618	0.000815	7e-06	0.000704	0.000608	0.000734	0.001015	0.000924	0.000835	0.001119	3.9e-05	0.000741	0.000878	0.000719	0.000663	0.000812	0.000646	0.000543	0.001148	0.000695	0.000672	0.000739	0.0006	1e-06	0.000722	0.000736	0.000632	0.001264	0.0007	0.000701	0.000701	0.001243	0.000755	0.000741	0.000658	0.000952	0.00106	0.000683
H3_18_26 K18me1	0.00081	0.001105	0.001551	0.001168	0.000857	0.0009	0.000715	0.001378	0.001706	0.002515	0.001099	0.000847	0.001141	0.001406	0.000966	0.000789	0.000824	0.001839	0.001212	0.001042	0.001657	0.001257	0.001141	0.000953	0.000758	0.000777	0.001176	0.000828	0.000797	0.001742	0.000813	0.000766	0.001088	0.000822	0.001379	0.000955	0.00111	0.000793	0.002029	0.000816	0.001009	0.000952	0.001649	0.000765	0.000816	0.001005	0.001523	0.001649	0.000861
H3_18_26 K18me1K23me1	0.000734	0.000783	0.00065	0.000757	0.000752	0.000809	0.000786	0.000857	0.000694	0.000823	0.000738	0.000831	0.000858	0.000857	0.000902	0.00072	0.000811	0.000738	0.000785	0.000704	0.000856	0.000734	0.000791	0.000758	1.6e-05	0.000728	0.000374	0.000707	0.000817	0.000732	0.000776	0.000733	0.000678	0.000734	0.000868	0.000685	0.000717	0.000764	0.000741	0.000772	0.000783	0.000784	0.000758	0.000778	0.000795	0.000878	0.000783	0.000852	0.000795
H3_18_26 K18ac	0.018832	0.023206	0.023543	0.020331	0.024497	0.032566	0.022574	0	0.019829	0.000276	0.023709	0.017387	0.02056	0.000288	0.017114	0.023528	0.0219	0.021887	0.017937	0.021314	0.023092	0	0.021298	0.017458	0.019966	0.019616	0.031236	0.018195	0.021656	0.019906	0.018282	0.021412	0.019297	0.020206	0	0.019336	0.018837	0.017042	0.022417	0.019215	0.022384	0.022672	0.020153	0.017879	0.018558	0.017333	0.017973	0.020809	0.017423
H3_18_26 K23ac	0.248459	0.249156	0.244492	0.260165	0.266689	0.252457	0.252447	0.277297	0.248627	0.275683	0.257903	0.2595	0.252622	0.288417	0.254098	0.250286	0.264924	0.250478	0.266556	0.249779	0.248635	0.271156	0.248156	0.256322	0.257648	0.243838	0.239388	0.272946	0.251548	0.25094	0.255742	0.252876	0.25377	0.251348	0.277831	0.236963	0.265677	0.243053	0.246142	0.263772	0.259581	0.259003	0.255011	0.264171	0.251912	0.244795	0.261655	0.242995	0.250567
H3_18_26 K18acK23ac	0.020865	0.021991	0.021778	0.02318	0.02258	0.021783	0.02312	0.022046	0.022803	0.021926	0.022422	0.020798	0.020928	0.023078	0.020676	0.021208	0.023807	0.022097	0.024427	0.022429	0.022666	0.020883	0.0215	0.021649	0.023726	0.022497	0.02391	0.023714	0.02315	0.021716	0.021993	0.022876	0.022221	0.023434	0.022531	0.020712	0.022263	0.022057	0.024485	0.024452	0.022506	0.024721	0.023493	0.023955	0.023593	0.022268	0.023016	0.022395	0.022468
KSAPATGGVKKPHR(H3_27_40)
H3_27_40 unmod	0.095379	0.102016	0.092185	0.107123	0.114525	0.101885	0.102312	0.100939	0.008037	0.106296	0.100968	0.106221	0.096812	0.104745	0.103331	0.093856	0.104107	0.103056	0.098412	0.096589	0.106254	0.109398	0.102652	0.096181	0.100239	0.095332	0.090139	0.094571	0.09122	0.089022	0.097651	0.094917	0.090205	0.093316	0.092141	0.097151	0.093271	0.087118	0.094171	0.093651	0.09437	0.089286	0.096063	0.084825	0.090144	0.107593	0.091281	0.095111	0.088548
H3_27_40 K36me1	0.019616	7.2e-05	0.0178	0.070166	0.068231	6.7e-05	6.9e-05	5.9e-05	0.000774	6.8e-05	6.6e-05	6.9e-05	0.025132	6e-05	6e-05	0.020146	0.019446	6.9e-05	6.3e-05	0.074058	6.8e-05	5.8e-05	0.011385	0.022241	6.6e-05	5.7e-05	6.3e-05	6e-05	0.021437	6.5e-05	0.000479	6e-05	6.4e-05	6e-05	6.1e-05	0.0156	0.016442	0.016622	0.064664	6.5e-05	7.6e-05	5.8e-05	0.008916	0.014733	0.015333	5.9e-05	0.015961	0.002308	7e-05
H3_27_40 K27me1	0.040983	0.07212	0.050203	0.000526	0.003267	0.066569	0.06884	0.059226	0.000232	0.067467	0.065913	0.069263	0.045218	0.060439	0.060019	0.046447	0.047222	0.068672	0.06249	0.000483	0.068391	0.057486	0.049909	0.057754	0.065617	0.056528	0.062771	0.059975	0.036989	0.064832	0.065408	0.060196	0.064061	0.060009	0.060546	0.042991	0.037055	0.050257	0.000246	0.065078	0.07601	0.057599	0.049177	0.04633	0.04847	0.058931	0.05065	0.063666	0.069621
H3_27_40 K27me2	0.218503	0.24767	0.220124	0.243375	0.26237	0.262198	0.247438	0.26387	0.292595	0.243009	0.243773	0.234804	0.239149	0.253745	0.240095	0.250563	0.241593	0.240334	0.241452	0.253215	0.236123	0.232265	0.23322	0.243442	0.238076	0.238625	0.242382	0.235221	0.236429	0.244633	0.231912	0.231079	0.226171	0.223496	0.24875	0.239449	0.231197	0.228072	0.233257	0.210247	0.215068	0.223741	0.221597	0.233036	0.218119	0.240792	0.222615	0.216257	0.215547
H3_27_40 K36me2	0.077225	0.090433	0.08067	0.084928	0.092167	0.084011	0.091439	0.091838	0.114578	0.090053	0.093145	0.087857	0.08441	0.092442	0.091497	0.08654	0.090008	0.088329	0.087236	0.086888	0.089512	0.092171	0.085756	0.087175	0.090598	0.084622	0.084179	0.087846	0.084098	0.085442	0.080539	0.086567	0.078991	0.085617	0.086139	0.080034	0.082626	0.079582	0.086176	0.085092	0.080793	0.082367	0.082085	0.083425	0.079587	0.090945	0.079651	0.084122	0.085973
H3_27_40 K27me3	0.097323	0.107864	0.097527	0.108956	0.110179	0.11442	0.112728	0.111685	0.12723	0.106191	0.108683	0.104911	0.102381	0.107072	0.106678	0.107444	0.102144	0.10766	0.106304	0.114399	0.107996	0.102776	0.106441	0.106949	0.103649	0.105702	0.10436	0.104809	0.102464	0.103468	0.1022	0.096664	0.102124	0.099026	0.107887	0.100445	0.099496	0.10093	0.106336	0.098364	0.095322	0.098873	0.101402	0.094196	0.102366	0.104941	0.098627	0.098996	0.094807
H3_27_40 K36me3	0.065063	0.078633	0.070829	0.082855	0.078738	0.072138	0.075872	0.000128	0.097598	0.014666	0.071412	0.076692	0.070613	0.000123	0.077982	0.079742	0.07985	0.075194	0.076954	0.081417	0.076744	0.000131	0.077945	0.061278	0.082339	0.080984	0.069826	0.075564	0.076799	0.07247	0.074891	0.07599	0.074534	0.074409	0.009841	0.073257	0.071648	0.000589	0.076266	0.07735	0.001359	0.077872	0.00012	0.079885	0.081699	0.079234	0.071497	0.070055	0.070204
H3_27_40 K27me2K36me1	0.061183	0.05927	0.04996	0.058714	0.056795	0.05391	0.054484	0.127972	0.070225	0.126092	0.058375	0.055589	0.060068	0.130479	0.052769	0.054007	0.059191	0.053819	0.057715	0.053768	0.051354	0.13054	0.056698	0.066287	0.041908	0.050172	0.055342	0.058535	0.052647	0.051446	0.047215	0.053592	0.048237	0.052284	0.12656	0.048826	0.052902	0.126915	0.050111	0.052027	0.12135	0.049345	0.120032	0.050489	0.045256	0.053222	0.045964	0.046339	0.051853
H3_27_40 K27me1K36me2	0.111923	0.116445	0.110059	0.126482	0.124614	0.121062	0.125171	0.123284	0.148586	0.12588	0.119645	0.123537	0.120563	0.126475	0.122552	0.11777	0.129968	0.11907	0.124539	0.119204	0.1142	0.117639	0.121012	0.116653	0.114998	0.11528	0.117088	0.117451	0.118016	0.109458	0.112929	0.110537	0.117337	0.115375	0.1209	0.111446	0.11445	0.11108	0.118493	0.113702	0.115229	0.110581	0.115706	0.107962	0.111909	0.118635	0.114804	0.116952	0.115932
H3_27_40 K27me1K36me1	0.034372	0.039408	0.034444	0.000338	0.000332	0.034442	0.034421	0.038612	0	0.035076	0.037843	0.036599	0.035943	0.038741	0.033854	0.033384	0.033296	0.033441	0.034056	0.000289	0.032971	0.033683	0.034372	0.03235	0.041671	0.033278	0.03341	0.032805	0.037092	0.033884	0.030235	0.034842	0.036577	0.033249	0.037473	0.03399	0.032306	0.032907	0	0.032986	0.033029	0.031533	0.032162	0.031309	0.034418	0.034644	0.031387	0.036586	0.032708
H3_27_40 K27me3K36me1	0.035934	0.037411	0.033311	0.039435	0.043421	0.035745	0.040417	0.038321	0.04786	0.038532	0.038475	0.04023	0.040368	0.041367	0.040952	0.039642	0.040596	0.041252	0.040559	0.036543	0.038175	0.040173	0.039194	0.038852	0.036263	0.039861	0.039929	0.034584	0.035091	0.036727	0.036336	0.035443	0.039065	0.037839	0.037975	0.036923	0.037893	0.036548	0.037068	0.033179	0.038403	0.039272	0.034907	0.036886	0.035094	0.040243	0.037558	0.033574	0.036446
H3_27_40 K27me1K36me3	0.029958	0.031827	0.029126	0.036242	0.035616	0.03685	0.034994	0.033666	0.046422	0.030159	0.036632	0.031979	0.030826	0.03223	0.035374	0.032946	0.037135	0.028176	0.035097	0.033504	0.032187	0.032522	0.031849	0.032046	0.032644	0.027993	0.032146	0.03108	0.032643	0.030369	0.02864	0.031112	0.030299	0.033726	0.035346	0.032219	0.031078	0.029541	0.033918	0.032068	0.02928	0.030588	0.031316	0.03022	0.029508	0.031512	0.031014	0.027347	0.032963
H3_27_40 K27me2K36me2	0.092395	0.013454	0.099133	0.036311	0.008529	0.013777	0.009454	0.006821	0.043074	0.013963	0.021331	0.028441	0.045762	0.011356	0.029759	0.033405	0.015025	0.036912	0.031883	0.046591	0.043403	0.04633	0.046732	0.036985	0.047912	0.063785	0.061941	0.062336	0.064844	0.070307	0.079233	0.078839	0.081123	0.078316	0.032474	0.077368	0.089277	0.087706	0.085469	0.088297	0.087386	0.094337	0.093935	0.094014	0.095818	0.037729	0.095785	0.095875	0.092162
H3_27_40 K27me3K36me2	0.01467	0.000158	0.01431	0.001936	0.000191	0	4.2e-05	0	0.00149	0.000149	0	0.000502	0.002755	0.000262	0.002897	0.001307	0.000421	0.001604	0.000593	0.001951	0.002192	0.001215	0.002282	0.001411	0.002891	0.005799	0.005027	0.005164	0.006869	0.006177	0.010716	0.007983	0.009556	0.010186	0.001777	0.008402	0.008813	0.011864	0.010485	0.011413	0.010909	0.012936	0.011775	0.011078	0.01173	0.001043	0.012447	0.011277	0.012436
H3_27_40 K27ac	0.005474	0.003218	0.000321	0.002611	0.001024	0.002928	0.002319	0.00358	0.001299	0.0024	0.003738	0.003305	0	0.000462	0.002181	0.002802	0	0.002415	0.002647	0.001103	0.000431	0.003613	0.000552	0.000394	0.001129	0.001983	0.001395	0	0.003361	0.001699	0.001616	0.002179	0.001657	0.003092	0.002131	0.001899	0.001545	0.000268	0.00334	0.006482	0.001415	0.00161	0.000806	0.001613	0.00055	0.000477	0.000761	0.001535	0.000731
KSAPSTGGVKKPHR(H33_27_40)
H33_27_40 unmod	0.037187	0.031705	0.020222	0.058756	0.014094	0.051994	0.03939	0.019933	0.002524	0.049234	0.036675	0.043242	0.038008	0.035652	0.026707	0.029962	0.011554	0.056278	0.160193	0.043354	0.028779	0.032529	0.048346	0.056304	0.038909	0.031293	0.038415	0.046941	0.123628	0.038773	0.037044	0.064661	0.085681	0.028408	0.012784	0.033509	0.032507	0.023674	0.024755	0.030425	0.010547	0.038948	0.038649	0.085803	0.018474	0.06692	0.031813	0.046332	0.041076
H33_27_40 K36me1	7.3e-05	0.026246	8.6e-05	0.10231	0	0.180477	0.065629	0.000203	0	0.057201	0.000158	0.022413	0	0.000111	0.019609	0.058257	0.013625	0.000161	0.000105	0.059702	0.01527	0.085358	0.000101	0.056422	0.000118	0.013191	0.032138	0.02986	0	0.036292	0	0.000295	0.000248	0.017674	0.028502	0.000116	8.9e-05	0.0001	0.081534	0.048619	0.000117	7.8e-05	0.030144	0	7.5e-05	0.00016	8.2e-05	0.000122	0.037973
H33_27_40 K27me1	0.072459	0.088125	0.085554	0.012458	0.00997	0.080764	0.0275	0.202846	0	0.020014	0.157451	0.097047	0.105658	0.111034	0.036938	0.07261	0.07318	0.160637	0.104975	0.012986	0.179572	0.018418	0.100843	0.043436	0.117778	0.084945	0.045695	0.076476	0.350105	0.055565	0.10118	0.294547	0.24771	0.072964	0.063203	0.115985	0.08895	0.099813	0.009209	0.050397	0.116913	0.078307	0.022012	0.113303	0.075164	0.15984	0.081762	0.121767	0.069237
H33_27_40 K27me2	0.330117	0.442799	0.369918	0.272997	0.501472	0.264456	0.423702	0.000665	0.512867	0.394834	0.435823	0.419112	0.404392	0.369729	0.395196	0.392057	0.363417	0.117403	0	0.440147	0.363417	0.369284	0.358536	0.2746	0.414099	0.312042	0.395563	0.418554	0.003582	0.407749	0.378096	0	0	0.350494	0.380245	0.325647	0.353258	0.373019	0.337315	0.332128	0.386279	0.36732	0.335992	0.00287	0.332671	0	0.372554	0.240815	0.295302
H33_27_40 K36me2	0.095588	0.129811	0.116953	0.155659	0.097778	0.118556	0.141893	0.593398	0.192091	0.125597	0.064643	0.104278	0.113049	0.12422	0.159632	0.140281	0.167358	0.168877	0.535942	0.110056	0.069989	0.119391	0.135188	0.174433	0.114241	0.131427	0.13764	0.092735	0.362293	0.109545	0.115871	0.303675	0.313745	0.132964	0.126985	0.138319	0.125648	0.135758	0.149078	0.152042	0.163686	0.117995	0.123521	0.61049	0.133317	0.600268	0.115097	0.10364	0.098627
H33_27_40 K27me3	0.036785	0.043786	0.044893	0.048588	0.065819	0.049943	0.047309	0	0	0.042589	0.040055	0.053616	0.03653	0.047415	0.054703	0.042732	0.047013	0.068849	0	0.038747	0.035107	0.042376	0.048349	0.060046	0.038992	0.031703	0.047433	0.041252	0	0.026306	0.04597	0	0	0.039124	0.038112	0.046021	0.042873	0.048779	0.045543	0.034728	0.054666	0.04478	0.045936	0	0.045473	0	0.038068	0.041893	0.04639
H33_27_40 K36me3	0.031579	0.007582	0.000115	0.041969	0.043486	0.003606	0.000108	0.000534	0.013292	0.000152	0.024802	0.039911	8.3e-05	0.000157	0.035402	0.072224	0.000109	0.064034	0.007309	0.036153	0.033774	0.000888	0.029468	0.081688	0.000116	0.049262	0.027795	0.004094	0.024757	0.038791	0.093813	0.018315	0.133413	0.000126	2.3e-05	0.001827	0.0443	0.003976	0.043318	0.087741	0	0.029924	0.000117	0.000947	0.037482	0.016094	0.040841	0.048253	0.001137
H33_27_40 K27me2K36me1	0.082232	0.084848	0.114929	0.128405	0.091534	0.019506	0.108068	0.088709	0.049628	0.151908	0.088969	0.071573	0.083166	0.157079	0.077567	0.037101	0.108693	0.114913	0.054789	0.11352	0.096859	0.158743	0.094908	0.043625	0.115795	0.107932	0.070834	0.131807	0.132439	0.105881	0.033473	0.125569	0.202848	0.125443	0.178119	0.120318	0.05172	0.044802	0.075594	0.021721	0	0.079923	0.116717	0.05878	0.091653	0.059256	0.066652	0.138634	0.133818
H33_27_40 K27me1K36me2	0.115688	0.092942	0.108919	0.128215	0.142627	0.173533	0.110334	0.006754	0.149617	0.118266	0.108844	0.097255	0.12685	0.118736	0.099921	0.085746	0.125334	0.16139	0.125342	0.109901	0.106392	0.104857	0.133835	0.128186	0.103336	0.122084	0.130684	0.110866	0	0.115157	0.102169	0.173571	0	0.127218	0.130694	0.117546	0.120086	0.147529	0.0987	0.106837	0.118961	0.134831	0.13719	0.113838	0.106456	0.019064	0.124117	0.115071	0.133262
H33_27_40 K27me1K36me1	0.018206	0.025858	0.019435	0.014975	0.015194	0.041256	0.018038	0.081384	0	0.021995	0.011225	0.036081	0.03792	0.015972	0.045587	0.014312	0.082215	0.034171	0	0.00497	0.015072	0.027683	0.027746	0.023073	0.033356	0.032818	0.025609	0.009431	0	0.027575	0.01985	0	0	0.016642	0.016851	0.016558	0.027295	0.058722	0	0.020718	0.040529	0.015409	0.040868	0	0.039848	0.070025	0.017244	0.028718	0.025075
H33_27_40 K27me3K36me1	0.010161	0.014526	0.012089	0.013163	0.003647	0.002593	0.010503	0	0.002811	0.011719	0.011375	0.015472	0.012082	0.01281	0.009608	0.012174	0.004736	0.019991	0	0.014232	0.007757	0.014582	0.010911	0.016701	0.016339	0.003634	0.01109	0.012462	0	0.011777	0.013491	0	0	0.009682	0.014629	0.013891	0.010093	0.014809	0.012442	0.012628	0.015315	0.01102	0.019362	0	0.017295	0	0.012818	0.019483	0.016401
H33_27_40 K27me1K36me3	0.020494	0.010935	0	0.004904	0.014379	0.013315	0.005989	0.002325	0	0.002548	0.016256	0	0.037247	0	0.01341	0.019326	0.002768	0.027623	0.001464	0.003191	0.014039	0.004942	0.011769	0.003884	0.00145	0.008027	0	0.003563	0.003197	0.005023	0.002118	0.005425	0.004227	0	0.009854	0.00505	0.009037	0	0	0.006138	0.012878	0.004255	0.00135	0.003972	0	0.008373	0.005666	0.002222	0
H33_27_40 K27me2K36me2	0.125884	0.000837	0.106889	0.013098	0	0	0	0	0	0	0	0	0.005016	0.0026	0.025721	0.012712	0	0	0	0.013042	0.033972	0.013515	0	0.037601	0	0.066508	0.029711	0.021959	0	0.017719	0.051822	0	0	0.064217	0	0.060176	0.094145	0.04902	0.118259	0.068311	0.080109	0.073375	0.088141	0	0.092587	0	0.083978	0.093051	0.096441
H33_27_40 K27me3K36me2	0.000991	0	0	0	0	0	0	0	0	0	0	0	0	0	0	0	0	0	0	0	0	0	0	0	0	0	0	0	0	0	0	0	0	0	0	0	0	0	0	0	0	0	0	0	0	0	0	0	0
H33_27_40 K27ac	0.022556	0	0	0.004504	0	0	0.001537	0.00325	0.077171	0.003944	0.003722	0	0	0.004484	0	0.010507	0	0.005672	0.009881	0	0	0.007432	0	0	0.005471	0.005136	0.007392	0	0	0.003847	0.005103	0.013942	0.012128	0.015043	0	0.005034	0	0	0.004253	0.027567	0	0.003835	0	0.009995	0.009505	0	0.009309	0	0.005261
YRPGTVALR(H3_41_49)
H3_41_49 unmod	0.997193	0.998729	0.997855	0.997606	0.998361	0.997803	0.999527	0.999627	0.995324	0.998124	0.999602	0.997663	0.999551	0.999196	0.997282	0.998273	0.999533	0.998397	0.999797	0.998617	0.998759	0.999571	0.999106	0.9976	0.999816	0.999227	0.999766	0.999661	0.999634	0.994811	0.998016	0.999822	0.999773	0.999674	0.997545	0.999392	0.997301	0.995782	0.999698	0.997237	0.998885	0.994522	0.996717	0.998752	0.999562	0.999462	0.99374	0.998908	0.998966
H3_41_49 Y41ph	0.002807	0.001271	0.002145	0.002394	0.001639	0.002197	0.000473	0.000373	0.004676	0.001876	0.000398	0.002337	0.000449	0.000804	0.002718	0.001727	0.000467	0.001603	0.000203	0.001383	0.001241	0.000429	0.000894	0.0024	0.000184	0.000773	0.000234	0.000339	0.000366	0.005189	0.001984	0.000178	0.000227	0.000326	0.002455	0.000608	0.002699	0.004218	0.000302	0.002763	0.001115	0.005478	0.003283	0.001248	0.000438	0.000538	0.00626	0.001092	0.001034
YQKSTELLIR(H3_54_63)
H3_54_63 unmod	0.819498	0.909704	0.826067	0.919363	0.899101	0.89447	0.903091	0.932198	0.957589	0.860748	0.864133	0.917193	0.88962	0.890929	0.860799	0.926384	0.932324	0.90846	0.912098	0.921182	0.910316	0.916982	0.910656	0.956278	0.902125	0.917027	0.856953	0.867877	0.884265	0.909946	0.873159	0.873744	0.916528	0.949558	0.905901	0.917737	0.891694	0.876491	0.842052	0.873785	0.93866	0.841661	0.853563	0.898156	0.914939	0.926103	0.875679	0.892592	0.889071
H3_54_63 K56me1	0.005732	0.003109	0.005358	0.002726	0.002242	0.001333	0.009845	0.00855	0.002828	0.00091	0.006816	0.001416	0.002445	0.001768	0.00986	0.006534	0.001178	0.001572	0.002641	0.001462	0.001809	0.00279	0.001578	0.004662	0.002743	0.002061	0.014266	0.009278	0.003083	0.002956	0.019609	0.005998	0.001509	0.003205	0.002275	0.00488	0.010652	0.002683	0.006927	0.003963	0.001433	0.008215	0.004111	0.004011	0.002446	0.002648	0.001938	0.001858	0.00102
H3_54_63 K56me2	0.061202	0.025528	0.083197	0.001486	0.029468	0.037171	0.001161	0.000767	0.000324	0.060669	0.082026	0.001705	0.01468	0.037262	0.038919	0.00215	0.018813	0.025684	0.000573	0.000517	0.001528	0.011143	0.000304	0.000611	0.000207	0.00095	0.044301	0.040123	0.034947	0.002177	0.002647	0.043751	0.000853	0.001256	0.000393	0.024484	0.001053	0.031355	0.040632	0.033902	0.027482	0.046793	0.036475	0.00151	0.000754	0.041901	0.020986	0.000811	0.053898
H3_54_63 K56me3	0.003296	0.000506	0.000108	0.002488	0	0	0.001476	0.000204	0	0.001381	0	0	0.002991	0.000792	0.000102	0	0.002848	9.9e-05	0.004613	0.005387	0.00463	0	0.001777	0.005052	0	0	0.000328	7.9e-05	0.000863	0.005445	0.004269	0.003339	0.003216	0	0.000182	0.000747	0.001032	0.002294	0.000649	0	0.000513	0.003224	0.004223	0.001372	0.000788	0.003075	0.001167	0.002404	0.006692
H3_54_63 K56ac	0.110272	0.061152	0.08527	0.073937	0.069189	0.067026	0.084428	0.058281	0.03926	0.076293	0.047025	0.079686	0.090265	0.069249	0.09032	0.064931	0.044837	0.064185	0.080075	0.071451	0.081718	0.069085	0.085686	0.033397	0.094925	0.079963	0.084151	0.082644	0.076842	0.079475	0.100315	0.073168	0.077894	0.045982	0.091248	0.052152	0.09557	0.087177	0.10974	0.088351	0.031912	0.100106	0.101628	0.094951	0.081072	0.026272	0.10023	0.102335	0.049318
EIAQDFKTDLR(H3_73_83)
H3_73_83 unmod	0.722448	0.706617	0.601205	0.716429	0.661662	0.664822	0.68235	0.708065	0.694932	0.704636	0.686207	0.690423	0.693798	0.684902	0.693859	0.684203	0.678148	0.687989	0.672775	0.718274	0.699826	0.679952	0.70882	0.714649	0.679354	0.718662	0.677049	0.68634	0.688709	0.663991	0.687658	0.667493	0.646104	0.199219	0.702987	0.658374	0.688918	0.642647	0.657316	0.629164	0.664956	0.642573	0.644142	0.648844	0.667731	0.708915	0.609591	0.715208	0.686503
H3_73_83 K79me1	0.085313	0.090524	0.063897	0.084908	0.068846	0.075993	0.078246	0.091414	0.078599	0.076772	0.089474	0.080361	0.0795	0.085713	0.089662	0.092429	0.082181	0.077312	0.073202	0.078677	0.08224	0.074867	0.078047	0.090192	0.080539	0.084117	0.083315	0.084604	0.074039	0.084141	0.08211	0.070209	0.078751	0.162586	0.079292	0.083015	0.088606	0.076253	0.059644	0.076027	0.065191	0.07973	0.070463	0.069796	0.058797	0.076992	0.068791	0.090384	0.091392
H3_73_83 K79me2	0.01063	0.00233	0.003186	0.005539	0.001281	0.006835	0.000922	0.001385	0.005332	0.005906	0.006427	0.008206	0.008641	0.007027	0.009898	0.003909	0.003064	0.002856	0.006414	0.006885	0.002102	0.007775	0.002596	0.001318	0.004928	0.003576	0.005736	0.003425	0.002008	0.007318	0.001411	0.001785	0.011999	0.019326	0.009089	0.012829	0.00153	0.008207	0.003785	0.00322	0.002033	0.010604	0.007215	0.00478	0.003601	0.008776	0.012636	0.00121	0.0027
H3_73_83 K79me3	0.149624	0.177299	0.321928	0.1867	0.178804	0.170136	0.199792	0.18547	0.204806	0.199183	0.19626	0.196113	0.19279	0.214398	0.197725	0.1958	0.218528	0.222166	0.215549	0.188037	0.209056	0.229089	0.195592	0.180905	0.229435	0.189768	0.229126	0.219042	0.22644	0.234732	0.210999	0.224293	0.236328	0.55967	0.186857	0.229906	0.211152	0.264121	0.239132	0.239554	0.248978	0.258181	0.249226	0.270496	0.247427	0.188346	0.267188	0.186922	0.190506
H3_73_83 K79ac	0.031985	0.023231	0.009785	0.006424	0.089407	0.082215	0.03869	0.013666	0.016331	0.013503	0.021632	0.024897	0.025272	0.00796	0.008856	0.023659	0.018079	0.009677	0.032059	0.008128	0.006776	0.008317	0.014945	0.012937	0.005745	0.003877	0.004773	0.006589	0.008803	0.009818	0.017822	0.036221	0.026818	0.059199	0.021775	0.015875	0.009794	0.008773	0.040124	0.052034	0.018842	0.008913	0.028954	0.006084	0.022444	0.016972	0.041794	0.006277	0.028899
VTIMPKDIQLAR(H3_117_128)
H3_117_128 unmod	0.940799	0.929909	0.92227	0.93926	0.934178	0.936596	0.937607	0.942057	0.942848	0.933909	0.935053	0.931175	0.934795	0.934718	0.935264	0.922074	0.921804	0.938276	0.927966	0.92681	0.924933	0.937725	0.921698	0.94148	0.930138	0.922277	0.923245	0.928372	0.928819	0.928762	0.936698	0.924281	0.929502	0.931072	0.938506	0.929725	0.928752	0.93037	0.923968	0.92044	0.922646	0.921428	0.93245	0.926924	0.923286	0.934932	0.923736	0.940566	0.927626
H3_117_128 K122ac	0.059201	0.070091	0.07773	0.06074	0.065822	0.063404	0.062393	0.057943	0.057152	0.066091	0.064947	0.068825	0.065205	0.065282	0.064736	0.077926	0.078196	0.061724	0.072034	0.07319	0.075067	0.062275	0.078302	0.05852	0.069862	0.077723	0.076755	0.071628	0.071181	0.071238	0.063302	0.075719	0.070498	0.068928	0.061494	0.070275	0.071248	0.06963	0.076032	0.07956	0.077354	0.078572	0.06755	0.073076	0.076714	0.065068	0.076264	0.059434	0.072374
GKGGKGLGKGGAKR(H4_4_17)
H4_4_17 unmod	0.687487	0.689823	0.689005	0.683743	0.685891	0.69019	0.684419	0.696798	0.683498	0.685246	0.676137	0.660771	0.691488	0.681464	0.694273	0.690431	0.6905	0.69988	0.70095	0.697306	0.682158	0.696373	0.702335	0.677259	0.672831	0.683919	0.698495	0.68583	0.684241	0.6812	0.690061	0.690012	0.674308	0.690684	0.686191	0.674975	0.685158	0.683508	0.684168	0.684056	0.671692	0.687881	0.67047	0.68502	0.679142	0.691575	0.681781	0.687313	0.689376
H4_4_17 K5ac	0.030657	0.008816	0.009608	0.017823	0.0065	0.024108	0.024997	0.104827	0.007381	0.105651	0.007941	0.006526	0.043735	8.2e-05	0.006582	0.020362	0.008597	0.007882	0.00747	0.014666	0.006653	0.001302	0.006524	0.01411	0.007169	0.011439	0.005257	0.008623	0.009405	0.007952	0.012013	0.015676	0.057861	0.008406	0.087034	0.011016	0.010762	0.007778	0.002272	0.02094	0.015328	0.007695	0.008606	0.009302	0.02487	0.010342	0.007095	0.007944	0.012812
H4_4_17 K8ac	0.012107	0.022817	0.0108	0.017106	0.021759	0.034228	0.017015	0	0.018079	0	0.017365	0.015012	0.015798	0	0.021697	0.012156	0.018561	0.018379	0.015537	0.011742	0.020809	0	0.022911	0.016945	0.015735	0.015632	0.01857	0.01376	0.018602	0.03191	0.018629	0.019495	0.012701	0.018081	0	0.013474	0.029395	0.016379	0.031672	0.033561	0.015847	0.018501	0.016525	0.016841	0.014917	0.030839	0.021522	0.018581	0.013428
H4_4_17 K12ac	0.03819	0.033882	0.018556	0.045457	0.0359	0.052047	0.034526	0.021527	0.029658	0.035588	0.041731	0.049965	0.02551	0.005069	0.032532	0.021985	0.031814	0.047867	0.032522	0.083209	0.044109	0.005926	0.024531	0.032471	0.030782	0.063073	0.066758	0.03077	0.028501	0.028417	0.029677	0.029639	0.02093	0.03394	0.040909	0.079175	0.036925	0.027244	0.029364	0.028294	0.025155	0.031689	0.035507	0.030527	0.03819	0.028946	0.039433	0.032404	0.020028
H4_4_17 K16ac	0.166423	0.173316	0.205718	0.169569	0.185346	0.131101	0.175492	0.109689	0.192417	0.107611	0.186441	0.197795	0.157708	0.244642	0.17742	0.188985	0.183873	0.163544	0.179512	0.126425	0.17671	0.231007	0.179434	0.190974	0.205263	0.159147	0.147067	0.195453	0.192279	0.183249	0.181319	0.177402	0.163486	0.193733	0.120906	0.149918	0.174151	0.196165	0.185861	0.166314	0.203907	0.186737	0.194225	0.191439	0.169326	0.173871	0.179617	0.184457	0.195902
H4_4_17 K5acK8ac	0.002613	0.003265	0.001763	0.002936	0.003015	0.001737	0.001356	0	0.002884	0	0.001412	0.001797	0.002162	4.8e-05	0.002375	0.003151	0.002199	0.001786	0.001478	0.005162	0.011335	0	0.002294	0.005217	0.00231	0.004013	0.002516	0.000888	0.002382	0.002128	0.002076	0.001545	0.00467	3.1e-05	0	0.003121	0.00337	0.005802	0.005312	0.00441	0.002305	0.014699	0.002878	0.001911	0.003698	0.003033	0.003862	0.00327	0.002713
H4_4_17 K5acK12ac	0.001341	0.004227	0.002824	0.001882	0.004697	0.002924	0.001916	0	0.007389	0	0.002374	0.001316	0.001881	0	0.001582	0.002131	0.001773	0.001921	0.001516	0.001463	0.00669	0	0.000974	0.002029	0.00544	0.001684	0.011114	0.001252	0.001784	0.007227	0.004076	0.015015	0.00172	5.8e-05	0	0.002015	0.003599	0.001031	0.003566	0.004264	0.001323	0.001348	0.003415	0.001361	0.014918	0.005451	0.00318	0.002588	0.00419
H4_4_17 K5acK16ac	0.002811	0.005452	0.006245	0.001775	0.003138	0.005923	0.010456	0.025521	0.010178	0.026554	0.007126	0.021455	0.002785	0.002336	0.001779	0.003694	0.003644	0.002589	0.004138	0.003856	0.00199	0.029353	0.002186	0.002882	0.002598	0.003399	0.000704	0.00703	0.005881	0.00377	0.001436	0.00199	0.011437	0.001879	0.001442	0.002744	0.001811	0.001404	0.00518	0.001233	0.003467	0.003725	0.003385	0.002763	0.002549	0.000724	0.004781	0.009356	0.002897
H4_4_17 K8acK12ac	0.006875	0.006459	0.005709	0.013074	0.007555	0.007066	0.007664	0	0.007117	3e-05	0.008535	0.003807	0.008308	0.001432	0.006256	0.007615	0.024123	0.008178	0.006333	0.008841	0.006239	4.3e-05	0.005148	0.004722	0.005773	0.008091	0.006021	0.003529	0.007793	0.006724	0.007324	0.007421	0.004629	0.01109	0.000158	0.006551	0.004469	0.005708	0.004655	0.00655	0.00578	0.00648	0.013056	0.017842	0.002995	0.028714	0.005512	0.008884	0.007509
H4_4_17 K8acK16ac	0.012776	0.013448	0.013966	0.01197	0.011061	0.012427	0.008585	0.000214	0.008762	0.000242	0.01297	0.008533	0.012928	0.00046	0.016155	0.013895	0.006447	0.01137	0.012771	0.011706	0.010514	0.000204	0.014831	0.013219	0.014394	0.012375	0.010606	0.021137	0.011673	0.011144	0.014891	0.009446	0.011393	0.008457	0.000473	0.016384	0.013152	0.011263	0.012172	0.011866	0.01425	0.010025	0.012272	0.010815	0.011415	0.003821	0.012339	0.01096	0.012619
H4_4_17 K12acK16ac	0.023135	0.019551	0.020608	0.019556	0.019988	0.021049	0.018411	0.024839	0.016315	0.023922	0.021625	0.015688	0.023052	0.04794	0.021588	0.01951	0.012473	0.021527	0.023412	0.020751	0.015558	0.020243	0.023521	0.023486	0.021016	0.021724	0.017234	0.016256	0.021469	0.021147	0.021323	0.016565	0.019709	0.016101	0.046818	0.021838	0.02197	0.027283	0.020592	0.022728	0.024249	0.015984	0.01992	0.016745	0.020688	0.00741	0.023639	0.018057	0.022573
H4_4_17 K5acK8acK12ac	0.002032	0.001113	0.002374	0.001825	0.003413	0.001702	0.003676	0.013054	0.001769	0.014104	0.00249	0.002579	0.002199	0.012945	0.001559	0.002597	0.002154	0.002364	0.007047	0.002439	0.002336	0.012383	0.002966	0.001967	0.001168	0.002115	0.001527	0.002525	0.001983	0.008337	0.002532	0.000988	0.00232	0.003116	0.012242	0.00261	0.00183	0.000921	0.000774	0.003141	0.003445	0.003861	0.002412	0.001867	0.001847	0.001245	0.002035	0.002393	0.001239
H4_4_17 K5acK8acK16ac	0.006922	0.000464	0.000969	0.007437	0.001608	0.000617	0.001426	0.000919	0.000691	0.000697	0.002884	0.001356	0.000468	0.000593	0.00253	0.000576	0.000901	0.002543	0.000586	0.000485	0.001278	0.001168	0.002584	0.000321	0.000908	0.003096	0.001887	0.002164	0.000658	0.000428	0.000322	0.000416	0.000743	0.000938	0.002192	0.005306	0.000988	0.001009	0.003373	0.000784	0.000988	0.000861	0.000793	0.000948	0.000761	0.000426	0.000453	0.000432	0.007154
H4_4_17 K5acK12acK16ac	0.000389	0.000483	0.001162	0.000293	0.000308	0.001191	0.000265	0	0.000403	0	0.000527	0.000473	0.000363	0	0.000124	0.001585	0.000745	0.000107	0.000597	0.001324	0.001124	0	0.000621	0.004067	0.001494	0.001286	0.000129	0.001741	0.000996	0.0004	0.001028	0.005994	0.002626	0.000745	0	0.000386	0.000817	0.001299	0.000417	0.000665	0.000921	0.00044	0.00033	0.000937	0.000143	9e-06	3.8e-05	0.001199	0.000396
H4_4_17 K8acK12acK16ac	0.004942	0.012774	0.009998	0.004644	0.008718	0.011566	0.008922	0	0.010207	0	0.009035	0.010803	0.010081	0.000867	0.009945	0.009599	0.011012	0.008225	0.006038	0.01023	0.010229	0	0.006777	0.007703	0.011511	0.008679	0.010808	0.006854	0.010378	0.004863	0.011	0.006637	0.008376	0.010567	0	0.007327	0.010618	0.011114	0.009676	0.009648	0.010464	0.008652	0.011653	0.010597	0.011921	0.012408	0.01171	0.010462	0.004904
H4_4_17 K5acK8acK12acK16ac	0.001299	0.00411	0.000693	0.00091	0.001104	0.002124	0.000875	0.002612	0.003252	0.000355	0.001407	0.002124	0.001534	0.002123	0.003602	0.001727	0.001184	0.001838	9.4e-05	0.000396	0.002269	0.001998	0.002364	0.002628	0.001608	0.000329	0.001306	0.002188	0.001974	0.001105	0.002294	0.00176	0.00309	0.002175	0.001634	0.003161	0.000987	0.002093	0.000948	0.001545	0.00088	0.001422	0.004553	0.001086	0.002621	0.001186	0.003002	0.0017	0.00226
KVLR(H4_20_23)
H4_20_23 unmod	0.115802	0.116629	0.117391	0.121934	0.113398	0.034927	0.116588	0.039065	0.122222	0.112824	0.111761	0.117094	0.037309	0.114328	0.11754	0.031335	0.11553	0.11498	0.032201	0.116685	0.03218	0.117712	0.122396	0.034161	0.032687	0.034329	0.121619	0.036413	0.033995	0.035264	0.119043	0.117798	0.11594	0.12515	0.034899	0.116755	0.032167	0.120439	0.118889	0.033141	0.118924	0.11931	0.037044	0.032927	0.124301	0.03869	0.118984	0.032589	0.119977
H4_20_23 K20me1	0.199674	0.206572	0.18556	0.196617	0.196084	0.221278	0.202336	0.220665	0.205207	0.192847	0.20036	0.196572	0.218815	0.193143	0.195999	0.219532	0.201249	0.204646	0.215772	0.196874	0.223657	0.200276	0.208319	0.22762	0.216537	0.222654	0.202795	0.217909	0.219513	0.225837	0.206392	0.192632	0.197094	0.20164	0.226032	0.20082	0.221326	0.204985	0.205733	0.21617	0.201241	0.200862	0.210795	0.219428	0.203859	0.226975	0.198776	0.228241	0.206924
H4_20_23 K20me2	0.678511	0.670876	0.690249	0.675607	0.685566	0.737335	0.674514	0.733589	0.666874	0.68897	0.682045	0.680517	0.737566	0.686681	0.680327	0.742091	0.676676	0.674078	0.745936	0.680469	0.73841	0.676315	0.66365	0.731678	0.744209	0.73683	0.669871	0.738339	0.739581	0.73234	0.667894	0.683267	0.681987	0.666921	0.732799	0.676381	0.739923	0.668439	0.669321	0.744259	0.673846	0.67435	0.744982	0.741207	0.665861	0.728137	0.675824	0.732366	0.666502
H4_20_23 K20me3	0.005939	0.005864	0.006734	0.005813	0.004894	0.006341	0.006482	0.00662	0.00558	0.005277	0.005817	0.005728	0.006293	0.005794	0.006016	0.006941	0.006461	0.006295	0.005988	0.005886	0.005709	0.005644	0.005597	0.006445	0.00649	0.006163	0.005607	0.00727	0.006888	0.006526	0.006639	0.006247	0.00498	0.006288	0.006269	0.006015	0.006532	0.006074	0.005943	0.006364	0.005906	0.005478	0.006848	0.006223	0.00591	0.006155	0.006373	0.006804	0.00654
H4_20_23 K20ac	7.4e-05	5.8e-05	6.6e-05	2.8e-05	5.8e-05	0.00012	8e-05	6e-05	0.000116	8.2e-05	1.6e-05	8.9e-05	1.6e-05	5.5e-05	0.000117	0.000101	8.4e-05	0	0.000102	8.6e-05	4.4e-05	5.3e-05	3.8e-05	9.6e-05	7.8e-05	2.4e-05	0.000106	7e-05	2.4e-05	3.3e-05	3.2e-05	5.6e-05	0	0	0	2.9e-05	5.2e-05	6.2e-05	0.000113	6.6e-05	8.4e-05	0	0.000331	0.000215	6.8e-05	4.4e-05	4.3e-05	0	5.7e-05
DNIQGITKPAIR(H4_24_35)
H4_24_35 unmod	1	1	1	1	1	1	1	1	1	1	1	1	1	1	1	1	1	1	1	1	1	1	1	1	1	1	1	1	1	1	1	1	1	1	1	1	1	1	1	1	1	1	1	1	1	1	1	1	1
RGGVKR(H4_40_45)
H4_40_45 unmod	0.999816	0.998934	0.999757	1	1	0.995186	0.995919	0.997986	1	1	0.999793	0.995902	1	0.998662	1	1	0.999095	0.995797	0.997454	0.999772	1	0.999242	0.997981	1	0.999605	0.998568	1	0.999328	0.99954	0.999931	1	0.999101	0.999545	0.998828	0.999227	0.999868	1	0.99918	0.999657	0.999501	0.999191	0.999793	0.999723	1	1	0.999381	0.999764	1	0.998863
H4_40_45 K44ac	0.000184	0.001066	0.000243	0	0	0.004814	0.004081	0.002014	0	0	0.000207	0.004098	0	0.001338	0	0	0.000905	0.004203	0.002546	0.000228	0	0.000758	0.002019	0	0.000395	0.001432	0	0.000672	0.00046	6.9e-05	0	0.000899	0.000455	0.001172	0.000773	0.000132	0	0.00082	0.000343	0.000499	0.000809	0.000207	0.000277	0	0	0.000619	0.000236	0	0.001137
KTVTAMDVVYALKR(H4_79_92)
H4_79_92 unmod	1	1	1	1	1	1	1	1	1	1	1	1	1	1	1	1	1	1	1	1	1	1	1	1	1	1	1	1	1	1	1	1	1	1	1	1	1	1	1	1	1	1	1	1	1	1	1	1	1
unmod(H1_1_35)
H1_1_35 H12.SETAPAAPAAAPPAEKAPVKKKAAKKAGGTPR	0.203597	0.257346	0.160748	0.290168	0.286048	0.203679	0.183459	0.256722	0.243336	0.18389	0.255786	0.184141	0.203053	0.1804	0.25789	0.216372	0.167663	0.177943	0.263679	0.190724	0.190163	0.188169	0.191483	0.195779	0.254832	0.171668	0.195275	0.184233	0.143827	0.17477	0.184904	0.184139	0.182154	0.234286	0.208991	0.244525	0.244243	0.239707	0.187207	0.238213	0.176298	0.191367	0.252315	0.191624	0.176854	0.198308	0.23704	0.216006	0.1972
H1_1_35 H13.SETAPLAPTIPAPAEKTPVKKKAKKAGATAGKR	0.038749	0.054825	0.007524	0.005217	0.055723	0.041151	0.030376	0.035521	0.043542	0.035762	0.046103	0.029243	0.03929	0.030365	0.001953	0.02559	0.030793	0.003476	0.044974	0.030312	0.033514	0.029747	0.039727	0.032309	0.039026	0.029865	0.026144	0.040823	0.020301	0.024307	0.024981	0.027874	0.02195	0.045016	0.03071	0.029686	0.047234	0.032323	0.031418	0.026736	0.026109	0.021008	0.028249	0.021393	0.013193	0.029432	0.034831	0.045181	0.01993
H1_1_35 H14.SETAPAAPAAPAPAEKTPVKKKAR	0.588423	0.47347	0.721411	0.437024	0.440612	0.589586	0.622701	0.500262	0.468582	0.626168	0.471825	0.605922	0.582561	0.611342	0.49414	0.576587	0.610051	0.655729	0.475754	0.639752	0.618574	0.630465	0.610153	0.621559	0.457471	0.629487	0.614146	0.620955	0.683916	0.633974	0.630164	0.644565	0.65088	0.527502	0.62177	0.518335	0.507388	0.528467	0.64307	0.524275	0.66728	0.650737	0.493376	0.65365	0.665399	0.585165	0.547307	0.524625	0.602726
H1_1_35 H15.SETAPAETATPAPVEKSPAKKKATKKAAGAGAAKR	0.169231	0.214359	0.110317	0.267591	0.217617	0.165584	0.163465	0.207495	0.24454	0.15418	0.226285	0.180695	0.175095	0.177893	0.246017	0.18145	0.191493	0.162852	0.215593	0.139212	0.157748	0.151618	0.158638	0.150353	0.24867	0.16898	0.164435	0.153989	0.151956	0.166949	0.159951	0.143422	0.145016	0.193196	0.138529	0.207454	0.201134	0.199503	0.138305	0.210776	0.130313	0.136888	0.22606	0.133333	0.144554	0.187094	0.180822	0.214188	0.180144
unmod(H1_54_81)
H1_54_81 H11.GGVSLAALKKALAAAGYDVEKNNSR	0.788566	0.882266	0.96213	0.302385	0.936771	0.94354	0.917584	0.864969	0.385229	0.857308	0.869578	0.944304	0.845113	0.879658	0.923719	0.894435	0.837284	0.218743	0.900079	0.909329	0.887077	0.925517	0.852477	0.847853	0.889637	0.947315	0.662663	0.889788	0.877921	0.931951	0.926864	0.922205	0.930799	0.934825	0.877231	0.946068	0.914091	0.89285	0.890342	0.951423	0.353937	0.916222	0.887951	0.892206	0.889265	0.822225	0.929931	0.906461	0.952387
H1_54_81 H1v234.SGVSLAALKKALAAAGYDVEKNNSR	0.186704	0.081139	0.012371	0.539778	0.043089	0.02603	0.067169	0.058604	0.216401	0.125257	0.085462	0.040805	0.135966	0.082756	0.051922	0.07237	0.085098	0.475254	0.05837	0.054222	0.065007	0.069845	0.102027	0.101011	0.060951	0.038858	0.29311	0.033338	0.086438	0.039584	0.046231	0.029279	0.031979	0.041205	0.105522	0.025248	0.021983	0.03668	0.018812	0.035668	0.125749	0.021456	0.047026	0.015347	0.063885	0.134101	0.016587	0.08669	0.039219
H1_54_81 H15.NGLSLAALKKALAAGGYDVEKNNSR	0.017436	0.035209	0.022267	0.060492	0.017353	0.012967	0.013376	0.021691	0.382433	0.016653	0.038754	0.014381	0.015865	0.007764	0.023467	0.031602	0.074133	0.202339	0.016545	0.035928	0.029429	0.002402	0.028599	0.04936	0.037075	0.013346	0.041491	0.076305	0.033247	0.028019	0.024147	0.046067	0.033504	0.022457	0.01466	0.021465	0.048287	0.067474	0.083715	0.010833	0.49981	0.060039	0.047663	0.092168	0.035962	0.01437	0.051953	0.004173	0.006274
H1_54_81 H1T.VGMSLVALKKALAAAGYDVEKNNSR	0.007294	0.001386	0.003232	0.097345	0.002787	0.017463	0.001871	0.054735	0.015937	0.000782	0.006205	0.00051	0.003056	0.029823	0.000892	0.001593	0.003485	0.103663	0.025007	0.000521	0.018487	0.002235	0.016897	0.001776	0.012337	0.000481	0.002736	0.000569	0.002395	0.000446	0.002758	0.002449	0.003718	0.001512	0.002587	0.00722	0.015639	0.002996	0.007131	0.002076	0.020504	0.002284	0.01736	0.000279	0.010887	0.029304	0.001529	0.002677	0.00212
KGNYAER(H2A1_36_42)
H2A1_36_42 unmod	0.998392	0.999346	0.999801	0.99972	0.999094	0.999858	0.998825	0.999178	0.999132	0.999883	0.999236	0.999756	0.99876	0.999153	0.999668	0.998898	0.999622	0.999844	0.999847	0.999746	0.999838	0.999677	0.999716	0.999812	0.999816	0.999798	0.999728	0.999648	0.999762	0.999768	0.999666	0.999746	0.998745	0.999806	0.999864	0.999784	0.998819	0.998953	0.999815	0.999188	0.999779	0.999275	0.999736	0.998902	0.998991	0.999068	0.999675	0.998861	0.998579
H2A1_36_42 K36ac	0.001608	0.000654	0.000199	0.00028	0.000906	0.000142	0.001175	0.000822	0.000868	0.000117	0.000764	0.000244	0.00124	0.000847	0.000332	0.001102	0.000378	0.000156	0.000153	0.000254	0.000162	0.000323	0.000284	0.000188	0.000184	0.000202	0.000272	0.000352	0.000238	0.000232	0.000334	0.000254	0.001255	0.000194	0.000136	0.000216	0.001181	0.001047	0.000185	0.000812	0.000221	0.000725	0.000264	0.001098	0.001009	0.000932	0.000325	0.001139	0.001421
KGNYSER(H2A3_36_42)
H2A3_36_42 unmod	0.998822	0.998776	0.999312	0.999583	0.999227	0.999615	0.998291	0.99955	0.999158	0.999409	0.999623	0.999488	0.99976	0.998538	0.999939	0.999512	0.999452	0.999668	0.999592	0.998529	0.999169	0.999008	0.99958	0.998907	0.998941	0.9989	0.999496	0.999545	0.999163	0.998217	0.999283	0.999848	0.999802	0.999453	0.999586	0.998918	0.998873	0.998926	0.999596	0.999674	0.999204	0.99867	0.999543	0.999654	0.999302	0.999388	0.999576	0.999559	0.99978
H2A3_36_42 K36ac	0.001178	0.001224	0.000688	0.000417	0.000773	0.000385	0.001709	0.00045	0.000842	0.000591	0.000377	0.000512	0.00024	0.001462	6.1e-05	0.000488	0.000548	0.000332	0.000408	0.001471	0.000831	0.000992	0.00042	0.001093	0.001059	0.0011	0.000504	0.000455	0.000837	0.001783	0.000717	0.000152	0.000198	0.000547	0.000414	0.001082	0.001127	0.001074	0.000404	0.000326	0.000796	0.00133	0.000457	0.000346	0.000698	0.000612	0.000424	0.000441	0.00022
KGHYAER(H2AX_36_42)
H2AX_36_42 unmod	0.99812	1	0.997339	0.997125	1	1	0.997606	0.994566	0.998744	1	0.998527	0.999011	0.996567	0.996354	0.9971	0.997943	0.996214	1	0.997876	0.996355	0.998915	0.998881	0.99753	0.999001	0.996615	0.997515	1	1	1	0.997085	0.996854	0.999565	0.999066	0.997375	0.997694	0.998675	0.998026	0.996026	0.997368	1	0.997316	0.995225	0.998708	0.99644	0.993522	0.997766	0.995213	0.998433	0.99784
H2AX_36_42 K36ac	0.00188	0	0.002661	0.002875	0	0	0.002394	0.005434	0.001256	0	0.001473	0.000989	0.003433	0.003646	0.0029	0.002057	0.003786	0	0.002124	0.003645	0.001085	0.001119	0.00247	0.000999	0.003385	0.002485	0	0	0	0.002915	0.003146	0.000435	0.000934	0.002625	0.002306	0.001325	0.001974	0.003974	0.002632	0	0.002684	0.004775	0.001292	0.00356	0.006478	0.002234	0.004787	0.001567	0.00216
GKQGGKAR(H2A1_4_11)
H2A1_4_11 unmod	0.958305	0.948764	0.944934	0.953262	0.944818	0.944867	0.944407	0.952398	0.95506	0.945694	0.938958	0.945042	0.968126	0.953991	0.944586	0.949019	0.945324	0.940404	0.944374	0.944796	0.94584	0.949058	0.948337	0.951611	0.952809	0.939324	0.941833	0.952606	0.953853	0.944093	0.95338	0.941669	0.950681	0.947996	0.95272	0.946804	0.949827	0.945529	0.947754	0.949369	0.95352	0.946456	0.948081	0.954954	0.951116	0.953501	0.947055	0.955854	0.95181
H2A1_4_11 K5ac	0.019886	0.017049	2.2e-05	5e-05	0.018869	2.1e-05	0.000563	0.000381	0.018486	2e-05	2.3e-05	0.019203	0.019261	2e-05	0.018442	0.017006	0.007726	2.1e-05	2.1e-05	0.019004	0.000615	0.001755	2.1e-05	1.9e-05	0.018671	0.01953	0.021219	0.019533	2e-05	2.2e-05	0.015575	2.2e-05	0.021955	6.9e-05	2e-05	2.2e-05	2.3e-05	0.01995	8.1e-05	0.018457	0.006215	0.019674	0.013047	0.018906	2e-05	2.2e-05	0.017821	0.017224	2.3e-05
H2A1_4_11 K9ac	0.000961	0.000903	0.022426	0.022939	0.001591	0.021056	0.02076	0.020711	0.001839	0.019932	0.022534	5.2e-05	0.001928	0.01973	0.002325	0.001964	0.011765	0.021153	0.021303	0.001545	0.020319	0.020391	0.020544	0.019202	0.001421	0.002373	0.001307	0.001627	0.019546	0.021719	0.005833	0.022395	0.001584	0.020998	0.020075	0.021703	0.023426	0.00221	0.021374	0.001498	0.015235	0.002079	0.007672	0.002224	0.020296	0.021558	0.003492	0.005758	0.023107
H2A1_4_11 K5acK9ac	0.000492	4.6e-05	0.0001	3.5e-05	0.000177	4.8e-05	4.6e-05	0.000322	7.8e-05	0.000162	0.000257	0.001491	0.001584	0.000156	0.000179	0.000184	3.7e-05	0.0019	0.000299	0.001138	0.000246	0.002362	6.8e-05	6.2e-05	0.000954	0.001903	0.001335	0.00015	0.000335	0.002172	0.002232	0.000982	0.000802	0.000394	0.002623	0.00118	0.001804	0.00013	0.000172	9.3e-05	9.3e-05	0.00019	0.000876	0.001021	8.3e-05	4.1e-05	0.000316	0.000125	0.000419
H2A1_4_11 K9me1	2e-05	0.025867	0.022826	0.000832	0.025391	0.024943	0.024352	0	0.004251	0.023496	0.028937	0.025908	0.004807	0.000363	0.025104	0.023772	0.026592	0.027075	0.023877	0.025048	0.025166	0	0.008165	0.021899	0.001708	0.011905	0.026086	0.001476	0.000815	0.024062	0.001406	0.025077	0.000701	0.023541	0	0.023441	0.001094	0.024636	0.022997	0.009267	0.001438	0.024325	0.023665	0.000988	0.02242	0.001958	0.007835	0.000976	0.000742
H2A1_4_11 K5me1	0.020335	0.007372	0.009691	0.022882	0.009154	0.009065	0.009873	0.026188	0.020287	0.010696	0.009292	0.008304	0.004295	0.02574	0.009364	0.008054	0.008556	0.009447	0.010126	0.008468	0.007814	0.026435	0.022866	0.007207	0.024436	0.024964	0.00822	0.024609	0.025432	0.007931	0.021573	0.009854	0.024277	0.007002	0.024562	0.006851	0.023826	0.007545	0.007623	0.021317	0.0235	0.007276	0.00666	0.021907	0.006064	0.022921	0.02348	0.020062	0.023899
GKQGGKVR(H2AJ_4_11)
H2AJ_4_11 unmod	0.038094	0.104739	0.103502	0.039773	0.039996	0.04232	0.035923	0.107821	0.106749	0.010691	0.111588	0.035021	0.12013	0.111367	0.117976	0.037449	0.036753	0.112037	0.041237	0.037467	0.041266	0.037097	0.104064	0.113015	0.037945	0.108245	0.03096	0.037158	0.03975	0.105848	0.106672	0.107246	0.108511	0.039322	0.038579	0.038559	0.118327	0.105743	0.110153	0.044714	0.110448	0.118162	0.107187	0.114032	0.043226	0.106975	0.111635	0.040718	0.042242
H2AJ_4_11 K5ac	0.000366	0.004226	0.007796	3.2e-05	0	5.1e-05	0.033958	0.000382	0.008471	1e-06	0.002635	9.2e-05	0.00074	0.000241	0.00618	0.000363	6e-05	0.004764	7.9e-05	0.000101	0.005587	0.000128	0.000178	0.004658	0.010214	4e-06	8.9e-05	8.8e-05	5.1e-05	0.001591	0.005276	0.005458	0.005534	9.6e-05	5.6e-05	0.000145	0.00199	0.006036	0.005061	9e-05	0.005208	0.00143	0.005099	0.001549	5.7e-05	0.005016	0.004865	0.014728	0.006078
H2AJ_4_11 K9ac	0.048314	0.005557	0.007931	0.050552	0.052792	0.051739	0.017414	0.010974	0.008014	0.000542	0.010384	0.097981	0.007981	0.011518	0.005967	0.053835	0.059643	0.005155	0.056916	0.055799	0.040701	0.06105	0.003045	0.004354	0.081008	0.00427	0.091768	0.088707	0.05084	0.00974	0.005138	0.005538	0.005541	0.098899	0.057889	0.066964	0.007553	0.005095	0.004563	0.093583	0.004872	0.006971	0.005103	0.008906	0.060485	0.005716	0.004509	0.07505	0.050961
H2AJ_4_11 K5acK9ac	8.8e-05	0.663988	0.651096	6.1e-05	3e-05	3.8e-05	8.5e-05	0.649179	0.641645	0.740353	0.64618	0.000139	0.640986	0.650343	0.640246	6.8e-05	0.000102	0.656233	8e-05	4e-05	6e-05	4.5e-05	0.667451	0.651812	0.00022	0.653506	5.7e-05	1.6e-05	0.000134	0.647765	0.651636	0.659327	0.648149	0.000101	0.000195	4.5e-05	0.622081	0.656399	0.657834	0.00012	0.649043	0.638038	0.652967	0.650832	0.000935	0.646267	0.644546	5.6e-05	1.4e-05
H2AJ_4_11 K9me1	0.857216	0.209984	0.217098	0.861638	0.884486	0.860082	0.866042	0.220014	0.224157	0.234003	0.217885	0.822517	0.223096	0.214162	0.222505	0.86387	0.858362	0.20925	0.856995	0.860669	0.859632	0.863275	0.213892	0.217142	0.830246	0.222137	0.838975	0.828854	0.861127	0.223414	0.219296	0.211234	0.220951	0.816	0.864713	0.851182	0.237396	0.21459	0.211991	0.816692	0.217134	0.222856	0.218008	0.212266	0.847598	0.223609	0.22257	0.824959	0.848261
H2AJ_4_11 K5me1	0.055921	0.011507	0.012575	0.047945	0.022696	0.045769	0.046578	0.01163	0.010963	0.01441	0.011328	0.04425	0.007068	0.012369	0.007126	0.044416	0.04508	0.01256	0.044694	0.045923	0.052754	0.038406	0.01137	0.009019	0.040366	0.011838	0.038151	0.045177	0.048097	0.011642	0.011982	0.011197	0.011315	0.045582	0.038568	0.043105	0.012652	0.012137	0.010399	0.044802	0.013295	0.012544	0.011635	0.012415	0.047698	0.012417	0.011875	0.044489	0.052444
GKTGGKAR(H2AX_4_11)
H2AX_4_11 unmod	0.040248	0.043778	0.042058	0.043088	0.041695	0.038188	0.041057	0.044081	0.041368	0.038842	0.041003	0.041967	0.040786	0.0417	0.040424	0.043666	0.03917	0.038758	0.042162	0.050186	0.046816	0.036643	0.037119	0.047071	0.042842	0.041065	0.045943	0.03861	0.040455	0.03783	0.044064	0.042502	0.042054	0.041587	0.039883	0.046908	0.039672	0.045619	0.041891	0.036397	0.036755	0.042483	0.042289	0.038938	0.03759	0.039908	0.036041	0.039645	0.040308
H2AX_4_11 K5ac	2e-06	0.000209	2e-06	3e-06	1e-06	1e-06	4e-05	3e-06	0.000135	0	0.000466	0.00021	0.001724	1e-06	3e-06	2e-06	0.000343	0.000165	2.3e-05	3e-06	0.001023	1e-06	4.9e-05	0.00033	1e-06	0.001111	2e-06	1e-06	2e-06	7.4e-05	3e-06	0.000132	0.000121	2e-06	1e-06	0.000219	0	1e-06	9e-05	3e-06	0.002154	3e-06	0.000505	0.001017	1e-06	2e-06	0.000433	1e-06	5.9e-05
H2AX_4_11 K9ac	0.002255	0.000539	0.002183	0.003144	0.000654	0.001439	0.001258	0.002961	0.000423	0.000338	0.000774	0.001156	0.004827	0.001076	0.002671	0.002049	0.001103	0.006536	0.000228	0.003264	0.005073	0.001	0.000871	0.001353	0.001029	0.004464	0.001869	0.000622	0.001546	0.000278	0.002975	0.000268	0.002131	0.001626	0.000801	0.001189	0.000402	0.000798	0.000671	0.002946	0.00495	0.002983	0.000288	0.006041	0.000856	0.002152	0.005676	0.002132	0.000717
H2AX_4_11 K5acK9ac	0.000272	0.002527	7.3e-05	0.000126	0.001805	0.002265	0.000436	0.012017	0.001793	0.00039	0.000603	0.0047	4.4e-05	0.00044	2.1e-05	0	0.002306	5e-05	0.006545	0.000104	0	0.015656	0.001229	0	0.006034	0.002383	0.00109	0.0016	0.000747	0.001726	0.000144	0.00133	0.000346	0.001637	0.001452	0.001711	4.1e-05	0.000471	0.001485	0.026069	0.000973	2.4e-05	0.001054	0.002913	0.001177	8.5e-05	0.001746	0.0004	0.00174
H2AX_4_11 K9me1	0.90964	0.907889	0.90858	0.904915	0.904696	0.912286	0.90562	0.891917	0.908586	0.91232	0.913765	0.905102	0.898784	0.910247	0.90733	0.902633	0.914121	0.908765	0.905228	0.897075	0.899578	0.903769	0.916043	0.900512	0.902797	0.906153	0.90372	0.913852	0.914327	0.912733	0.906543	0.908222	0.913391	0.908322	0.910899	0.906682	0.917288	0.90327	0.911663	0.891458	0.904746	0.9087	0.911289	0.906488	0.914068	0.910132	0.90965	0.90985	0.906489
H2AX_4_11 K5me1	0.047583	0.045058	0.047104	0.048723	0.051149	0.045821	0.05159	0.049021	0.047695	0.04811	0.043389	0.046864	0.053836	0.046535	0.049551	0.051651	0.042956	0.045726	0.045814	0.049367	0.04751	0.042931	0.044688	0.050735	0.047299	0.044824	0.047376	0.045314	0.042923	0.047359	0.046271	0.047544	0.041958	0.046825	0.046964	0.043291	0.042597	0.049841	0.0442	0.043126	0.050422	0.045806	0.044575	0.044604	0.046308	0.04772	0.046455	0.047973	0.050687
SGRGKQGGKAR(H2A1_1_11)
H2A1_1_11 unmod	0.111594	0.304678	0.130262	0.121703	0.36455	0.107713	0.573075	0.059316	0.574264	0.0484	0.094902	0.10806	0.023435	0.110967	0.130441	0.194143	0.454717	0.641643	0.231858	0.250252	0.100589	0.030853	0.025294	0.117191	0.46709	0.092588	0.123565	0.501526	0.265318	0.11845	0.163824	0.491306	0.179828	0.023776	0.02729	0.131054	0.314299	0.02709	0.593531	0.035212	0.300275	0.097365	0.023041	0.110096	0.022163	0.153723	0.026079	0.313962	0.1881
H2A1_1_11 S1ac	0.77639	0.024217	0.851937	0.833301	0.095698	0.022595	0.35125	0.013358	0.055232	0.048474	0.858022	0.775157	0.167528	0.794768	0.793109	0.163684	0.12861	0.144626	0.069908	0.076509	0.862221	0.159639	0.176891	0.847173	0.13953	0.824272	0.785269	0.185373	0.256533	0.837158	0.026427	0.115035	0.09081	0.086063	0.176839	0.010194	0.153486	0.157392	0.026882	0.056062	0.021213	0.783698	0.150827	0.856113	0.185599	0.787193	0.162348	0.035414	0.018097
H2A1_1_11 K5ac	0.112016	0.671104	0.017801	0.044996	0.539752	0.869692	0.075675	0.927326	0.370504	0.903126	0.047076	0.116783	0.809037	0.094265	0.076449	0.642173	0.416674	0.213731	0.698234	0.673239	0.03719	0.809508	0.797815	0.035637	0.39338	0.08314	0.091166	0.313101	0.478149	0.044392	0.80975	0.393659	0.729362	0.890161	0.795872	0.858752	0.532215	0.815517	0.379586	0.908725	0.678512	0.118937	0.826132	0.033791	0.792238	0.059084	0.811573	0.650624	0.793803
AGGKAGKDSGKAKAKAVSR(H2AV_1_19)
H2AV_1_19 unmod	0.942579	0.97321	0.981578	0.964376	0.968059	0.959199	0.984343	0.986317	0.961756	0.984309	0.985498	0.986462	0.960993	0.937024	0.951017	0.937259	0.944703	0.977721	0.967233	0.956061	0.987286	0.975685	0.969539	0.953465	0.964837	0.935634	0.966746	0.982319	0.940877	0.9864	0.93923	0.956799	0.964502	0.95468	0.942672	0.957266	0.96903	0.9449	0.965698	0.988421	0.953179	0.954213	0.985281	0.96561	0.951747	0.946088	0.988559	0.9317	0.939324
H2AV_1_19 K4ac	0.006599	0.004852	0.005398	0.007429	0.004256	0.029899	0.001077	0	0.006569	0	0.002097	0.001111	0.004926	0	0.010267	0.012893	0.004222	0.000317	0.008983	0.008751	0.002382	0	0.005611	0.00676	0.000349	0.016389	0.007481	0.001266	0.015111	0.000488	0.007763	0.004205	0.00401	0.005682	0	0.013743	0.005569	0.002122	0.006428	0.003246	0.018118	0.005721	0.002243	0.000246	0.005713	0.03763	0.001951	0.008606	0.013513
H2AV_1_19 K7ac	0.001462	0.001206	0.000489	0.003866	0.004394	0.000853	0.000308	0	0.002379	0	0.000546	0.000347	0.007945	0	0.00295	0.003864	0.007381	0.000736	0.000118	0.002559	0.000508	0	0.002475	0.003824	0.001756	0.001473	0.002081	0.002853	0.005654	2.3e-05	0.004801	0.023476	0.001717	0.004809	0	0.000341	0.004453	0.009592	0.004202	1.5e-05	0.000544	0.003403	0.000793	0.003712	0.007995	0.000761	0.001027	0.004628	0.004009
H2AV_1_19 K11ac	0.015477	0.001188	0.000169	0.0049	0.006698	0.00169	0.007392	4.3e-05	0.004715	8.5e-05	0.001619	0.000695	0.00062	0.011817	0.001164	0.01349	0.010244	0.00025	0.000339	0.007454	0.001084	0.000186	0.002925	0.004631	0.000159	0.003359	0.004289	0.001032	0.004109	0.003714	0.010174	0.002471	0.002189	0.003732	0.000445	0.003116	0.002847	0.011771	0.000412	0.000155	0.001245	0.004467	0.000443	0.000976	0.001951	0.000866	0.000517	0.003471	0.010744
H2AV_1_19 K15ac	0.015256	0.016798	0.003419	0.012539	0.011507	0.002432	0.001557	0.004239	0.015657	0.008452	0.005151	0.005234	0.017379	0.043328	0.028292	0.02827	0.021867	0.002224	0.010742	0.019303	0.002455	0.018443	0.012923	0.01787	0.021303	0.036161	0.012411	0.004812	0.025622	0.006902	0.028254	0.008984	0.019609	0.023463	0.044023	0.019338	0.014737	0.016981	0.018931	0.002297	0.019315	0.020343	0.006585	0.023341	0.021944	0.00934	0.00385	0.033701	0.028743
H2AV_1_19 K4acK7ac	0.009523	0.000536	0.001089	0.001077	0.000708	0.00076	0.00077	0	0.000862	0	0.000419	0.000831	0.001546	0	0.000152	1.8e-05	0.002806	0.000982	0.00062	0.00086	0.00055	0	0.002948	0.000908	0.001738	9e-05	0	0.00074	0.001456	5.5e-05	0.001371	0.001075	0.001245	0.000173	0	0.001616	2.6e-05	0.001532	0.000553	0.000497	0.001796	0.001189	0.000392	0	0.004258	0.001077	0.001186	0.000233	0.00083
H2AV_1_19 K4acK11ac	0	0	0	7.4e-05	0	0	1e-06	0	0	0	0	0	0.000289	0	0	1.4e-05	2.2e-05	0.000113	9e-06	0	0	0	1e-06	4e-06	1.7e-05	0.000103	0.001756	0	0	2.2e-05	0.00031	0	0	4.4e-05	0	0.00012	0.000522	2.7e-05	0	0	0	1.1e-05	5.3e-05	0	0.000325	0	1.3e-05	0	4e-06
H2AV_1_19 K4acK15ac	0	0	0	0	0	0	0	0	0	0	0	0.000179	0	0	0	0	8e-05	0	0	0	2.2e-05	0	2e-06	1.1e-05	2.6e-05	0	0	0	0	0	0	8.1e-05	0	0	0	0	9e-06	0	0	0	0	0	0	0	0	5e-06	0	3.6e-05	0
H2AV_1_19 K7acK11ac	0.000323	8.6e-05	0.000712	0.000594	0	5.4e-05	2e-06	0	0.000712	0	0.00024	0.000313	0.001292	0	0.000648	0.00038	0.001854	0.000488	5.3e-05	0.000646	0.000234	0	0	0.000744	0.000226	4.2e-05	0	0.000941	0.00065	0.000139	0	0	0.000704	4.3e-05	0	0.000102	4.5e-05	4.8e-05	0	8.5e-05	0	0.00062	0.000302	0.001239	0.00014	0	4.8e-05	0.00024	0.000233
H2AV_1_19 K7acK15ac	0.000733	0	8.4e-05	0	5e-06	4e-06	0	1.5e-05	0.000108	1.1e-05	0	2.6e-05	0.001396	3.2e-05	0.000856	2.2e-05	4.8e-05	3e-06	1.9e-05	4e-06	0.000231	1.3e-05	1.9e-05	4.3e-05	0.000203	0	0	8e-06	0	0	2e-06	0	4e-06	7e-06	8.7e-05	7e-06	0	0	0	0	0	1.5e-05	0.000141	0	0	9.3e-05	0	0.00027	0.000238
H2AV_1_19 K11acK15ac	0.001114	0.000262	0.000691	0.000534	0.000304	2.3e-05	0.000641	0.001456	0.000376	0.001106	0.00063	0.000218	0.000504	0.003126	0.000937	0.001023	0.003118	3.8e-05	0.00047	0.000338	0.000466	0.001275	5e-06	2.9e-05	0.001283	0.00418	0.000263	0.000649	0.000882	0.000392	0.000927	5.5e-05	0.000181	0.000169	0.008604	0.00106	0.000138	0.000222	0.00036	0.000171	0.002159	0.000613	0.000158	0.000365	0.001904	0.000304	0.000721	0.000421	0.000279
H2AV_1_19 K7acK11acK15ac	0.003505	7.6e-05	0.002779	6.3e-05	0.001068	0.001226	0.000564	0	0.000222	0	0.001486	0.000974	0.001391	0.000274	0.000984	0.00132	0.001556	0.00785	0.007332	0.001124	0.000366	0	0	0.004543	0.001567	7.5e-05	0.00155	0	0.003639	0	0.001596	0.000371	0.000779	0.000318	0	0.001479	0.000366	0.004371	0.001381	0.002472	0.001147	0.002923	0.002468	0.001643	0.001903	0.001644	0.001451	0.000652	0.001099
H2AV_1_19 K4acK11acK15ac	0	8.6e-05	0	0.000494	8e-06	0	5.7e-05	0	0.001092	0	0	0.000502	0.00107	0	0.000482	0	0	0.000204	1.6e-05	0	6e-06	0	0.001512	0	0.000103	5.7e-05	0.000403	0.000626	0	0.000132	0	7.7e-05	0.000105	1e-05	0	0	0	0.001301	0	3e-06	1e-06	0.000219	3.8e-05	0.000174	8.5e-05	2.3e-05	0	0	0
H2AV_1_19 K4acK7acK15ac	0	0.000711	0	3.8e-05	0	1e-06	0	1.9e-05	1.8e-05	9e-06	1.1e-05	3.5e-05	5.8e-05	2.4e-05	6e-06	0	0	0.002425	1.5e-05	0.000148	0.00059	2.4e-05	0.000368	0.00068	0.001495	0.001489	0.000283	0	0	0.000506	4.5e-05	3.5e-05	0	0	0.003283	0.000634	0.00182	0.005336	0.000577	6.1e-05	3e-06	0.000246	2.9e-05	0.000414	0.000494	2.4e-05	0	0	1.6e-05
H2AV_1_19 K4acK7acK11ac	0.000133	0.000372	0	0.003118	0.001423	0.001957	0.000932	0.001892	0.001152	0.000881	0.000669	0.000614	4.3e-05	0.002369	0.00107	1e-06	2.9e-05	0.003334	0.002272	0.00068	0.000877	0.002414	0.000855	0.004967	0.001318	0.000274	0.001584	0.001035	0.000309	0.000206	0.00177	0.000784	0.000103	0.003347	0	0.000419	0.000157	0.000568	0.00087	0.000353	0.000295	0.001983	7e-06	8e-05	0.001042	0.000904	0.000509	0.00026	1.7e-05
H2AV_1_19 K4acK7acK11acK15ac	0.003296	0.000618	0.003592	0.000898	0.001569	0.0019	0.002355	0.00602	0.004382	0.005148	0.001635	0.002458	0.00055	0.002007	0.001175	0.001445	0.002071	0.003314	0.00178	0.002073	0.002944	0.00196	0.000817	0.001521	0.003618	0.000673	0.001152	0.003719	0.001691	0.00102	0.003756	0.001586	0.004852	0.003523	0.000887	0.000758	0.000282	0.001228	0.000588	0.002224	0.002198	0.004034	0.00107	0.0022	0.000498	0.001241	0.000168	0.015781	0.000952
AGGKAGKDSGKAKTKAVSR(H2AZ_1_19)
H2AZ_1_19 unmod	0.903605	0.926874	0.91669	0.916276	0.927894	0.91939	0.925974	0.905358	0.919508	0.909498	0.926383	0.920844	0.914522	0.919851	0.916367	0.905994	0.925547	0.926169	0.923755	0.917985	0.897949	0.92177	0.915451	0.922049	0.928065	0.904536	0.886316	0.901204	0.906816	0.918692	0.895438	0.92369	0.912889	0.917117	0.909	0.90849	0.912602	0.908593	0.909201	0.911459	0.913931	0.899295	0.904807	0.90347	0.890741	0.914841	0.918785	0.897841	0.884585
H2AZ_1_19 K4ac	0.021374	0.016031	0.014297	0.013622	0.017205	0.017154	0.02196	0.000669	0.0172	0	0.011545	0.016053	0.015256	0.002575	0.016127	0.003745	0.013756	0.0157	0.017243	0.019241	0.014361	0	0.019343	0.018607	0.012599	0.016702	0.019589	0.004156	0.019091	0.017323	0.017129	0.012617	0.01594	0.010489	0	0.017474	0.015014	0.012357	0.009835	0.011495	0.014896	0.007424	0.014724	0.018231	0.014083	0.016128	0.018962	0.017032	0.016421
H2AZ_1_19 K7ac	0.009089	0.014343	0.011934	0.025957	0.010637	0.014724	0.006654	0	0.014009	0	0.01693	0.018188	0.018751	0	0.012978	0.025525	0.015927	0.008649	0.012047	0.012939	0.017432	0	0.016093	0.011372	0.01388	0.017679	0.017599	0.019691	0.02242	0.013467	0.0119	0.014836	0.032886	0.016958	0	0.023245	0.010266	0.018005	0.01148	0.02374	0.015001	0.002858	0.015455	0.006649	0.018539	0.015312	0.01345	0.015726	0.015118
H2AZ_1_19 K11ac	0.013387	0.017444	0.014444	0.011568	0.016315	0.013157	0.015923	0.000538	0.014061	0.000536	0.017251	0.014079	0.012571	0.00057	0.019314	0.015821	0.016418	0.018569	0.01209	0.014307	0.017122	0.000549	0.012839	0.013134	0.017751	0.012565	0.012133	0.003679	0.011418	0.013584	0.022885	0.012927	0.008232	0.018316	0.006999	0.010712	0.01935	0.011822	0.025388	0.010736	0.019075	0.034014	0.013524	0.006427	0.011722	0.018795	0.013239	0.017498	0.022593
H2AZ_1_19 K15ac	0.012956	0.009722	0.008323	0.008253	0.008281	0.011701	0.010671	0.053231	0.01016	0.05302	0.008578	0.007628	0.015596	0.056428	0.010925	0.014145	0.009787	0.008382	0.009787	0.009135	0.009114	0.054366	0.012722	0.008331	0.008757	0.007393	0.012129	0.02569	0.012093	0.009288	0.007229	0.009032	0.0019	0.00993	0.043184	0.012022	0.006939	0.006771	0.007767	0.014217	0.011144	0.014016	0.008665	0.028461	0.011311	0.010876	0.009094	0.008602	0.007576
H2AZ_1_19 K4acK7ac	0.002117	0.000813	0.002195	0.001719	0.000223	0.002526	0.002919	0	0.001799	0	0.000307	0.000569	0.001011	0	0.00324	0.004049	0.001807	0.001372	0.002027	0.003614	0.001216	0	0.000326	0.002085	0.000193	0.000775	0.000681	0.000409	0.001944	0.001256	0.002988	0.001698	0.000439	0.000886	0	0.000703	0.001643	0.001333	0.00013	0.001008	0.00081	0.002605	0.000291	0.000613	0.000983	0.001007	0.001025	0.001043	0.001814
H2AZ_1_19 K4acK11ac	9e-06	0.000323	7e-06	0.000122	6.5e-05	0	1e-06	0	2e-06	0	0.000102	0.000553	0.000663	0	1.5e-05	0.00141	0	0	3.4e-05	0.000136	0.0004	0	0.000216	0.000213	1.4e-05	3.4e-05	0	0.000178	0.001149	0.000129	0.000255	0	0.000264	0.00057	0	0	0.000131	0.001377	0.000391	0.000257	0.000209	0.000438	5.3e-05	6.6e-05	0.000268	0.000258	6.2e-05	2e-06	0.000533
H2AZ_1_19 K4acK15ac	0.000999	1e-06	5.4e-05	0.000125	1e-06	0	1e-06	0.000174	0.00026	0	0.000135	0.000452	0	0	0.000167	6.5e-05	6.3e-05	3.6e-05	2e-06	5e-05	0.000576	2.7e-05	0.00033	0.000626	0.000145	1e-06	0.000703	0.000114	0.000324	0	0.000279	1e-05	0.00019	0.000311	0	0	0.000177	0.000319	2.3e-05	0.00027	6.1e-05	0.000388	0.001024	9.1e-05	6.8e-05	0.000507	8e-06	7e-06	0.000574
H2AZ_1_19 K7acK11ac	6.9e-05	0.000324	0.000231	5.8e-05	0.001228	0.000231	1.6e-05	0.000599	0.000167	0	1e-06	0.000722	0.000756	1.8e-05	0.000952	0.000874	8.7e-05	4.7e-05	0.000462	0.000623	0.00011	9.8e-05	0.000117	5.9e-05	0.000607	6e-06	0	0.000393	0.000548	0.000286	0.000256	1.8e-05	0.001564	6.1e-05	0.000657	0.000564	6e-05	0.001189	4.5e-05	0.000406	0.000364	0.000194	1.4e-05	0.000596	0.000362	3.4e-05	0.000599	0.001416	0.00013
H2AZ_1_19 K7acK15ac	0.00016	4.6e-05	0.000338	2.5e-05	0	0.000146	4.4e-05	1.9e-05	0.000478	3.4e-05	1.2e-05	0.00034	0.000214	3.6e-05	5.5e-05	7.3e-05	0.000123	0.000263	3e-06	0.000731	8.1e-05	2.8e-05	0.000204	0.000643	1.1e-05	1e-05	0.000456	0.000298	0.000486	0.0002	0.000152	0.000308	0.000207	0.000344	4.2e-05	4.3e-05	1e-05	0.000244	1.7e-05	0.000561	0.000111	0.000291	7.8e-05	0.000213	0.000198	4.5e-05	0.000137	7e-05	0.000153
H2AZ_1_19 K11acK15ac	0.001109	0.000622	0.000584	0.000674	0.00034	0.000318	0.000776	0.001865	0.001891	0.003384	0.000187	0.000595	0.000158	0.003521	0.001534	0.001059	0.000651	0.000707	0.000801	0.001509	0.001178	0.002774	0.000579	0.00129	0.000712	1.9e-05	0.00041	0.00057	0.001548	0.000271	0.000608	0.000149	8e-05	0.000137	0.004126	0.001235	0.000915	0.000719	9e-05	0.000595	0.00067	0.000599	0.000484	0.000235	0.002164	0.000343	0.000458	0.00035	0.000871
H2AZ_1_19 K7acK11acK15ac	0.000332	0.000107	0.000349	0.00018	9.2e-05	0.000287	0.000664	0	0.000436	0	0.000924	3.2e-05	0	0	0.000166	0.000304	0.000282	0.000275	0.000344	7.3e-05	0.000548	0	0.000275	0.000436	0.000208	0.000139	8.9e-05	0.000209	0.000316	4.8e-05	0	0.00019	0.000354	0.000341	0	4.4e-05	0.000239	0.00118	0.000566	0.00058	7.1e-05	0.000214	0.000187	0.000527	0.000756	0.000319	0.000276	1.1e-05	8.5e-05
H2AZ_1_19 K4acK11acK15ac	3e-06	1.3e-05	0	0.000347	0.00016	0	0	0	1e-06	0	0.000124	0.000297	0.00017	0	0	0	5e-06	9.4e-05	1e-05	0	1e-06	0	0	0	2e-06	1.4e-05	0	5e-06	0	2.1e-05	0.000268	0	0	0	0	0.000194	0	0	5e-06	0	2e-06	1e-06	2e-06	3e-06	0	0	2.3e-05	5e-06	3e-06
H2AZ_1_19 K4acK7acK15ac	0.000453	9.1e-05	0	0.000167	0.00011	3e-05	0	5e-06	0	0.000442	2.3e-05	1e-06	5.4e-05	3e-06	8.6e-05	0	0	0	0	0	0	0.000339	0	0.00012	1.8e-05	0.000691	0	1e-06	0	8e-06	4.3e-05	0	0	0	0.001528	0.000179	0	0	1.3e-05	0	0.000228	0.000114	9e-06	0	0	0	2.7e-05	2e-06	0
H2AZ_1_19 K4acK7acK11ac	2.3e-05	8e-05	1.8e-05	5.2e-05	0.000252	0.00029	1e-06	0.000446	6e-06	1e-05	0.000438	9.6e-05	0.000334	0.000334	0	0.000422	1.1e-05	0.000271	0.000201	8e-05	0.000307	4e-05	0.000201	4.6e-05	0.000214	8.7e-05	0.000421	0.000175	0.000288	0.000444	0.000183	0.00011	0.000165	1.6e-05	0.000502	0.000434	0.000193	0.000812	0.000249	7.2e-05	0.000678	0.000141	0.000241	0.000144	5.9e-05	0.000227	0.000268	0.000355	0.000391
H2AZ_1_19 K4acK7acK11acK15ac	0.034314	0.013167	0.030536	0.020854	0.017196	0.020045	0.014396	0.037097	0.02002	0.033077	0.017061	0.01955	0.019945	0.016665	0.018075	0.026515	0.015538	0.019466	0.021193	0.019576	0.039604	0.02001	0.021303	0.020989	0.016825	0.039349	0.049474	0.043226	0.021561	0.024982	0.040387	0.024417	0.02489	0.024525	0.033962	0.02466	0.032462	0.035278	0.0348	0.024604	0.022749	0.037408	0.040441	0.034272	0.048745	0.021309	0.023588	0.04004	0.049153
AKAKTR(H2A1_12_17)
H2A1_12_17 unmod	0.440453	0.461034	0.466552	0.46004	0.465291	0.457586	0.441712	0.454714	0.461104	0.456464	0.466204	0.457943	0.455681	0.458935	0.474658	0.450387	0.457416	0.45857	0.463751	0.458228	0.453674	0.460124	0.464084	0.444569	0.462922	0.457404	0.469816	0.45976	0.453279	0.457002	0.466552	0.457302	0.457933	0.46392	0.444911	0.451547	0.468168	0.465694	0.459846	0.461281	0.464489	0.457774	0.466951	0.465551	0.450922	0.457418	0.473833	0.457205	0.437108
H2A1_12_17 K13ac	0.000406	0.000454	0.000738	0.000402	0.000398	0.000863	0.000423	0.000402	0.000404	0	0.0004	0.000568	0.000396	0.001654	0.000386	0.001153	0.00041	0.000405	0.000403	0.000577	0.000407	0	0.000392	0.000419	0.000973	0.000453	0.000396	0.001713	0.000411	0.000405	0.000392	0.000409	0.000575	0.000399	0	0.000412	0.000392	0.000397	0.0004	0.000405	0.000394	0.000408	0.001374	0.000398	0.000587	0.00072	0.00039	0.000394	0.000417
H2A1_12_17 K15ac	0.406074	0.40204	0.392708	0.401311	0.397359	0.412308	0.422404	0.401937	0.40347	0.411779	0.399373	0.398864	0.39608	0.392406	0.385787	0.404255	0.409698	0.40412	0.402275	0.402482	0.406561	0.40236	0.391836	0.418271	0.403265	0.401354	0.395187	0.406829	0.41016	0.40489	0.392037	0.408676	0.402913	0.399007	0.414963	0.411509	0.391939	0.396501	0.399722	0.40506	0.393737	0.407347	0.397932	0.397211	0.414095	0.398938	0.389925	0.393207	0.416799
H2A1_12_17 K13acK15ac	0.001111	0.000206	8.8e-05	6.5e-05	0.000209	0.000226	0.00017	0.001095	0.00023	0.000287	0.000147	0.000915	0.000203	0.000958	0.000262	0.000594	0.000208	0.000164	0.000245	0.000236	0.000257	0.00095	0.000268	0.000132	0.000341	0.001005	0.000283	0.001031	0.001147	0.000196	0.000188	0.000165	0.000269	0.000213	0.000935	0.000336	0.000955	4.6e-05	0.001015	0.00107	0.000217	0.000351	0.000321	0.001093	0.001046	0.000129	0.000347	0.000301	0.00102
H2A1_12_17 K15me1	0.032464	0.000136	0.100592	0.000138	0.000137	0.000129	0.091415	0	0.000135	0	0.070838	0.000142	0.000148	0.000146	0.000139	0.000144	0.08794	0.069013	0.000133	0.000138	0.08253	0	0.000635	0.000137	0.000132	0.00014	0.000134	0.000131	0.000135	0.000138	0.000141	0.000133	0.000138	0.000136	0	0.000136	0.000139	0.046895	0.000139	0.000132	0.000141	0.066392	0.000133	0.083248	0.000133	0.072833	0.000136	0.000149	0.000145
H2A1_12_17 K13me1	0.119491	0.136129	0.039322	0.138045	0.136606	0.128888	0.043875	0.141851	0.134658	0.13147	0.063038	0.14157	0.147492	0.145901	0.138768	0.143468	0.044328	0.067729	0.133193	0.138338	0.056571	0.136565	0.142785	0.136473	0.132367	0.139643	0.134183	0.130536	0.134868	0.13737	0.140689	0.133315	0.138171	0.136324	0.13919	0.136059	0.138407	0.090467	0.138877	0.132051	0.141022	0.067728	0.133289	0.052499	0.133217	0.069963	0.135368	0.148744	0.144511
AKAKSR(H2A3_12_17)
H2A3_12_17 unmod	0.47911	0.465302	0.457429	0.465659	0.46075	0.473522	0.488155	0.468706	0.46677	0.474106	0.46086	0.464654	0.46514	0.460812	0.448454	0.473692	0.472612	0.467889	0.463895	0.467534	0.472715	0.465264	0.457169	0.484952	0.465251	0.466967	0.456309	0.46964	0.474357	0.469891	0.45604	0.472078	0.467374	0.461697	0.481308	0.476054	0.454703	0.459322	0.464043	0.467673	0.458064	0.470085	0.460765	0.459273	0.478138	0.465442	0.450669	0.461682	0.487576
H2A3_12_17 K13ac	0	3.9e-05	0	3.2e-05	0	1.8e-05	0	0	0	0	0	1e-06	4.1e-05	0.000561	0	1.5e-05	6.7e-05	0	0.000116	3.2e-05	0.000112	0.000422	0	0	0.000347	0	0	6.8e-05	0	3.6e-05	1e-05	8.7e-05	0	0.000109	0.000832	4e-06	0	2.7e-05	0	0.000193	5.3e-05	0	0.000103	1e-06	5e-05	0	0.000197	0.000221	6.8e-05
H2A3_12_17 K15ac	0.000121	0.000199	0.000103	4.4e-05	0.000241	0.000241	0.000197	0.000171	0.000266	0.00033	0.000167	0.001064	0.000198	0.000559	0.000304	3.2e-05	0.000173	0.000224	0.000166	0.000242	0.000186	0.000677	0.000312	5.5e-05	4.5e-05	4.5e-05	0.000327	2.3e-05	0.000218	0.00019	0.000209	0.000103	0.000312	0.000137	0.000252	0.000384	0.001107	2.6e-05	0.001178	5.5e-05	0.000199	0.000404	0.000267	0.001261	0.000221	0.00012	0.000203	0.000132	9.9e-05
H2A3_12_17 K13acK15ac	0.001617	0.001483	4.4e-05	0.000996	2.8e-05	0.001794	0.001691	0.001404	5e-05	1.1e-05	0.00153	0.001563	2.5e-05	0.001391	3.2e-05	1.2e-05	1.8e-05	0.001488	0.00157	0.000664	1.9e-05	0.001579	0.001597	6.4e-05	0.001564	0.001409	0.001425	0.001751	0.001723	4.3e-05	0.001564	1.3e-05	0.001874	0.001785	0.001563	0.001707	0.001595	0.001687	0.00147	2.6e-05	0.001849	0.00176	4.2e-05	0.001712	0.001666	0.001728	0.001829	0.001677	0.001435
H2A3_12_17 K15me1	0.517889	0.532214	0.54093	0.531922	0.53725	0.522967	0.508491	0.051518	0.53208	0.280747	0.534989	0.531842	0.533927	0	0.550099	0.524636	0.52612	0.528547	0.532689	0.530257	0.525258	0.130298	0.540018	0.513502	0.531104	0.530752	0.540547	0.527344	0.522292	0.52823	0.541107	0.525989	0.52923	0.534597	0.24907	0.520483	0.540489	0.538166	0.532233	0.530658	0.536091	0.525783	0.000892	0.535455	0.518597	0.530817	0.545098	0.534223	0.50946
H2A3_12_17 K13me1	0.001263	0.000763	0.001494	0.001348	0.00173	0.001458	0.001467	0.478201	0.000833	0.244807	0.002453	0.000877	0.000669	0.536676	0.001111	0.001613	0.00101	0.001853	0.001564	0.001272	0.001709	0.401761	0.000903	0.001426	0.001688	0.000827	0.001392	0.001174	0.00141	0.00161	0.00107	0.00173	0.00121	0.001675	0.266974	0.001367	0.002106	0.000772	0.001076	0.001395	0.003744	0.001967	0.53793	0.002297	0.001328	0.001893	0.002003	0.002064	0.001362
DNKKTR(H2A1_72_77)
H2A1_72_77 unmod	0.985994	0.994912	0.999192	0.993205	0.998593	0.994093	0.993861	0.991348	0.993786	0.997753	0.997809	0.997796	0.997272	0.992827	0.993453	0.996954	0.992725	0.993042	0.992868	0.98028	0.993806	0.98648	0.991544	0.997605	0.988065	0.997305	0.989651	0.995187	0.990682	0.992617	0.992817	0.99795	0.989511	0.993158	0.991246	0.991592	0.992858	0.988208	0.988155	0.994749	0.992346	0.994246	0.988209	0.993698	0.992866	0.990893	0.98909	0.993407	0.994628
H2A1_72_77 K74ac	0.014006	0.005088	0.000808	0.006795	0.001407	0.005907	0.006139	0.008652	0.006214	0.002247	0.002191	0.002204	0.002728	0.007173	0.006547	0.003046	0.007275	0.006958	0.007132	0.01972	0.006194	0.01352	0.008456	0.002395	0.011935	0.002695	0.010349	0.004813	0.009318	0.007383	0.007183	0.00205	0.010489	0.006842	0.008754	0.008408	0.007142	0.011792	0.011845	0.005251	0.007654	0.005754	0.011791	0.006302	0.007134	0.009107	0.01091	0.006593	0.005372
HLQLAIR(H2A_82_88)
H2A_82_88 unmod	1	1	1	1	1	1	1	1	1	1	1	1	1	1	1	1	1	1	1	1	1	1	1	1	1	1	1	1	1	1	1	1	1	1	1	1	1	1	1	1	1	1	1	1	1	1	1	1	1
unmod(H2A_1_88)
H2A_1_88 H2A14s.HLQLAIR	0.502169	0.52015	0.546562	0.505298	0.508366	0.514586	0.519997	0.508267	0.519234	0.502828	0.50691	0.509543	0.525471	0.518422	0.507257	0.527554	0.512298	0.52055	0.529054	0.509822	0.512704	0.50457	0.508276	0.511291	0.503743	0.500013	0.527956	0.507518	0.532905	0.502996	0.524398	0.509383	0.522021	0.50523	0.488588	0.530248	0.497075	0.502922	0.518859	0.529484	0.515114	0.532073	0.521104	0.535819	0.533065	0.54545	0.516993	0.515921	0.528147
H2A_1_88 H2AZ.AGGKAGKDSGKAKTKAVSR	0.46627	0.445852	0.41929	0.460807	0.457	0.454884	0.44722	0.455197	0.445995	0.465824	0.459943	0.456227	0.442738	0.445241	0.458356	0.437862	0.455564	0.447189	0.435749	0.452084	0.450648	0.46107	0.460027	0.453055	0.462678	0.466516	0.434206	0.458984	0.432286	0.464851	0.439066	0.456082	0.441598	0.459956	0.479618	0.433646	0.470491	0.462664	0.446445	0.43927	0.453521	0.433243	0.445299	0.431043	0.433698	0.423123	0.45237	0.45226	0.438281
H2A_1_88 H2AY.SAKAGVIFPVGR	0.008505	0.007865	0.007742	0.008543	0.008545	0.00792	0.008529	0.00824	0.008454	0.008655	0.008596	0.008344	0.008865	0.009539	0.007587	0.007652	0.007468	0.007926	0.008025	0.008337	0.008461	0.008337	0.008119	0.007811	0.007665	0.008003	0.008723	0.008835	0.008385	0.00857	0.008767	0.008207	0.00893	0.008698	0.007642	0.00715	0.008348	0.007638	0.007684	0.007934	0.008455	0.007502	0.007426	0.00727	0.008076	0.007269	0.007911	0.009072	0.008011
H2A_1_88 H2AX.GKTGGKAR	0.023057	0.026133	0.026406	0.025353	0.026089	0.022609	0.024255	0.028296	0.026317	0.022693	0.024551	0.025887	0.022926	0.026797	0.0268	0.026932	0.02467	0.024335	0.027172	0.029757	0.028187	0.026023	0.023578	0.027842	0.025914	0.025468	0.029115	0.024663	0.026424	0.023582	0.027769	0.026328	0.027451	0.026116	0.024152	0.028955	0.024086	0.026776	0.027011	0.023312	0.022911	0.027182	0.026171	0.025868	0.025161	0.024158	0.022726	0.022747	0.025562
unmod(H2B_1_29)
H2B_1_29 1C.PEPAKSAPAPKKGSKKAVTKAQKKDGKKR	0.650307	0.602298	0.713574	0.637828	0.614181	0.634558	0.696767	0.60365	0.635471	0.592554	0.659008	0.632032	0.645844	0.634569	0.70434	0.646525	0.702958	0.615526	0.636987	0.659731	0.68063	0.656443	0.628675	0.650734	0.645166	0.673666	0.673388	0.691476	0.654207	0.64881	0.679654	0.672999	0.680133	0.655206	0.61441	0.670033	0.649049	0.680771	0.66267	0.673117	0.660855	0.663349	0.672484	0.693308	0.687977	0.627404	0.710855	0.651014	0.631579
H2B_1_29 1H.PDPAKSAPAPKKGSKKAVTKAQKKDGKKR	0.101015	0.096956	0.039504	0.107203	0.099245	0.101788	0.044988	0.094489	0.10243	0.096997	0.100443	0.098102	0.107332	0.100722	0.12475	0.096959	0.046658	0.107533	0.093822	0.100324	0.042739	0.109691	0.107544	0.10497	0.105816	0.040269	0.037206	0.042863	0.045756	0.045126	0.045713	0.042336	0.039008	0.093943	0.105287	0.040607	0.097033	0.040816	0.102578	0.104241	0.036944	0.037671	0.084831	0.040488	0.039563	0.09616	0.04985	0.103582	0.093116
H2B_1_29 2F.PDPAKSAPAPKKGSKKAVTKVQKKDGKKR	0.064299	0.066404	0.050974	0.071315	0.070529	0.070515	0.06643	0.069012	0.071347	0.069724	0.074828	0.06807	0.075924	0.069759	0.001116	0.070848	0.069802	0.077284	0.076369	0.068659	0.066783	0.072107	0.073578	0.067762	0.075574	0.076922	0.069672	0.078271	0.070267	0.066014	0.083342	0.071448	0.079962	0.065316	0.071407	0.068743	0.065584	0.076381	0.074893	0.063111	0.065418	0.075212	0.074252	0.077751	0.073695	0.061845	0.061957	0.065768	0.076062
H2B_1_29 1B.PEPSKSAPAPKKGSKKAITKAQKKDGKKR	0.038791	0.03275	0.039932	0.03323	0.056781	0.036821	0.02657	0.025823	0.045848	0.038449	0.022311	0.056892	0.029651	0.043102	0.024388	0.033839	0.046042	0.010041	0.027842	0.01778	0.055892	0.006501	0.036714	0.023247	0.022121	0.041687	0.019954	0.034449	0.03681	0.043557	0.029883	0.052132	0.038577	0.043288	0.064675	0.044067	0.043791	0.034847	0.006815	0.009833	0.024971	0.039454	0.014258	0.028529	0.031731	0.047456	0.018	0.028301	0.049065
H2B_1_29 1N.PEPSKSAPAPKKGSKKAVTKAQKKDGKKR	0.041048	0.04275	0.052523	0.047321	0.038406	0.050437	0.053017	0.043991	0.039878	0.044948	0.045387	0.043677	0.041568	0.046804	0.052172	0.050816	0.046285	0.05098	0.050734	0.04865	0.042896	0.050589	0.045399	0.048563	0.049249	0.053723	0.045365	0.047445	0.050204	0.046617	0.054573	0.055187	0.052153	0.045075	0.040395	0.04893	0.047884	0.055539	0.042975	0.045376	0.052409	0.05022	0.048973	0.050224	0.043428	0.041117	0.057312	0.050523	0.047135
H2B_1_29 1D.PEPTKSAPAPKKGSKKAVTKAQKKDGKKR	0.08621	0.082468	0.094408	0.089761	0.080105	0.083221	0.089992	0.075939	0.082795	0.07937	0.080548	0.080427	0.082502	0.082659	0.092233	0.080321	0.074942	0.084081	0.09018	0.081768	0.087488	0.084988	0.084072	0.085147	0.082385	0.08905	0.082012	0.088219	0.086174	0.078153	0.092374	0.088159	0.088328	0.084273	0.088486	0.078847	0.078042	0.090801	0.087286	0.084786	0.082551	0.084224	0.088504	0.085008	0.085663	0.083664	0.090141	0.082001	0.083722
H2B_1_29 1M.PEPVKSAPVPKKGSKKAINKAQKKDGKKR	0.000557	0.000763	0.001139	0.000496	0.001587	0.000664	0.001107	0.000236	0.000797	0.000483	0.000418	0.000722	0.000274	0.000235	0.001	0.001081	0.001063	0.00077	0.003122	0.001526	0.00092	0.00088	0.000594	0.000796	0.000372	0.001062	0.00063	0.000672	0.001043	0.000941	0.0012	0.000956	0.00288	0.000996	0.000534	0.000716	0.001629	0.001811	0.001648	0.001136	0.00088	0.000698	0.000508	0.001876	0.000992	0.00052	0.001369	0.000293	0.001356
H2B_1_29 1L.PELAKSAPAPKKGSKKAVTKAQKKDGKKR	0.017773	0.075611	0.007945	0.012846	0.039166	0.021995	0.02113	0.08686	0.021434	0.077474	0.017057	0.020079	0.016904	0.02215	0	0.019611	0.01225	0.053784	0.020944	0.021562	0.022652	0.018801	0.023423	0.018781	0.019318	0.023621	0.071773	0.016604	0.055539	0.070784	0.013261	0.016783	0.01896	0.011903	0.014805	0.048058	0.016988	0.019035	0.021135	0.0184	0.075971	0.049172	0.016191	0.022816	0.036952	0.041834	0.010516	0.018519	0.017965
[truncated: 251 more columns]

## Sheet: Table S14
Protein Name	Peptide Modified Sequence	Precursor Mz	Precursor Charge	Product Mz	Product Charge	Fragment Ion	Fragment Ion Type
H3 (3-8)	T[+56]K[+56]QTAR	408.732	2	408.732	2	precursor	precursor
H3 (3-8)	T[+56]K[+56]QTAR	408.732	2	409.234	2	precursor [M+1]	precursor
H3 (3-8)	T[+56]K[+56]QTAR	408.732	2	409.735	2	precursor [M+2]	precursor
H3 (3-8)	T[+56]K[+56]QTAR	408.732	2	659.384	1	y5	y
H3 (3-8)	T[+56]K[+56]QTAR	408.732	2	475.262	1	y4	y
H3 (3-8)	T[+56]K[+56]QTAR	408.732	2	347.204	1	y3	y
H3 (3-8)	T[+56]K[+56]QTAR	408.732	2	246.156	1	y2	y
H3 (3-8)	T[+56]K[+56]QTAR	408.732	2	175.119	1	y1	y
H3 (3-8)	T[+56]K[+56]QTAR	408.732	2	158.081	1	b1	b
H3 (3-8)	T[+56]K[+56]QTAR	408.732	2	342.202	1	b2	b
H3 (3-8)	T[+56]K[+56]QTAR	408.732	2	470.261	1	b3	b
H3 (3-8)	T[+56]K[+56]QTAR	408.732	2	571.309	1	b4	b
H3 (3-8)	T[+56]K[+56]QTAR	408.732	2	642.346	1	b5	b
H3 (3-8)	T[+56]K[+70]QTAR	415.74	2	415.74	2	precursor	precursor
H3 (3-8)	T[+56]K[+70]QTAR	415.74	2	416.242	2	precursor [M+1]	precursor
H3 (3-8)	T[+56]K[+70]QTAR	415.74	2	416.743	2	precursor [M+2]	precursor
H3 (3-8)	T[+56]K[+70]QTAR	415.74	2	673.399	1	y5	y
H3 (3-8)	T[+56]K[+70]QTAR	415.74	2	475.262	1	y4	y
H3 (3-8)	T[+56]K[+70]QTAR	415.74	2	347.204	1	y3	y
H3 (3-8)	T[+56]K[+70]QTAR	415.74	2	246.156	1	y2	y
H3 (3-8)	T[+56]K[+70]QTAR	415.74	2	175.119	1	y1	y
H3 (3-8)	T[+56]K[+70]QTAR	415.74	2	158.081	1	b1	b
H3 (3-8)	T[+56]K[+70]QTAR	415.74	2	356.218	1	b2	b
H3 (3-8)	T[+56]K[+70]QTAR	415.74	2	484.277	1	b3	b
H3 (3-8)	T[+56]K[+70]QTAR	415.74	2	585.324	1	b4	b
H3 (3-8)	T[+56]K[+70]QTAR	415.74	2	656.361	1	b5	b
H3 (3-8)	T[+56]K[+28]QTAR	394.735	2	394.735	2	precursor	precursor
H3 (3-8)	T[+56]K[+28]QTAR	394.735	2	395.236	2	precursor [M+1]	precursor
H3 (3-8)	T[+56]K[+28]QTAR	394.735	2	395.738	2	precursor [M+2]	precursor
H3 (3-8)	T[+56]K[+28]QTAR	394.735	2	631.389	1	y5	y
H3 (3-8)	T[+56]K[+28]QTAR	394.735	2	475.262	1	y4	y
H3 (3-8)	T[+56]K[+28]QTAR	394.735	2	347.204	1	y3	y
H3 (3-8)	T[+56]K[+28]QTAR	394.735	2	246.156	1	y2	y
H3 (3-8)	T[+56]K[+28]QTAR	394.735	2	175.119	1	y1	y
H3 (3-8)	T[+56]K[+28]QTAR	394.735	2	158.081	1	b1	b
H3 (3-8)	T[+56]K[+28]QTAR	394.735	2	314.207	1	b2	b
H3 (3-8)	T[+56]K[+28]QTAR	394.735	2	442.266	1	b3	b
H3 (3-8)	T[+56]K[+28]QTAR	394.735	2	543.314	1	b4	b
H3 (3-8)	T[+56]K[+28]QTAR	394.735	2	614.351	1	b5	b
H3 (3-8)	T[+56]K[+42]QTAR	401.743	2	401.743	2	precursor	precursor
H3 (3-8)	T[+56]K[+42]QTAR	401.743	2	402.244	2	precursor [M+1]	precursor
H3 (3-8)	T[+56]K[+42]QTAR	401.743	2	402.745	2	precursor [M+2]	precursor
H3 (3-8)	T[+56]K[+42]QTAR	401.743	2	645.404	1	y5	y
H3 (3-8)	T[+56]K[+42]QTAR	401.743	2	475.262	1	y4	y
H3 (3-8)	T[+56]K[+42]QTAR	401.743	2	347.204	1	y3	y
H3 (3-8)	T[+56]K[+42]QTAR	401.743	2	246.156	1	y2	y
H3 (3-8)	T[+56]K[+42]QTAR	401.743	2	175.119	1	y1	y
H3 (3-8)	T[+56]K[+42]QTAR	401.743	2	158.081	1	b1	b
H3 (3-8)	T[+56]K[+42]QTAR	401.743	2	328.223	1	b2	b
H3 (3-8)	T[+56]K[+42]QTAR	401.743	2	456.282	1	b3	b
H3 (3-8)	T[+56]K[+42]QTAR	401.743	2	557.329	1	b4	b
H3 (3-8)	T[+56]K[+42]QTAR	401.743	2	628.366	1	b5	b
H3 (3-8)	T[+56]K[+42]QTAR	401.725	2	401.725	2	precursor	precursor
H3 (3-8)	T[+56]K[+42]QTAR	401.725	2	402.226	2	precursor [M+1]	precursor
H3 (3-8)	T[+56]K[+42]QTAR	401.725	2	402.727	2	precursor [M+2]	precursor
H3 (3-8)	T[+56]K[+42]QTAR	401.725	2	645.368	1	y5	y
H3 (3-8)	T[+56]K[+42]QTAR	401.725	2	475.262	1	y4	y
H3 (3-8)	T[+56]K[+42]QTAR	401.725	2	347.204	1	y3	y
H3 (3-8)	T[+56]K[+42]QTAR	401.725	2	246.156	1	y2	y
H3 (3-8)	T[+56]K[+42]QTAR	401.725	2	175.119	1	y1	y
H3 (3-8)	T[+56]K[+42]QTAR	401.725	2	158.081	1	b1	b
H3 (3-8)	T[+56]K[+42]QTAR	401.725	2	328.187	1	b2	b
H3 (3-8)	T[+56]K[+42]QTAR	401.725	2	456.245	1	b3	b
H3 (3-8)	T[+56]K[+42]QTAR	401.725	2	557.293	1	b4	b
H3 (3-8)	T[+56]K[+42]QTAR	401.725	2	628.33	1	b5	b
H3 (9-17)	K[+112.1]STGGK[+56]APR	535.304	2	535.304	2	precursor	precursor
H3 (9-17)	K[+112.1]STGGK[+56]APR	535.304	2	535.805	2	precursor [M+1]	precursor
H3 (9-17)	K[+112.1]STGGK[+56]APR	535.304	2	536.306	2	precursor [M+2]	precursor
H3 (9-17)	K[+112.1]STGGK[+56]APR	535.304	2	829.453	1	y8	y
H3 (9-17)	K[+112.1]STGGK[+56]APR	535.304	2	742.421	1	y7	y
H3 (9-17)	K[+112.1]STGGK[+56]APR	535.304	2	641.373	1	y6	y
H3 (9-17)	K[+112.1]STGGK[+56]APR	535.304	2	584.351	1	y5	y
H3 (9-17)	K[+112.1]STGGK[+56]APR	535.304	2	527.33	1	y4	y
H3 (9-17)	K[+112.1]STGGK[+56]APR	535.304	2	343.209	1	y3	y
H3 (9-17)	K[+112.1]STGGK[+56]APR	535.304	2	272.172	1	y2	y
H3 (9-17)	K[+112.1]STGGK[+56]APR	535.304	2	175.119	1	y1	y
H3 (9-17)	K[+112.1]STGGK[+56]APR	535.304	2	241.155	1	b1	b
H3 (9-17)	K[+112.1]STGGK[+56]APR	535.304	2	328.187	1	b2	b
H3 (9-17)	K[+112.1]STGGK[+56]APR	535.304	2	429.234	1	b3	b	341.446
H3 (9-17)	K[+112.1]STGGK[+56]APR	535.304	2	486.256	1	b4	b	344.95
H3 (9-17)	K[+112.1]STGGK[+56]APR	535.304	2	543.277	1	b5	b	334.447
H3 (9-17)	K[+112.1]STGGK[+56]APR	535.304	2	727.398	1	b6	b	337.951
H3 (9-17)	K[+112.1]STGGK[+56]APR	535.304	2	798.436	1	b7	b	337.942
H3 (9-17)	K[+112.1]STGGK[+56]APR	535.304	2	895.488	1	b8	b
H3 (9-17)	K[+84.1]STGGK[+42]APR	514.298	2	514.298	2	precursor	precursor
H3 (9-17)	K[+84.1]STGGK[+42]APR	514.298	2	514.8	2	precursor [M+1]	precursor
H3 (9-17)	K[+84.1]STGGK[+42]APR	514.298	2	515.301	2	precursor [M+2]	precursor	362.691
H3 (9-17)	K[+84.1]STGGK[+42]APR	514.298	2	815.437	1	y8	y	366.195
H3 (9-17)	K[+84.1]STGGK[+42]APR	514.298	2	728.405	1	y7	y	355.692
H3 (9-17)	K[+84.1]STGGK[+42]APR	514.298	2	627.357	1	y6	y	359.196
H3 (9-17)	K[+84.1]STGGK[+42]APR	514.298	2	570.336	1	y5	y	359.187
H3 (9-17)	K[+84.1]STGGK[+42]APR	514.298	2	513.314	1	y4	y
H3 (9-17)	K[+84.1]STGGK[+42]APR	514.298	2	343.209	1	y3	y
H3 (9-17)	K[+84.1]STGGK[+42]APR	514.298	2	272.172	1	y2	y
H3 (9-17)	K[+84.1]STGGK[+42]APR	514.298	2	175.119	1	y1	y	374.968
H3 (9-17)	K[+84.1]STGGK[+42]APR	514.298	2	213.16	1	b1	b	371.464
H3 (9-17)	K[+84.1]STGGK[+42]APR	514.298	2	300.192	1	b2	b
H3 (9-17)	K[+84.1]STGGK[+42]APR	514.298	2	401.239	1	b3	b
H3 (9-17)	K[+84.1]STGGK[+42]APR	514.298	2	458.261	1	b4	b
H3 (9-17)	K[+84.1]STGGK[+42]APR	514.298	2	515.282	1	b5	b
H3 (9-17)	K[+84.1]STGGK[+42]APR	514.298	2	685.388	1	b6	b
H3 (9-17)	K[+84.1]STGGK[+42]APR	514.298	2	756.425	1	b7	b
H3 (9-17)	K[+84.1]STGGK[+42]APR	514.298	2	853.478	1	b8	b
H3 (9-17)	K[+98.1]STGGK[+42]APR	521.306	2	521.306	2	precursor	precursor
H3 (9-17)	K[+98.1]STGGK[+42]APR	521.306	2	521.808	2	precursor [M+1]	precursor
H3 (9-17)	K[+98.1]STGGK[+42]APR	521.306	2	522.309	2	precursor [M+2]	precursor
H3 (9-17)	K[+98.1]STGGK[+42]APR	521.306	2	815.437	1	y8	y
H3 (9-17)	K[+98.1]STGGK[+42]APR	521.306	2	728.405	1	y7	y
H3 (9-17)	K[+98.1]STGGK[+42]APR	521.306	2	627.357	1	y6	y
H3 (9-17)	K[+98.1]STGGK[+42]APR	521.306	2	570.336	1	y5	y
H3 (9-17)	K[+98.1]STGGK[+42]APR	521.306	2	513.314	1	y4	y
H3 (9-17)	K[+98.1]STGGK[+42]APR	521.306	2	343.209	1	y3	y
H3 (9-17)	K[+98.1]STGGK[+42]APR	521.306	2	272.172	1	y2	y
H3 (9-17)	K[+98.1]STGGK[+42]APR	521.306	2	175.119	1	y1	y
H3 (9-17)	K[+98.1]STGGK[+42]APR	521.306	2	227.175	1	b1	b
H3 (9-17)	K[+98.1]STGGK[+42]APR	521.306	2	314.207	1	b2	b
H3 (9-17)	K[+98.1]STGGK[+42]APR	521.306	2	415.255	1	b3	b
H3 (9-17)	K[+98.1]STGGK[+42]APR	521.306	2	472.277	1	b4	b
H3 (9-17)	K[+98.1]STGGK[+42]APR	521.306	2	529.298	1	b5	b
H3 (9-17)	K[+98.1]STGGK[+42]APR	521.306	2	699.404	1	b6	b
H3 (9-17)	K[+98.1]STGGK[+42]APR	521.306	2	770.441	1	b7	b
H3 (9-17)	K[+98.1]STGGK[+42]APR	521.306	2	867.493	1	b8	b
H3 (9-17)	K[+84.1]STGGK[+56]APR	521.306	2	521.306	2	precursor	precursor
H3 (9-17)	K[+84.1]STGGK[+56]APR	521.306	2	521.808	2	precursor [M+1]	precursor
H3 (9-17)	K[+84.1]STGGK[+56]APR	521.306	2	522.309	2	precursor [M+2]	precursor
H3 (9-17)	K[+84.1]STGGK[+56]APR	521.306	2	829.453	1	y8	y
H3 (9-17)	K[+84.1]STGGK[+56]APR	521.306	2	742.421	1	y7	y
H3 (9-17)	K[+84.1]STGGK[+56]APR	521.306	2	641.373	1	y6	y
H3 (9-17)	K[+84.1]STGGK[+56]APR	521.306	2	584.351	1	y5	y
H3 (9-17)	K[+84.1]STGGK[+56]APR	521.306	2	527.33	1	y4	y
H3 (9-17)	K[+84.1]STGGK[+56]APR	521.306	2	343.209	1	y3	y
H3 (9-17)	K[+84.1]STGGK[+56]APR	521.306	2	272.172	1	y2	y
H3 (9-17)	K[+84.1]STGGK[+56]APR	521.306	2	175.119	1	y1	y
H3 (9-17)	K[+84.1]STGGK[+56]APR	521.306	2	213.16	1	b1	b
H3 (9-17)	K[+84.1]STGGK[+56]APR	521.306	2	300.192	1	b2	b
H3 (9-17)	K[+84.1]STGGK[+56]APR	521.306	2	401.239	1	b3	b
H3 (9-17)	K[+84.1]STGGK[+56]APR	521.306	2	458.261	1	b4	b
H3 (9-17)	K[+84.1]STGGK[+56]APR	521.306	2	515.282	1	b5	b
H3 (9-17)	K[+84.1]STGGK[+56]APR	521.306	2	699.404	1	b6	b
H3 (9-17)	K[+84.1]STGGK[+56]APR	521.306	2	770.441	1	b7	b
H3 (9-17)	K[+84.1]STGGK[+56]APR	521.306	2	867.493	1	b8	b
H3 (9-17)	K[+98.1]STGGK[+56]APR	528.314	2	528.314	2	precursor	precursor
H3 (9-17)	K[+98.1]STGGK[+56]APR	528.314	2	528.815	2	precursor [M+1]	precursor
H3 (9-17)	K[+98.1]STGGK[+56]APR	528.314	2	529.317	2	precursor [M+2]	precursor
H3 (9-17)	K[+98.1]STGGK[+56]APR	528.314	2	829.453	1	y8	y
H3 (9-17)	K[+98.1]STGGK[+56]APR	528.314	2	742.421	1	y7	y
H3 (9-17)	K[+98.1]STGGK[+56]APR	528.314	2	641.373	1	y6	y
H3 (9-17)	K[+98.1]STGGK[+56]APR	528.314	2	584.351	1	y5	y
H3 (9-17)	K[+98.1]STGGK[+56]APR	528.314	2	527.33	1	y4	y
H3 (9-17)	K[+98.1]STGGK[+56]APR	528.314	2	343.209	1	y3	y
H3 (9-17)	K[+98.1]STGGK[+56]APR	528.314	2	272.172	1	y2	y
H3 (9-17)	K[+98.1]STGGK[+56]APR	528.314	2	175.119	1	y1	y
H3 (9-17)	K[+98.1]STGGK[+56]APR	528.314	2	227.175	1	b1	b
H3 (9-17)	K[+98.1]STGGK[+56]APR	528.314	2	314.207	1	b2	b
H3 (9-17)	K[+98.1]STGGK[+56]APR	528.314	2	415.255	1	b3	b
H3 (9-17)	K[+98.1]STGGK[+56]APR	528.314	2	472.277	1	b4	b
H3 (9-17)	K[+98.1]STGGK[+56]APR	528.314	2	529.298	1	b5	b
H3 (9-17)	K[+98.1]STGGK[+56]APR	528.314	2	713.419	1	b6	b
H3 (9-17)	K[+98.1]STGGK[+56]APR	528.314	2	784.456	1	b7	b
H3 (9-17)	K[+98.1]STGGK[+56]APR	528.314	2	881.509	1	b8	b
H3 (9-17)	K[+126.1]STGGK[+56]APR	542.311	2	542.311	2	precursor	precursor
H3 (9-17)	K[+126.1]STGGK[+56]APR	542.311	2	542.813	2	precursor [M+1]	precursor
H3 (9-17)	K[+126.1]STGGK[+56]APR	542.311	2	543.314	2	precursor [M+2]	precursor
H3 (9-17)	K[+126.1]STGGK[+56]APR	542.311	2	829.453	1	y8	y
H3 (9-17)	K[+126.1]STGGK[+56]APR	542.311	2	742.421	1	y7	y
H3 (9-17)	K[+126.1]STGGK[+56]APR	542.311	2	641.373	1	y6	y
H3 (9-17)	K[+126.1]STGGK[+56]APR	542.311	2	584.351	1	y5	y
H3 (9-17)	K[+126.1]STGGK[+56]APR	542.311	2	527.33	1	y4	y
H3 (9-17)	K[+126.1]STGGK[+56]APR	542.311	2	343.209	1	y3	y
H3 (9-17)	K[+126.1]STGGK[+56]APR	542.311	2	272.172	1	y2	y
H3 (9-17)	K[+126.1]STGGK[+56]APR	542.311	2	175.119	1	y1	y
H3 (9-17)	K[+126.1]STGGK[+56]APR	542.311	2	255.17	1	b1	b
H3 (9-17)	K[+126.1]STGGK[+56]APR	542.311	2	342.202	1	b2	b
H3 (9-17)	K[+126.1]STGGK[+56]APR	542.311	2	443.25	1	b3	b
H3 (9-17)	K[+126.1]STGGK[+56]APR	542.311	2	500.271	1	b4	b
H3 (9-17)	K[+126.1]STGGK[+56]APR	542.311	2	557.293	1	b5	b
H3 (9-17)	K[+126.1]STGGK[+56]APR	542.311	2	741.414	1	b6	b
H3 (9-17)	K[+126.1]STGGK[+56]APR	542.311	2	812.451	1	b7	b
H3 (9-17)	K[+126.1]STGGK[+56]APR	542.311	2	909.504	1	b8	b
H3 (9-17)	K[+98]STGGK[+56]APR	528.296	2	528.296	2	precursor	precursor
H3 (9-17)	K[+98]STGGK[+56]APR	528.296	2	528.797	2	precursor [M+1]	precursor
H3 (9-17)	K[+98]STGGK[+56]APR	528.296	2	529.299	2	precursor [M+2]	precursor
H3 (9-17)	K[+98]STGGK[+56]APR	528.296	2	829.453	1	y8	y
H3 (9-17)	K[+98]STGGK[+56]APR	528.296	2	742.421	1	y7	y
H3 (9-17)	K[+98]STGGK[+56]APR	528.296	2	641.373	1	y6	y
H3 (9-17)	K[+98]STGGK[+56]APR	528.296	2	584.351	1	y5	y
H3 (9-17)	K[+98]STGGK[+56]APR	528.296	2	527.33	1	y4	y
H3 (9-17)	K[+98]STGGK[+56]APR	528.296	2	343.209	1	y3	y
H3 (9-17)	K[+98]STGGK[+56]APR	528.296	2	272.172	1	y2	y
H3 (9-17)	K[+98]STGGK[+56]APR	528.296	2	175.119	1	y1	y
H3 (9-17)	K[+98]STGGK[+56]APR	528.296	2	227.139	1	b1	b
H3 (9-17)	K[+98]STGGK[+56]APR	528.296	2	314.171	1	b2	b
H3 (9-17)	K[+98]STGGK[+56]APR	528.296	2	415.219	1	b3	b
H3 (9-17)	K[+98]STGGK[+56]APR	528.296	2	472.24	1	b4	b
H3 (9-17)	K[+98]STGGK[+56]APR	528.296	2	529.262	1	b5	b
H3 (9-17)	K[+98]STGGK[+56]APR	528.296	2	713.383	1	b6	b
H3 (9-17)	K[+98]STGGK[+56]APR	528.296	2	784.42	1	b7	b
H3 (9-17)	K[+98]STGGK[+56]APR	528.296	2	881.473	1	b8	b
H3 (9-17)	K[+112.1]STGGK[+42]APR	528.296	2	528.296	2	precursor	precursor
H3 (9-17)	K[+112.1]STGGK[+42]APR	528.296	2	528.797	2	precursor [M+1]	precursor
H3 (9-17)	K[+112.1]STGGK[+42]APR	528.296	2	529.299	2	precursor [M+2]	precursor
H3 (9-17)	K[+112.1]STGGK[+42]APR	528.296	2	815.437	1	y8	y
H3 (9-17)	K[+112.1]STGGK[+42]APR	528.296	2	728.405	1	y7	y
H3 (9-17)	K[+112.1]STGGK[+42]APR	528.296	2	627.357	1	y6	y
H3 (9-17)	K[+112.1]STGGK[+42]APR	528.296	2	570.336	1	y5	y
H3 (9-17)	K[+112.1]STGGK[+42]APR	528.296	2	513.314	1	y4	y
H3 (9-17)	K[+112.1]STGGK[+42]APR	528.296	2	343.209	1	y3	y
H3 (9-17)	K[+112.1]STGGK[+42]APR	528.296	2	272.172	1	y2	y
H3 (9-17)	K[+112.1]STGGK[+42]APR	528.296	2	175.119	1	y1	y
H3 (9-17)	K[+112.1]STGGK[+42]APR	528.296	2	241.155	1	b1	b
H3 (9-17)	K[+112.1]STGGK[+42]APR	528.296	2	328.187	1	b2	b
H3 (9-17)	K[+112.1]STGGK[+42]APR	528.296	2	429.234	1	b3	b
H3 (9-17)	K[+112.1]STGGK[+42]APR	528.296	2	486.256	1	b4	b
H3 (9-17)	K[+112.1]STGGK[+42]APR	528.296	2	543.277	1	b5	b
H3 (9-17)	K[+112.1]STGGK[+42]APR	528.296	2	713.383	1	b6	b
H3 (9-17)	K[+112.1]STGGK[+42]APR	528.296	2	784.42	1	b7	b
H3 (9-17)	K[+112.1]STGGK[+42]APR	528.296	2	881.473	1	b8	b
H3 (9-17)	K[+126.1]STGGK[+42]APR	535.304	2	535.304	2	precursor	precursor
H3 (9-17)	K[+126.1]STGGK[+42]APR	535.304	2	535.805	2	precursor [M+1]	precursor
H3 (9-17)	K[+126.1]STGGK[+42]APR	535.304	2	536.306	2	precursor [M+2]	precursor
H3 (9-17)	K[+126.1]STGGK[+42]APR	535.304	2	815.437	1	y8	y
H3 (9-17)	K[+126.1]STGGK[+42]APR	535.304	2	728.405	1	y7	y
H3 (9-17)	K[+126.1]STGGK[+42]APR	535.304	2	627.357	1	y6	y
H3 (9-17)	K[+126.1]STGGK[+42]APR	535.304	2	570.336	1	y5	y
H3 (9-17)	K[+126.1]STGGK[+42]APR	535.304	2	513.314	1	y4	y
H3 (9-17)	K[+126.1]STGGK[+42]APR	535.304	2	343.209	1	y3	y
H3 (9-17)	K[+126.1]STGGK[+42]APR	535.304	2	272.172	1	y2	y
H3 (9-17)	K[+126.1]STGGK[+42]APR	535.304	2	175.119	1	y1	y
H3 (9-17)	K[+126.1]STGGK[+42]APR	535.304	2	255.17	1	b1	b
H3 (9-17)	K[+126.1]STGGK[+42]APR	535.304	2	342.202	1	b2	b
H3 (9-17)	K[+126.1]STGGK[+42]APR	535.304	2	443.25	1	b3	b
H3 (9-17)	K[+126.1]STGGK[+42]APR	535.304	2	500.271	1	b4	b
H3 (9-17)	K[+126.1]STGGK[+42]APR	535.304	2	557.293	1	b5	b
H3 (9-17)	K[+126.1]STGGK[+42]APR	535.304	2	727.398	1	b6	b
H3 (9-17)	K[+126.1]STGGK[+42]APR	535.304	2	798.436	1	b7	b
H3 (9-17)	K[+126.1]STGGK[+42]APR	535.304	2	895.488	1	b8	b
H3 (9-17)	K[+98.1]STGGK[+42]APR	521.306	2	521.306	2	precursor	precursor
H3 (9-17)	K[+98.1]STGGK[+42]APR	521.306	2	521.808	2	precursor [M+1]	precursor
H3 (9-17)	K[+98.1]STGGK[+42]APR	521.306	2	522.309	2	precursor [M+2]	precursor
H3 (9-17)	K[+98.1]STGGK[+42]APR	521.306	2	815.437	1	y8	y
H3 (9-17)	K[+98.1]STGGK[+42]APR	521.306	2	728.405	1	y7	y
H3 (9-17)	K[+98.1]STGGK[+42]APR	521.306	2	627.357	1	y6	y
H3 (9-17)	K[+98.1]STGGK[+42]APR	521.306	2	570.336	1	y5	y
H3 (9-17)	K[+98.1]STGGK[+42]APR	521.306	2	513.314	1	y4	y
H3 (9-17)	K[+98.1]STGGK[+42]APR	521.306	2	343.209	1	y3	y
H3 (9-17)	K[+98.1]STGGK[+42]APR	521.306	2	272.172	1	y2	y
H3 (9-17)	K[+98.1]STGGK[+42]APR	521.306	2	175.119	1	y1	y
H3 (9-17)	K[+98.1]STGGK[+42]APR	521.306	2	227.175	1	b1	b
H3 (9-17)	K[+98.1]STGGK[+42]APR	521.306	2	314.207	1	b2	b
H3 (9-17)	K[+98.1]STGGK[+42]APR	521.306	2	415.255	1	b3	b
H3 (9-17)	K[+98.1]STGGK[+42]APR	521.306	2	472.277	1	b4	b
H3 (9-17)	K[+98.1]STGGK[+42]APR	521.306	2	529.298	1	b5	b
H3 (9-17)	K[+98.1]STGGK[+42]APR	521.306	2	699.404	1	b6	b
H3 (9-17)	K[+98.1]STGGK[+42]APR	521.306	2	770.441	1	b7	b
H3 (9-17)	K[+98.1]STGGK[+42]APR	521.306	2	867.493	1	b8	b
H3 (18-26)	K[+112.1]QLATK[+56]AAR	577.848	2	577.848	2	precursor	precursor
H3 (18-26)	K[+112.1]QLATK[+56]AAR	577.848	2	578.35	2	precursor [M+1]	precursor
H3 (18-26)	K[+112.1]QLATK[+56]AAR	577.848	2	578.851	2	precursor [M+2]	precursor
H3 (18-26)	K[+112.1]QLATK[+56]AAR	577.848	2	914.542	1	y8	y
H3 (18-26)	K[+112.1]QLATK[+56]AAR	577.848	2	786.483	1	y7	y
H3 (18-26)	K[+112.1]QLATK[+56]AAR	577.848	2	673.399	1	y6	y
H3 (18-26)	K[+112.1]QLATK[+56]AAR	577.848	2	602.362	1	y5	y
H3 (18-26)	K[+112.1]QLATK[+56]AAR	577.848	2	501.314	1	y4	y
H3 (18-26)	K[+112.1]QLATK[+56]AAR	577.848	2	317.193	1	y3	y
H3 (18-26)	K[+112.1]QLATK[+56]AAR	577.848	2	246.156	1	y2	y
H3 (18-26)	K[+112.1]QLATK[+56]AAR	577.848	2	175.119	1	y1	y
H3 (18-26)	K[+112.1]QLATK[+56]AAR	577.848	2	241.155	1	b1	b
H3 (18-26)	K[+112.1]QLATK[+56]AAR	577.848	2	369.213	1	b2	b
H3 (18-26)	K[+112.1]QLATK[+56]AAR	577.848	2	482.297	1	b3	b
H3 (18-26)	K[+112.1]QLATK[+56]AAR	577.848	2	553.334	1	b4	b
H3 (18-26)	K[+112.1]QLATK[+56]AAR	577.848	2	654.382	1	b5	b
H3 (18-26)	K[+112.1]QLATK[+56]AAR	577.848	2	838.503	1	b6	b
H3 (18-26)	K[+112.1]QLATK[+56]AAR	577.848	2	909.54	1	b7	b
H3 (18-26)	K[+112.1]QLATK[+56]AAR	577.848	2	980.578	1	b8	b
H3 (18-26)	K[+98]QLATK[+42]AAR	563.833	2	563.833	2	precursor	precursor
H3 (18-26)	K[+98]QLATK[+42]AAR	563.833	2	564.334	2	precursor [M+1]	precursor
H3 (18-26)	K[+98]QLATK[+42]AAR	563.833	2	564.835	2	precursor [M+2]	precursor
H3 (18-26)	K[+98]QLATK[+42]AAR	563.833	2	900.526	1	y8	y
H3 (18-26)	K[+98]QLATK[+42]AAR	563.833	2	772.468	1	y7	y
H3 (18-26)	K[+98]QLATK[+42]AAR	563.833	2	659.384	1	y6	y
H3 (18-26)	K[+98]QLATK[+42]AAR	563.833	2	588.346	1	y5	y
H3 (18-26)	K[+98]QLATK[+42]AAR	563.833	2	487.299	1	y4	y
H3 (18-26)	K[+98]QLATK[+42]AAR	563.833	2	317.193	1	y3	y
H3 (18-26)	K[+98]QLATK[+42]AAR	563.833	2	246.156	1	y2	y
H3 (18-26)	K[+98]QLATK[+42]AAR	563.833	2	175.119	1	y1	y
H3 (18-26)	K[+98]QLATK[+42]AAR	563.833	2	227.139	1	b1	b
H3 (18-26)	K[+98]QLATK[+42]AAR	563.833	2	355.198	1	b2	b
H3 (18-26)	K[+98]QLATK[+42]AAR	563.833	2	468.282	1	b3	b
H3 (18-26)	K[+98]QLATK[+42]AAR	563.833	2	539.319	1	b4	b
H3 (18-26)	K[+98]QLATK[+42]AAR	563.833	2	640.366	1	b5	b
H3 (18-26)	K[+98]QLATK[+42]AAR	563.833	2	810.472	1	b6	b
H3 (18-26)	K[+98]QLATK[+42]AAR	563.833	2	881.509	1	b7	b
H3 (18-26)	K[+98]QLATK[+42]AAR	563.833	2	952.546	1	b8	b
H3 (18-26)	K[+112.1]QLATK[+42]AAR	570.84	2	570.84	2	precursor	precursor
H3 (18-26)	K[+112.1]QLATK[+42]AAR	570.84	2	571.342	2	precursor [M+1]	precursor
H3 (18-26)	K[+112.1]QLATK[+42]AAR	570.84	2	571.843	2	precursor [M+2]	precursor
H3 (18-26)	K[+112.1]QLATK[+42]AAR	570.84	2	900.526	1	y8	y
H3 (18-26)	K[+112.1]QLATK[+42]AAR	570.84	2	772.468	1	y7	y
H3 (18-26)	K[+112.1]QLATK[+42]AAR	570.84	2	659.384	1	y6	y
H3 (18-26)	K[+112.1]QLATK[+42]AAR	570.84	2	588.346	1	y5	y
H3 (18-26)	K[+112.1]QLATK[+42]AAR	570.84	2	487.299	1	y4	y
H3 (18-26)	K[+112.1]QLATK[+42]AAR	570.84	2	317.193	1	y3	y
H3 (18-26)	K[+112.1]QLATK[+42]AAR	570.84	2	246.156	1	y2	y
H3 (18-26)	K[+112.1]QLATK[+42]AAR	570.84	2	175.119	1	y1	y
H3 (18-26)	K[+112.1]QLATK[+42]AAR	570.84	2	241.155	1	b1	b
H3 (18-26)	K[+112.1]QLATK[+42]AAR	570.84	2	369.213	1	b2	b
H3 (18-26)	K[+112.1]QLATK[+42]AAR	570.84	2	482.297	1	b3	b
H3 (18-26)	K[+112.1]QLATK[+42]AAR	570.84	2	553.334	1	b4	b
H3 (18-26)	K[+112.1]QLATK[+42]AAR	570.84	2	654.382	1	b5	b
H3 (18-26)	K[+112.1]QLATK[+42]AAR	570.84	2	824.488	1	b6	b
H3 (18-26)	K[+112.1]QLATK[+42]AAR	570.84	2	895.525	1	b7	b
H3 (18-26)	K[+112.1]QLATK[+42]AAR	570.84	2	966.562	1	b8	b
H3 (18-26)	K[+98]QLATK[+56]AAR	570.84	2	570.84	2	precursor	precursor
H3 (18-26)	K[+98]QLATK[+56]AAR	570.84	2	571.342	2	precursor [M+1]	precursor
H3 (18-26)	K[+98]QLATK[+56]AAR	570.84	2	571.843	2	precursor [M+2]	precursor
H3 (18-26)	K[+98]QLATK[+56]AAR	570.84	2	914.542	1	y8	y
H3 (18-26)	K[+98]QLATK[+56]AAR	570.84	2	786.483	1	y7	y
H3 (18-26)	K[+98]QLATK[+56]AAR	570.84	2	673.399	1	y6	y
H3 (18-26)	K[+98]QLATK[+56]AAR	570.84	2	602.362	1	y5	y
H3 (18-26)	K[+98]QLATK[+56]AAR	570.84	2	501.314	1	y4	y
H3 (18-26)	K[+98]QLATK[+56]AAR	570.84	2	317.193	1	y3	y
H3 (18-26)	K[+98]QLATK[+56]AAR	570.84	2	246.156	1	y2	y
H3 (18-26)	K[+98]QLATK[+56]AAR	570.84	2	175.119	1	y1	y
H3 (18-26)	K[+98]QLATK[+56]AAR	570.84	2	227.139	1	b1	b
H3 (18-26)	K[+98]QLATK[+56]AAR	570.84	2	355.198	1	b2	b
H3 (18-26)	K[+98]QLATK[+56]AAR	570.84	2	468.282	1	b3	b
H3 (18-26)	K[+98]QLATK[+56]AAR	570.84	2	539.319	1	b4	b
H3 (18-26)	K[+98]QLATK[+56]AAR	570.84	2	640.366	1	b5	b
H3 (18-26)	K[+98]QLATK[+56]AAR	570.84	2	824.488	1	b6	b
H3 (18-26)	K[+98]QLATK[+56]AAR	570.84	2	895.525	1	b7	b
H3 (18-26)	K[+98]QLATK[+56]AAR	570.84	2	966.562	1	b8	b
H3 (18-26)	K[+126.1]QLATK[+70]AAR	591.864	2	591.864	2	precursor	precursor
H3 (18-26)	K[+126.1]QLATK[+70]AAR	591.864	2	592.365	2	precursor [M+1]	precursor
H3 (18-26)	K[+126.1]QLATK[+70]AAR	591.864	2	592.867	2	precursor [M+2]	precursor
H3 (18-26)	K[+126.1]QLATK[+70]AAR	591.864	2	928.557	1	y8	y
H3 (18-26)	K[+126.1]QLATK[+70]AAR	591.864	2	800.499	1	y7	y
H3 (18-26)	K[+126.1]QLATK[+70]AAR	591.864	2	687.415	1	y6	y
H3 (18-26)	K[+126.1]QLATK[+70]AAR	591.864	2	616.378	1	y5	y
H3 (18-26)	K[+126.1]QLATK[+70]AAR	591.864	2	515.33	1	y4	y
H3 (18-26)	K[+126.1]QLATK[+70]AAR	591.864	2	317.193	1	y3	y
H3 (18-26)	K[+126.1]QLATK[+70]AAR	591.864	2	246.156	1	y2	y
H3 (18-26)	K[+126.1]QLATK[+70]AAR	591.864	2	175.119	1	y1	y
H3 (18-26)	K[+126.1]QLATK[+70]AAR	591.864	2	255.17	1	b1	b
H3 (18-26)	K[+126.1]QLATK[+70]AAR	591.864	2	383.229	1	b2	b
H3 (18-26)	K[+126.1]QLATK[+70]AAR	591.864	2	496.313	1	b3	b
H3 (18-26)	K[+126.1]QLATK[+70]AAR	591.864	2	567.35	1	b4	b
H3 (18-26)	K[+126.1]QLATK[+70]AAR	591.864	2	668.398	1	b5	b
H3 (18-26)	K[+126.1]QLATK[+70]AAR	591.864	2	866.535	1	b6	b
H3 (18-26)	K[+126.1]QLATK[+70]AAR	591.864	2	937.572	1	b7	b
H3 (18-26)	K[+126.1]QLATK[+70]AAR	591.864	2	1008.61	1	b8	b
H3 (18-26)	K[+112.1]QLATK[+70]AAR	584.856	2	584.856	2	precursor	precursor
H3 (18-26)	K[+112.1]QLATK[+70]AAR	584.856	2	585.357	2	precursor [M+1]	precursor
H3 (18-26)	K[+112.1]QLATK[+70]AAR	584.856	2	585.859	2	precursor [M+2]	precursor
H3 (18-26)	K[+112.1]QLATK[+70]AAR	584.856	2	928.557	1	y8	y
H3 (18-26)	K[+112.1]QLATK[+70]AAR	584.856	2	800.499	1	y7	y
H3 (18-26)	K[+112.1]QLATK[+70]AAR	584.856	2	687.415	1	y6	y
H3 (18-26)	K[+112.1]QLATK[+70]AAR	584.856	2	616.378	1	y5	y
H3 (18-26)	K[+112.1]QLATK[+70]AAR	584.856	2	515.33	1	y4	y
H3 (18-26)	K[+112.1]QLATK[+70]AAR	584.856	2	317.193	1	y3	y
H3 (18-26)	K[+112.1]QLATK[+70]AAR	584.856	2	246.156	1	y2	y
H3 (18-26)	K[+112.1]QLATK[+70]AAR	584.856	2	175.119	1	y1	y
H3 (18-26)	K[+112.1]QLATK[+70]AAR	584.856	2	241.155	1	b1	b
H3 (18-26)	K[+112.1]QLATK[+70]AAR	584.856	2	369.213	1	b2	b
H3 (18-26)	K[+112.1]QLATK[+70]AAR	584.856	2	482.297	1	b3	b
H3 (18-26)	K[+112.1]QLATK[+70]AAR	584.856	2	553.334	1	b4	b
H3 (18-26)	K[+112.1]QLATK[+70]AAR	584.856	2	654.382	1	b5	b
H3 (18-26)	K[+112.1]QLATK[+70]AAR	584.856	2	852.519	1	b6	b
H3 (18-26)	K[+112.1]QLATK[+70]AAR	584.856	2	923.556	1	b7	b
H3 (18-26)	K[+112.1]QLATK[+70]AAR	584.856	2	994.593	1	b8	b
H3 (18-26)	K[+126.1]QLATK[+56]AAR	584.856	2	584.856	2	precursor	precursor
H3 (18-26)	K[+126.1]QLATK[+56]AAR	584.856	2	585.357	2	precursor [M+1]	precursor
H3 (18-26)	K[+126.1]QLATK[+56]AAR	584.856	2	585.859	2	precursor [M+2]	precursor
H3 (18-26)	K[+126.1]QLATK[+56]AAR	584.856	2	914.542	1	y8	y
H3 (18-26)	K[+126.1]QLATK[+56]AAR	584.856	2	786.483	1	y7	y
H3 (18-26)	K[+126.1]QLATK[+56]AAR	584.856	2	673.399	1	y6	y
H3 (18-26)	K[+126.1]QLATK[+56]AAR	584.856	2	602.362	1	y5	y
H3 (18-26)	K[+126.1]QLATK[+56]AAR	584.856	2	501.314	1	y4	y
H3 (18-26)	K[+126.1]QLATK[+56]AAR	584.856	2	317.193	1	y3	y
H3 (18-26)	K[+126.1]QLATK[+56]AAR	584.856	2	246.156	1	y2	y
H3 (18-26)	K[+126.1]QLATK[+56]AAR	584.856	2	175.119	1	y1	y
H3 (18-26)	K[+126.1]QLATK[+56]AAR	584.856	2	255.17	1	b1	b
H3 (18-26)	K[+126.1]QLATK[+56]AAR	584.856	2	383.229	1	b2	b
H3 (18-26)	K[+126.1]QLATK[+56]AAR	584.856	2	496.313	1	b3	b
H3 (18-26)	K[+126.1]QLATK[+56]AAR	584.856	2	567.35	1	b4	b
H3 (18-26)	K[+126.1]QLATK[+56]AAR	584.856	2	668.398	1	b5	b
H3 (18-26)	K[+126.1]QLATK[+56]AAR	584.856	2	852.519	1	b6	b
H3 (18-26)	K[+126.1]QLATK[+56]AAR	584.856	2	923.556	1	b7	b
H3 (18-26)	K[+126.1]QLATK[+56]AAR	584.856	2	994.593	1	b8	b
H3 (27-40)	K[+112.1]SAPATGGVK[+56]K[+56]PHR	829.473	2	829.473	2	precursor	precursor
H3 (27-40)	K[+112.1]SAPATGGVK[+56]K[+56]PHR	829.473	2	829.974	2	precursor [M+1]	precursor
H3 (27-40)	K[+112.1]SAPATGGVK[+56]K[+56]PHR	829.473	2	830.476	2	precursor [M+2]	precursor
H3 (27-40)	K[+112.1]SAPATGGVK[+56]K[+56]PHR	829.473	2	1417.79	1	y13	y
H3 (27-40)	K[+112.1]SAPATGGVK[+56]K[+56]PHR	829.473	2	1330.76	1	y12	y
H3 (27-40)	K[+112.1]SAPATGGVK[+56]K[+56]PHR	829.473	2	1259.72	1	y11	y
H3 (27-40)	K[+112.1]SAPATGGVK[+56]K[+56]PHR	829.473	2	1162.67	1	y10	y
H3 (27-40)	K[+112.1]SAPATGGVK[+56]K[+56]PHR	829.473	2	1091.63	1	y9	y
H3 (27-40)	K[+112.1]SAPATGGVK[+56]K[+56]PHR	829.473	2	990.584	1	y8	y
H3 (27-40)	K[+112.1]SAPATGGVK[+56]K[+56]PHR	829.473	2	933.563	1	y7	y
H3 (27-40)	K[+112.1]SAPATGGVK[+56]K[+56]PHR	829.473	2	876.541	1	y6	y
H3 (27-40)	K[+112.1]SAPATGGVK[+56]K[+56]PHR	829.473	2	777.473	1	y5	y
H3 (27-40)	K[+112.1]SAPATGGVK[+56]K[+56]PHR	829.473	2	593.352	1	y4	y
H3 (27-40)	K[+112.1]SAPATGGVK[+56]K[+56]PHR	829.473	2	409.231	1	y3	y
H3 (27-40)	K[+112.1]SAPATGGVK[+56]K[+56]PHR	829.473	2	312.178	1	y2	y
H3 (27-40)	K[+112.1]SAPATGGVK[+56]K[+56]PHR	829.473	2	175.119	1	y1	y
H3 (27-40)	K[+112.1]SAPATGGVK[+56]K[+56]PHR	829.473	2	241.155	1	b1	b
H3 (27-40)	K[+112.1]SAPATGGVK[+56]K[+56]PHR	829.473	2	328.187	1	b2	b
H3 (27-40)	K[+112.1]SAPATGGVK[+56]K[+56]PHR	829.473	2	399.224	1	b3	b
H3 (27-40)	K[+112.1]SAPATGGVK[+56]K[+56]PHR	829.473	2	496.277	1	b4	b
H3 (27-40)	K[+112.1]SAPATGGVK[+56]K[+56]PHR	829.473	2	567.314	1	b5	b
H3 (27-40)	K[+112.1]SAPATGGVK[+56]K[+56]PHR	829.473	2	668.361	1	b6	b
H3 (27-40)	K[+112.1]SAPATGGVK[+56]K[+56]PHR	829.473	2	725.383	1	b7	b
H3 (27-40)	K[+112.1]SAPATGGVK[+56]K[+56]PHR	829.473	2	782.404	1	b8	b
H3 (27-40)	K[+112.1]SAPATGGVK[+56]K[+56]PHR	829.473	2	881.473	1	b9	b
H3 (27-40)	K[+112.1]SAPATGGVK[+56]K[+56]PHR	829.473	2	1065.59	1	b10	b
H3 (27-40)	K[+112.1]SAPATGGVK[+56]K[+56]PHR	829.473	2	1249.72	1	b11	b
H3 (27-40)	K[+112.1]SAPATGGVK[+56]K[+56]PHR	829.473	2	1346.77	1	b12	b
H3 (27-40)	K[+112.1]SAPATGGVK[+56]K[+56]PHR	829.473	2	1483.83	1	b13	b
H3 (27-40)	K[+98]SAPATGGVK[+56]K[+56]PHR	822.465	2	822.465	2	precursor	precursor
H3 (27-40)	K[+98]SAPATGGVK[+56]K[+56]PHR	822.465	2	822.966	2	precursor [M+1]	precursor
H3 (27-40)	K[+98]SAPATGGVK[+56]K[+56]PHR	822.465	2	823.468	2	precursor [M+2]	precursor
H3 (27-40)	K[+98]SAPATGGVK[+56]K[+56]PHR	822.465	2	1417.79	1	y13	y
H3 (27-40)	K[+98]SAPATGGVK[+56]K[+56]PHR	822.465	2	1330.76	1	y12	y
H3 (27-40)	K[+98]SAPATGGVK[+56]K[+56]PHR	822.465	2	1259.72	1	y11	y
H3 (27-40)	K[+98]SAPATGGVK[+56]K[+56]PHR	822.465	2	1162.67	1	y10	y
H3 (27-40)	K[+98]SAPATGGVK[+56]K[+56]PHR	822.465	2	1091.63	1	y9	y
H3 (27-40)	K[+98]SAPATGGVK[+56]K[+56]PHR	822.465	2	990.584	1	y8	y
H3 (27-40)	K[+98]SAPATGGVK[+56]K[+56]PHR	822.465	2	933.563	1	y7	y
H3 (27-40)	K[+98]SAPATGGVK[+56]K[+56]PHR	822.465	2	876.541	1	y6	y
H3 (27-40)	K[+98]SAPATGGVK[+56]K[+56]PHR	822.465	2	777.473	1	y5	y
H3 (27-40)	K[+98]SAPATGGVK[+56]K[+56]PHR	822.465	2	593.352	1	y4	y
H3 (27-40)	K[+98]SAPATGGVK[+56]K[+56]PHR	822.465	2	409.231	1	y3	y
H3 (27-40)	K[+98]SAPATGGVK[+56]K[+56]PHR	822.465	2	312.178	1	y2	y
H3 (27-40)	K[+98]SAPATGGVK[+56]K[+56]PHR	822.465	2	175.119	1	y1	y
H3 (27-40)	K[+98]SAPATGGVK[+56]K[+56]PHR	822.465	2	227.139	1	b1	b
H3 (27-40)	K[+98]SAPATGGVK[+56]K[+56]PHR	822.465	2	314.171	1	b2	b
H3 (27-40)	K[+98]SAPATGGVK[+56]K[+56]PHR	822.465	2	385.208	1	b3	b
H3 (27-40)	K[+98]SAPATGGVK[+56]K[+56]PHR	822.465	2	482.261	1	b4	b
H3 (27-40)	K[+98]SAPATGGVK[+56]K[+56]PHR	822.465	2	553.298	1	b5	b
H3 (27-40)	K[+98]SAPATGGVK[+56]K[+56]PHR	822.465	2	654.346	1	b6	b
H3 (27-40)	K[+98]SAPATGGVK[+56]K[+56]PHR	822.465	2	711.367	1	b7	b
H3 (27-40)	K[+98]SAPATGGVK[+56]K[+56]PHR	822.465	2	768.389	1	b8	b
H3 (27-40)	K[+98]SAPATGGVK[+56]K[+56]PHR	822.465	2	867.457	1	b9	b
H3 (27-40)	K[+98]SAPATGGVK[+56]K[+56]PHR	822.465	2	1051.58	1	b10	b
H3 (27-40)	K[+98]SAPATGGVK[+56]K[+56]PHR	822.465	2	1235.7	1	b11	b
H3 (27-40)	K[+98]SAPATGGVK[+56]K[+56]PHR	822.465	2	1332.75	1	b12	b
H3 (27-40)	K[+98]SAPATGGVK[+56]K[+56]PHR	822.465	2	1469.81	1	b13	b
H3 (27-40)	K[+98.1]SAPATGGVK[+28]K[+56]PHR	808.486	2	808.486	2	precursor	precursor
H3 (27-40)	K[+98.1]SAPATGGVK[+28]K[+56]PHR	808.486	2	808.987	2	precursor [M+1]	precursor
H3 (27-40)	K[+98.1]SAPATGGVK[+28]K[+56]PHR	808.486	2	809.489	2	precursor [M+2]	precursor
H3 (27-40)	K[+98.1]SAPATGGVK[+28]K[+56]PHR	808.486	2	1389.8	1	y13	y
H3 (27-40)	K[+98.1]SAPATGGVK[+28]K[+56]PHR	808.486	2	1302.76	1	y12	y
H3 (27-40)	K[+98.1]SAPATGGVK[+28]K[+56]PHR	808.486	2	1231.73	1	y11	y
H3 (27-40)	K[+98.1]SAPATGGVK[+28]K[+56]PHR	808.486	2	1134.67	1	y10	y
H3 (27-40)	K[+98.1]SAPATGGVK[+28]K[+56]PHR	808.486	2	1063.64	1	y9	y
H3 (27-40)	K[+98.1]SAPATGGVK[+28]K[+56]PHR	808.486	2	962.589	1	y8	y
H3 (27-40)	K[+98.1]SAPATGGVK[+28]K[+56]PHR	808.486	2	905.568	1	y7	y
H3 (27-40)	K[+98.1]SAPATGGVK[+28]K[+56]PHR	808.486	2	848.546	1	y6	y
H3 (27-40)	K[+98.1]SAPATGGVK[+28]K[+56]PHR	808.486	2	749.478	1	y5	y
H3 (27-40)	K[+98.1]SAPATGGVK[+28]K[+56]PHR	808.486	2	593.352	1	y4	y
H3 (27-40)	K[+98.1]SAPATGGVK[+28]K[+56]PHR	808.486	2	409.231	1	y3	y
H3 (27-40)	K[+98.1]SAPATGGVK[+28]K[+56]PHR	808.486	2	312.178	1	y2	y
H3 (27-40)	K[+98.1]SAPATGGVK[+28]K[+56]PHR	808.486	2	175.119	1	y1	y
H3 (27-40)	K[+98.1]SAPATGGVK[+28]K[+56]PHR	808.486	2	227.175	1	b1	b
H3 (27-40)	K[+98.1]SAPATGGVK[+28]K[+56]PHR	808.486	2	314.207	1	b2	b
H3 (27-40)	K[+98.1]SAPATGGVK[+28]K[+56]PHR	808.486	2	385.245	1	b3	b
H3 (27-40)	K[+98.1]SAPATGGVK[+28]K[+56]PHR	808.486	2	482.297	1	b4	b
H3 (27-40)	K[+98.1]SAPATGGVK[+28]K[+56]PHR	808.486	2	553.334	1	b5	b
H3 (27-40)	K[+98.1]SAPATGGVK[+28]K[+56]PHR	808.486	2	654.382	1	b6	b
H3 (27-40)	K[+98.1]SAPATGGVK[+28]K[+56]PHR	808.486	2	711.404	1	b7	b
H3 (27-40)	K[+98.1]SAPATGGVK[+28]K[+56]PHR	808.486	2	768.425	1	b8	b
H3 (27-40)	K[+98.1]SAPATGGVK[+28]K[+56]PHR	808.486	2	867.493	1	b9	b
H3 (27-40)	K[+98.1]SAPATGGVK[+28]K[+56]PHR	808.486	2	1023.62	1	b10	b
H3 (27-40)	K[+98.1]SAPATGGVK[+28]K[+56]PHR	808.486	2	1207.74	1	b11	b
H3 (27-40)	K[+98.1]SAPATGGVK[+28]K[+56]PHR	808.486	2	1304.79	1	b12	b
H3 (27-40)	K[+98.1]SAPATGGVK[+28]K[+56]PHR	808.486	2	1441.85	1	b13	b
H3 (27-40)	K[+84.1]SAPATGGVK[+28]K[+56]PHR	801.478	2	801.478	2	precursor	precursor
H3 (27-40)	K[+84.1]SAPATGGVK[+28]K[+56]PHR	801.478	2	801.979	2	precursor [M+1]	precursor
H3 (27-40)	K[+84.1]SAPATGGVK[+28]K[+56]PHR	801.478	2	802.481	2	precursor [M+2]	precursor
H3 (27-40)	K[+84.1]SAPATGGVK[+28]K[+56]PHR	801.478	2	1389.8	1	y13	y
H3 (27-40)	K[+84.1]SAPATGGVK[+28]K[+56]PHR	801.478	2	1302.76	1	y12	y
H3 (27-40)	K[+84.1]SAPATGGVK[+28]K[+56]PHR	801.478	2	1231.73	1	y11	y
H3 (27-40)	K[+84.1]SAPATGGVK[+28]K[+56]PHR	801.478	2	1134.67	1	y10	y
H3 (27-40)	K[+84.1]SAPATGGVK[+28]K[+56]PHR	801.478	2	1063.64	1	y9	y
H3 (27-40)	K[+84.1]SAPATGGVK[+28]K[+56]PHR	801.478	2	962.589	1	y8	y
H3 (27-40)	K[+84.1]SAPATGGVK[+28]K[+56]PHR	801.478	2	905.568	1	y7	y
H3 (27-40)	K[+84.1]SAPATGGVK[+28]K[+56]PHR	801.478	2	848.546	1	y6	y
H3 (27-40)	K[+84.1]SAPATGGVK[+28]K[+56]PHR	801.478	2	749.478	1	y5	y
H3 (27-40)	K[+84.1]SAPATGGVK[+28]K[+56]PHR	801.478	2	593.352	1	y4	y
H3 (27-40)	K[+84.1]SAPATGGVK[+28]K[+56]PHR	801.478	2	409.231	1	y3	y
H3 (27-40)	K[+84.1]SAPATGGVK[+28]K[+56]PHR	801.478	2	312.178	1	y2	y
H3 (27-40)	K[+84.1]SAPATGGVK[+28]K[+56]PHR	801.478	2	175.119	1	y1	y
H3 (27-40)	K[+84.1]SAPATGGVK[+28]K[+56]PHR	801.478	2	213.16	1	b1	b
H3 (27-40)	K[+84.1]SAPATGGVK[+28]K[+56]PHR	801.478	2	300.192	1	b2	b
H3 (27-40)	K[+84.1]SAPATGGVK[+28]K[+56]PHR	801.478	2	371.229	1	b3	b
H3 (27-40)	K[+84.1]SAPATGGVK[+28]K[+56]PHR	801.478	2	468.282	1	b4	b
H3 (27-40)	K[+84.1]SAPATGGVK[+28]K[+56]PHR	801.478	2	539.319	1	b5	b
H3 (27-40)	K[+84.1]SAPATGGVK[+28]K[+56]PHR	801.478	2	640.366	1	b6	b
H3 (27-40)	K[+84.1]SAPATGGVK[+28]K[+56]PHR	801.478	2	697.388	1	b7	b
H3 (27-40)	K[+84.1]SAPATGGVK[+28]K[+56]PHR	801.478	2	754.409	1	b8	b
H3 (27-40)	K[+84.1]SAPATGGVK[+28]K[+56]PHR	801.478	2	853.478	1	b9	b
H3 (27-40)	K[+84.1]SAPATGGVK[+28]K[+56]PHR	801.478	2	1009.6	1	b10	b
H3 (27-40)	K[+84.1]SAPATGGVK[+28]K[+56]PHR	801.478	2	1193.73	1	b11	b
H3 (27-40)	K[+84.1]SAPATGGVK[+28]K[+56]PHR	801.478	2	1290.78	1	b12	b
H3 (27-40)	K[+84.1]SAPATGGVK[+28]K[+56]PHR	801.478	2	1427.84	1	b13	b
H3 (27-40)	K[+126.1]SAPATGGVK[+42]K[+56]PHR	829.491	2	829.491	2	precursor	precursor
H3 (27-40)	K[+126.1]SAPATGGVK[+42]K[+56]PHR	829.491	2	829.992	2	precursor [M+1]	precursor
H3 (27-40)	K[+126.1]SAPATGGVK[+42]K[+56]PHR	829.491	2	830.494	2	precursor [M+2]	precursor
H3 (27-40)	K[+126.1]SAPATGGVK[+42]K[+56]PHR	829.491	2	1403.81	1	y13	y
H3 (27-40)	K[+126.1]SAPATGGVK[+42]K[+56]PHR	829.491	2	1316.78	1	y12	y
H3 (27-40)	K[+126.1]SAPATGGVK[+42]K[+56]PHR	829.491	2	1245.74	1	y11	y
H3 (27-40)	K[+126.1]SAPATGGVK[+42]K[+56]PHR	829.491	2	1148.69	1	y10	y
H3 (27-40)	K[+126.1]SAPATGGVK[+42]K[+56]PHR	829.491	2	1077.65	1	y9	y
H3 (27-40)	K[+126.1]SAPATGGVK[+42]K[+56]PHR	829.491	2	976.605	1	y8	y
H3 (27-40)	K[+126.1]SAPATGGVK[+42]K[+56]PHR	829.491	2	919.584	1	y7	y
H3 (27-40)	K[+126.1]SAPATGGVK[+42]K[+56]PHR	829.491	2	862.562	1	y6	y
H3 (27-40)	K[+126.1]SAPATGGVK[+42]K[+56]PHR	829.491	2	763.494	1	y5	y
H3 (27-40)	K[+126.1]SAPATGGVK[+42]K[+56]PHR	829.491	2	593.352	1	y4	y
H3 (27-40)	K[+126.1]SAPATGGVK[+42]K[+56]PHR	829.491	2	409.231	1	y3	y
H3 (27-40)	K[+126.1]SAPATGGVK[+42]K[+56]PHR	829.491	2	312.178	1	y2	y
H3 (27-40)	K[+126.1]SAPATGGVK[+42]K[+56]PHR	829.491	2	175.119	1	y1	y
H3 (27-40)	K[+126.1]SAPATGGVK[+42]K[+56]PHR	829.491	2	255.17	1	b1	b
H3 (27-40)	K[+126.1]SAPATGGVK[+42]K[+56]PHR	829.491	2	342.202	1	b2	b
H3 (27-40)	K[+126.1]SAPATGGVK[+42]K[+56]PHR	829.491	2	413.239	1	b3	b
H3 (27-40)	K[+126.1]SAPATGGVK[+42]K[+56]PHR	829.491	2	510.292	1	b4	b
H3 (27-40)	K[+126.1]SAPATGGVK[+42]K[+56]PHR	829.491	2	581.329	1	b5	b
H3 (27-40)	K[+126.1]SAPATGGVK[+42]K[+56]PHR	829.491	2	682.377	1	b6	b
H3 (27-40)	K[+126.1]SAPATGGVK[+42]K[+56]PHR	829.491	2	739.398	1	b7	b
H3 (27-40)	K[+126.1]SAPATGGVK[+42]K[+56]PHR	829.491	2	796.42	1	b8	b
H3 (27-40)	K[+126.1]SAPATGGVK[+42]K[+56]PHR	829.491	2	895.488	1	b9	b
H3 (27-40)	K[+126.1]SAPATGGVK[+42]K[+56]PHR	829.491	2	1065.63	1	b10	b
H3 (27-40)	K[+126.1]SAPATGGVK[+42]K[+56]PHR	829.491	2	1249.75	1	b11	b
H3 (27-40)	K[+126.1]SAPATGGVK[+42]K[+56]PHR	829.491	2	1346.8	1	b12	b
H3 (27-40)	K[+126.1]SAPATGGVK[+42]K[+56]PHR	829.491	2	1483.86	1	b13	b
H3 (27-40)	K[+98.1]SAPATGGVK[+70]K[+56]PHR	829.491	2	829.491	2	precursor	precursor
H3 (27-40)	K[+98.1]SAPATGGVK[+70]K[+56]PHR	829.491	2	829.992	2	precursor [M+1]	precursor
H3 (27-40)	K[+98.1]SAPATGGVK[+70]K[+56]PHR	829.491	2	830.494	2	precursor [M+2]	precursor
H3 (27-40)	K[+98.1]SAPATGGVK[+70]K[+56]PHR	829.491	2	1431.81	1	y13	y
H3 (27-40)	K[+98.1]SAPATGGVK[+70]K[+56]PHR	829.491	2	1344.77	1	y12	y
H3 (27-40)	K[+98.1]SAPATGGVK[+70]K[+56]PHR	829.491	2	1273.74	1	y11	y
H3 (27-40)	K[+98.1]SAPATGGVK[+70]K[+56]PHR	829.491	2	1176.68	1	y10	y
H3 (27-40)	K[+98.1]SAPATGGVK[+70]K[+56]PHR	829.491	2	1105.65	1	y9	y
H3 (27-40)	K[+98.1]SAPATGGVK[+70]K[+56]PHR	829.491	2	1004.6	1	y8	y
H3 (27-40)	K[+98.1]SAPATGGVK[+70]K[+56]PHR	829.491	2	947.579	1	y7	y
H3 (27-40)	K[+98.1]SAPATGGVK[+70]K[+56]PHR	829.491	2	890.557	1	y6	y
H3 (27-40)	K[+98.1]SAPATGGVK[+70]K[+56]PHR	829.491	2	791.489	1	y5	y
H3 (27-40)	K[+98.1]SAPATGGVK[+70]K[+56]PHR	829.491	2	593.352	1	y4	y
H3 (27-40)	K[+98.1]SAPATGGVK[+70]K[+56]PHR	829.491	2	409.231	1	y3	y
H3 (27-40)	K[+98.1]SAPATGGVK[+70]K[+56]PHR	829.491	2	312.178	1	y2	y
H3 (27-40)	K[+98.1]SAPATGGVK[+70]K[+56]PHR	829.491	2	175.119	1	y1	y
H3 (27-40)	K[+98.1]SAPATGGVK[+70]K[+56]PHR	829.491	2	227.175	1	b1	b
H3 (27-40)	K[+98.1]SAPATGGVK[+70]K[+56]PHR	829.491	2	314.207	1	b2	b
H3 (27-40)	K[+98.1]SAPATGGVK[+70]K[+56]PHR	829.491	2	385.245	1	b3	b
H3 (27-40)	K[+98.1]SAPATGGVK[+70]K[+56]PHR	829.491	2	482.297	1	b4	b
H3 (27-40)	K[+98.1]SAPATGGVK[+70]K[+56]PHR	829.491	2	553.334	1	b5	b
H3 (27-40)	K[+98.1]SAPATGGVK[+70]K[+56]PHR	829.491	2	654.382	1	b6	b
H3 (27-40)	K[+98.1]SAPATGGVK[+70]K[+56]PHR	829.491	2	711.404	1	b7	b
H3 (27-40)	K[+98.1]SAPATGGVK[+70]K[+56]PHR	829.491	2	768.425	1	b8	b
H3 (27-40)	K[+98.1]SAPATGGVK[+70]K[+56]PHR	829.491	2	867.493	1	b9	b
H3 (27-40)	K[+98.1]SAPATGGVK[+70]K[+56]PHR	829.491	2	1065.63	1	b10	b
H3 (27-40)	K[+98.1]SAPATGGVK[+70]K[+56]PHR	829.491	2	1249.75	1	b11	b
H3 (27-40)	K[+98.1]SAPATGGVK[+70]K[+56]PHR	829.491	2	1346.8	1	b12	b
H3 (27-40)	K[+98.1]SAPATGGVK[+70]K[+56]PHR	829.491	2	1483.86	1	b13	b
H3 (27-40)	K[+126.1]SAPATGGVK[+70]K[+56]PHR	843.488	2	843.488	2	precursor	precursor
H3 (27-40)	K[+126.1]SAPATGGVK[+70]K[+56]PHR	843.488	2	843.99	2	precursor [M+1]	precursor
H3 (27-40)	K[+126.1]SAPATGGVK[+70]K[+56]PHR	843.488	2	844.491	2	precursor [M+2]	precursor
H3 (27-40)	K[+126.1]SAPATGGVK[+70]K[+56]PHR	843.488	2	1431.81	1	y13	y
H3 (27-40)	K[+126.1]SAPATGGVK[+70]K[+56]PHR	843.488	2	1344.77	1	y12	y
H3 (27-40)	K[+126.1]SAPATGGVK[+70]K[+56]PHR	843.488	2	1273.74	1	y11	y
H3 (27-40)	K[+126.1]SAPATGGVK[+70]K[+56]PHR	843.488	2	1176.68	1	y10	y
H3 (27-40)	K[+126.1]SAPATGGVK[+70]K[+56]PHR	843.488	2	1105.65	1	y9	y
H3 (27-40)	K[+126.1]SAPATGGVK[+70]K[+56]PHR	843.488	2	1004.6	1	y8	y
H3 (27-40)	K[+126.1]SAPATGGVK[+70]K[+56]PHR	843.488	2	947.579	1	y7	y
H3 (27-40)	K[+126.1]SAPATGGVK[+70]K[+56]PHR	843.488	2	890.557	1	y6	y
H3 (27-40)	K[+126.1]SAPATGGVK[+70]K[+56]PHR	843.488	2	791.489	1	y5	y
H3 (27-40)	K[+126.1]SAPATGGVK[+70]K[+56]PHR	843.488	2	593.352	1	y4	y
H3 (27-40)	K[+126.1]SAPATGGVK[+70]K[+56]PHR	843.488	2	409.231	1	y3	y
H3 (27-40)	K[+126.1]SAPATGGVK[+70]K[+56]PHR	843.488	2	312.178	1	y2	y
H3 (27-40)	K[+126.1]SAPATGGVK[+70]K[+56]PHR	843.488	2	175.119	1	y1	y
H3 (27-40)	K[+126.1]SAPATGGVK[+70]K[+56]PHR	843.488	2	255.17	1	b1	b
H3 (27-40)	K[+126.1]SAPATGGVK[+70]K[+56]PHR	843.488	2	342.202	1	b2	b
H3 (27-40)	K[+126.1]SAPATGGVK[+70]K[+56]PHR	843.488	2	413.239	1	b3	b
H3 (27-40)	K[+126.1]SAPATGGVK[+70]K[+56]PHR	843.488	2	510.292	1	b4	b
H3 (27-40)	K[+126.1]SAPATGGVK[+70]K[+56]PHR	843.488	2	581.329	1	b5	b
H3 (27-40)	K[+126.1]SAPATGGVK[+70]K[+56]PHR	843.488	2	682.377	1	b6	b
H3 (27-40)	K[+126.1]SAPATGGVK[+70]K[+56]PHR	843.488	2	739.398	1	b7	b
H3 (27-40)	K[+126.1]SAPATGGVK[+70]K[+56]PHR	843.488	2	796.42	1	b8	b
H3 (27-40)	K[+126.1]SAPATGGVK[+70]K[+56]PHR	843.488	2	895.488	1	b9	b
H3 (27-40)	K[+126.1]SAPATGGVK[+70]K[+56]PHR	843.488	2	1093.63	1	b10	b
H3 (27-40)	K[+126.1]SAPATGGVK[+70]K[+56]PHR	843.488	2	1277.75	1	b11	b
H3 (27-40)	K[+126.1]SAPATGGVK[+70]K[+56]PHR	843.488	2	1374.8	1	b12	b
H3 (27-40)	K[+126.1]SAPATGGVK[+28]K[+56]PHR	822.483	2	822.483	2	precursor	precursor
H3 (27-40)	K[+126.1]SAPATGGVK[+28]K[+56]PHR	822.483	2	822.985	2	precursor [M+1]	precursor
H3 (27-40)	K[+126.1]SAPATGGVK[+28]K[+56]PHR	822.483	2	823.486	2	precursor [M+2]	precursor
H3 (27-40)	K[+126.1]SAPATGGVK[+28]K[+56]PHR	822.483	2	1389.8	1	y13	y
H3 (27-40)	K[+126.1]SAPATGGVK[+28]K[+56]PHR	822.483	2	1302.76	1	y12	y
H3 (27-40)	K[+126.1]SAPATGGVK[+28]K[+56]PHR	822.483	2	1231.73	1	y11	y
H3 (27-40)	K[+126.1]SAPATGGVK[+28]K[+56]PHR	822.483	2	1134.67	1	y10	y
H3 (27-40)	K[+126.1]SAPATGGVK[+28]K[+56]PHR	822.483	2	1063.64	1	y9	y
H3 (27-40)	K[+126.1]SAPATGGVK[+28]K[+56]PHR	822.483	2	962.589	1	y8	y
H3 (27-40)	K[+126.1]SAPATGGVK[+28]K[+56]PHR	822.483	2	905.568	1	y7	y
H3 (27-40)	K[+126.1]SAPATGGVK[+28]K[+56]PHR	822.483	2	848.546	1	y6	y
H3 (27-40)	K[+126.1]SAPATGGVK[+28]K[+56]PHR	822.483	2	749.478	1	y5	y
H3 (27-40)	K[+126.1]SAPATGGVK[+28]K[+56]PHR	822.483	2	593.352	1	y4	y
H3 (27-40)	K[+126.1]SAPATGGVK[+28]K[+56]PHR	822.483	2	409.231	1	y3	y
H3 (27-40)	K[+126.1]SAPATGGVK[+28]K[+56]PHR	822.483	2	312.178	1	y2	y
H3 (27-40)	K[+126.1]SAPATGGVK[+28]K[+56]PHR	822.483	2	175.119	1	y1	y
H3 (27-40)	K[+126.1]SAPATGGVK[+28]K[+56]PHR	822.483	2	255.17	1	b1	b
H3 (27-40)	K[+126.1]SAPATGGVK[+28]K[+56]PHR	822.483	2	342.202	1	b2	b
H3 (27-40)	K[+126.1]SAPATGGVK[+28]K[+56]PHR	822.483	2	413.239	1	b3	b
H3 (27-40)	K[+126.1]SAPATGGVK[+28]K[+56]PHR	822.483	2	510.292	1	b4	b
H3 (27-40)	K[+126.1]SAPATGGVK[+28]K[+56]PHR	822.483	2	581.329	1	b5	b
H3 (27-40)	K[+126.1]SAPATGGVK[+28]K[+56]PHR	822.483	2	682.377	1	b6	b
H3 (27-40)	K[+126.1]SAPATGGVK[+28]K[+56]PHR	822.483	2	739.398	1	b7	b
H3 (27-40)	K[+126.1]SAPATGGVK[+28]K[+56]PHR	822.483	2	796.42	1	b8	b
H3 (27-40)	K[+126.1]SAPATGGVK[+28]K[+56]PHR	822.483	2	895.488	1	b9	b
H3 (27-40)	K[+126.1]SAPATGGVK[+28]K[+56]PHR	822.483	2	1051.61	1	b10	b
H3 (27-40)	K[+126.1]SAPATGGVK[+28]K[+56]PHR	822.483	2	1235.74	1	b11	b
H3 (27-40)	K[+126.1]SAPATGGVK[+28]K[+56]PHR	822.483	2	1332.79	1	b12	b
H3 (27-40)	K[+126.1]SAPATGGVK[+28]K[+56]PHR	822.483	2	1469.85	1	b13	b
H3 (27-40)	K[+84.1]SAPATGGVK[+70]K[+56]PHR	822.483	2	822.483	2	precursor	precursor
H3 (27-40)	K[+84.1]SAPATGGVK[+70]K[+56]PHR	822.483	2	822.985	2	precursor [M+1]	precursor
H3 (27-40)	K[+84.1]SAPATGGVK[+70]K[+56]PHR	822.483	2	823.486	2	precursor [M+2]	precursor
H3 (27-40)	K[+84.1]SAPATGGVK[+70]K[+56]PHR	822.483	2	1431.81	1	y13	y
H3 (27-40)	K[+84.1]SAPATGGVK[+70]K[+56]PHR	822.483	2	1344.77	1	y12	y
H3 (27-40)	K[+84.1]SAPATGGVK[+70]K[+56]PHR	822.483	2	1273.74	1	y11	y
H3 (27-40)	K[+84.1]SAPATGGVK[+70]K[+56]PHR	822.483	2	1176.68	1	y10	y
H3 (27-40)	K[+84.1]SAPATGGVK[+70]K[+56]PHR	822.483	2	1105.65	1	y9	y
H3 (27-40)	K[+84.1]SAPATGGVK[+70]K[+56]PHR	822.483	2	1004.6	1	y8	y
H3 (27-40)	K[+84.1]SAPATGGVK[+70]K[+56]PHR	822.483	2	947.579	1	y7	y
H3 (27-40)	K[+84.1]SAPATGGVK[+70]K[+56]PHR	822.483	2	890.557	1	y6	y
H3 (27-40)	K[+84.1]SAPATGGVK[+70]K[+56]PHR	822.483	2	791.489	1	y5	y
H3 (27-40)	K[+84.1]SAPATGGVK[+70]K[+56]PHR	822.483	2	593.352	1	y4	y
H3 (27-40)	K[+84.1]SAPATGGVK[+70]K[+56]PHR	822.483	2	409.231	1	y3	y
H3 (27-40)	K[+84.1]SAPATGGVK[+70]K[+56]PHR	822.483	2	312.178	1	y2	y
H3 (27-40)	K[+84.1]SAPATGGVK[+70]K[+56]PHR	822.483	2	175.119	1	y1	y
H3 (27-40)	K[+84.1]SAPATGGVK[+70]K[+56]PHR	822.483	2	213.16	1	b1	b
H3 (27-40)	K[+84.1]SAPATGGVK[+70]K[+56]PHR	822.483	2	300.192	1	b2	b
H3 (27-40)	K[+84.1]SAPATGGVK[+70]K[+56]PHR	822.483	2	371.229	1	b3	b
H3 (27-40)	K[+84.1]SAPATGGVK[+70]K[+56]PHR	822.483	2	468.282	1	b4	b
H3 (27-40)	K[+84.1]SAPATGGVK[+70]K[+56]PHR	822.483	2	539.319	1	b5	b
H3 (27-40)	K[+84.1]SAPATGGVK[+70]K[+56]PHR	822.483	2	640.366	1	b6	b
H3 (27-40)	K[+84.1]SAPATGGVK[+70]K[+56]PHR	822.483	2	697.388	1	b7	b
H3 (27-40)	K[+84.1]SAPATGGVK[+70]K[+56]PHR	822.483	2	754.409	1	b8	b
H3 (27-40)	K[+84.1]SAPATGGVK[+70]K[+56]PHR	822.483	2	853.478	1	b9	b
H3 (27-40)	K[+84.1]SAPATGGVK[+70]K[+56]PHR	822.483	2	1051.61	1	b10	b
H3 (27-40)	K[+84.1]SAPATGGVK[+70]K[+56]PHR	822.483	2	1235.74	1	b11	b
H3 (27-40)	K[+84.1]SAPATGGVK[+70]K[+56]PHR	822.483	2	1332.79	1	b12	b
H3 (27-40)	K[+84.1]SAPATGGVK[+70]K[+56]PHR	822.483	2	1469.85	1	b13	b
H3 (27-40)	K[+112.1]SAPATGGVK[+42]K[+56]PHR	822.483	2	822.483	2	precursor	precursor
H3 (27-40)	K[+112.1]SAPATGGVK[+42]K[+56]PHR	822.483	2	822.985	2	precursor [M+1]	precursor
H3 (27-40)	K[+112.1]SAPATGGVK[+42]K[+56]PHR	822.483	2	823.486	2	precursor [M+2]	precursor
H3 (27-40)	K[+112.1]SAPATGGVK[+42]K[+56]PHR	822.483	2	1403.81	1	y13	y
H3 (27-40)	K[+112.1]SAPATGGVK[+42]K[+56]PHR	822.483	2	1316.78	1	y12	y
H3 (27-40)	K[+112.1]SAPATGGVK[+42]K[+56]PHR	822.483	2	1245.74	1	y11	y
H3 (27-40)	K[+112.1]SAPATGGVK[+42]K[+56]PHR	822.483	2	1148.69	1	y10	y
H3 (27-40)	K[+112.1]SAPATGGVK[+42]K[+56]PHR	822.483	2	1077.65	1	y9	y
H3 (27-40)	K[+112.1]SAPATGGVK[+42]K[+56]PHR	822.483	2	976.605	1	y8	y
H3 (27-40)	K[+112.1]SAPATGGVK[+42]K[+56]PHR	822.483	2	919.584	1	y7	y
H3 (27-40)	K[+112.1]SAPATGGVK[+42]K[+56]PHR	822.483	2	862.562	1	y6	y
H3 (27-40)	K[+112.1]SAPATGGVK[+42]K[+56]PHR	822.483	2	763.494	1	y5	y
H3 (27-40)	K[+112.1]SAPATGGVK[+42]K[+56]PHR	822.483	2	593.352	1	y4	y
H3 (27-40)	K[+112.1]SAPATGGVK[+42]K[+56]PHR	822.483	2	409.231	1	y3	y
H3 (27-40)	K[+112.1]SAPATGGVK[+42]K[+56]PHR	822.483	2	312.178	1	y2	y
H3 (27-40)	K[+112.1]SAPATGGVK[+42]K[+56]PHR	822.483	2	175.119	1	y1	y
H3 (27-40)	K[+112.1]SAPATGGVK[+42]K[+56]PHR	822.483	2	241.155	1	b1	b
H3 (27-40)	K[+112.1]SAPATGGVK[+42]K[+56]PHR	822.483	2	328.187	1	b2	b
H3 (27-40)	K[+112.1]SAPATGGVK[+42]K[+56]PHR	822.483	2	399.224	1	b3	b
H3 (27-40)	K[+112.1]SAPATGGVK[+42]K[+56]PHR	822.483	2	496.277	1	b4	b
H3 (27-40)	K[+112.1]SAPATGGVK[+42]K[+56]PHR	822.483	2	567.314	1	b5	b
H3 (27-40)	K[+112.1]SAPATGGVK[+42]K[+56]PHR	822.483	2	668.361	1	b6	b
H3 (27-40)	K[+112.1]SAPATGGVK[+42]K[+56]PHR	822.483	2	725.383	1	b7	b
H3 (27-40)	K[+112.1]SAPATGGVK[+42]K[+56]PHR	822.483	2	782.404	1	b8	b
H3 (27-40)	K[+112.1]SAPATGGVK[+42]K[+56]PHR	822.483	2	881.473	1	b9	b
H3 (27-40)	K[+112.1]SAPATGGVK[+42]K[+56]PHR	822.483	2	1051.61	1	b10	b
H3 (27-40)	K[+112.1]SAPATGGVK[+42]K[+56]PHR	822.483	2	1235.74	1	b11	b
H3 (27-40)	K[+112.1]SAPATGGVK[+42]K[+56]PHR	822.483	2	1332.79	1	b12	b
H3 (27-40)	K[+112.1]SAPATGGVK[+42]K[+56]PHR	822.483	2	1469.85	1	b13	b
H3 (27-40)	K[+98.1]SAPATGGVK[+56]K[+56]PHR	822.483	2	822.483	2	precursor	precursor
H3 (27-40)	K[+98.1]SAPATGGVK[+56]K[+56]PHR	822.483	2	822.985	2	precursor [M+1]	precursor
H3 (27-40)	K[+98.1]SAPATGGVK[+56]K[+56]PHR	822.483	2	823.486	2	precursor [M+2]	precursor
H3 (27-40)	K[+98.1]SAPATGGVK[+56]K[+56]PHR	822.483	2	1417.79	1	y13	y
H3 (27-40)	K[+98.1]SAPATGGVK[+56]K[+56]PHR	822.483	2	1330.76	1	y12	y
H3 (27-40)	K[+98.1]SAPATGGVK[+56]K[+56]PHR	822.483	2	1259.72	1	y11	y
H3 (27-40)	K[+98.1]SAPATGGVK[+56]K[+56]PHR	822.483	2	1162.67	1	y10	y
H3 (27-40)	K[+98.1]SAPATGGVK[+56]K[+56]PHR	822.483	2	1091.63	1	y9	y
H3 (27-40)	K[+98.1]SAPATGGVK[+56]K[+56]PHR	822.483	2	990.584	1	y8	y
H3 (27-40)	K[+98.1]SAPATGGVK[+56]K[+56]PHR	822.483	2	933.563	1	y7	y
H3 (27-40)	K[+98.1]SAPATGGVK[+56]K[+56]PHR	822.483	2	876.541	1	y6	y
H3 (27-40)	K[+98.1]SAPATGGVK[+56]K[+56]PHR	822.483	2	777.473	1	y5	y
H3 (27-40)	K[+98.1]SAPATGGVK[+56]K[+56]PHR	822.483	2	593.352	1	y4	y
H3 (27-40)	K[+98.1]SAPATGGVK[+56]K[+56]PHR	822.483	2	409.231	1	y3	y
H3 (27-40)	K[+98.1]SAPATGGVK[+56]K[+56]PHR	822.483	2	312.178	1	y2	y
H3 (27-40)	K[+98.1]SAPATGGVK[+56]K[+56]PHR	822.483	2	175.119	1	y1	y
H3 (27-40)	K[+98.1]SAPATGGVK[+56]K[+56]PHR	822.483	2	227.175	1	b1	b
H3 (27-40)	K[+98.1]SAPATGGVK[+56]K[+56]PHR	822.483	2	314.207	1	b2	b
H3 (27-40)	K[+98.1]SAPATGGVK[+56]K[+56]PHR	822.483	2	385.245	1	b3	b
H3 (27-40)	K[+98.1]SAPATGGVK[+56]K[+56]PHR	822.483	2	482.297	1	b4	b
H3 (27-40)	K[+98.1]SAPATGGVK[+56]K[+56]PHR	822.483	2	553.334	1	b5	b
H3 (27-40)	K[+98.1]SAPATGGVK[+56]K[+56]PHR	822.483	2	654.382	1	b6	b
H3 (27-40)	K[+98.1]SAPATGGVK[+56]K[+56]PHR	822.483	2	711.404	1	b7	b
H3 (27-40)	K[+98.1]SAPATGGVK[+56]K[+56]PHR	822.483	2	768.425	1	b8	b
H3 (27-40)	K[+98.1]SAPATGGVK[+56]K[+56]PHR	822.483	2	867.493	1	b9	b
H3 (27-40)	K[+98.1]SAPATGGVK[+56]K[+56]PHR	822.483	2	1051.61	1	b10	b
H3 (27-40)	K[+98.1]SAPATGGVK[+56]K[+56]PHR	822.483	2	1235.74	1	b11	b
H3 (27-40)	K[+98.1]SAPATGGVK[+56]K[+56]PHR	822.483	2	1332.79	1	b12	b
H3 (27-40)	K[+98.1]SAPATGGVK[+56]K[+56]PHR	822.483	2	1469.85	1	b13	b
H3 (27-40)	K[+112.1]SAPATGGVK[+28]K[+56]PHR	815.475	2	815.475	2	precursor	precursor
H3 (27-40)	K[+112.1]SAPATGGVK[+28]K[+56]PHR	815.475	2	815.977	2	precursor [M+1]	precursor
H3 (27-40)	K[+112.1]SAPATGGVK[+28]K[+56]PHR	815.475	2	816.478	2	precursor [M+2]	precursor
H3 (27-40)	K[+112.1]SAPATGGVK[+28]K[+56]PHR	815.475	2	1389.8	1	y13	y
H3 (27-40)	K[+112.1]SAPATGGVK[+28]K[+56]PHR	815.475	2	1302.76	1	y12	y
H3 (27-40)	K[+112.1]SAPATGGVK[+28]K[+56]PHR	815.475	2	1231.73	1	y11	y
H3 (27-40)	K[+112.1]SAPATGGVK[+28]K[+56]PHR	815.475	2	1134.67	1	y10	y
H3 (27-40)	K[+112.1]SAPATGGVK[+28]K[+56]PHR	815.475	2	1063.64	1	y9	y
H3 (27-40)	K[+112.1]SAPATGGVK[+28]K[+56]PHR	815.475	2	962.589	1	y8	y
H3 (27-40)	K[+112.1]SAPATGGVK[+28]K[+56]PHR	815.475	2	905.568	1	y7	y
H3 (27-40)	K[+112.1]SAPATGGVK[+28]K[+56]PHR	815.475	2	848.546	1	y6	y
H3 (27-40)	K[+112.1]SAPATGGVK[+28]K[+56]PHR	815.475	2	749.478	1	y5	y
H3 (27-40)	K[+112.1]SAPATGGVK[+28]K[+56]PHR	815.475	2	593.352	1	y4	y
H3 (27-40)	K[+112.1]SAPATGGVK[+28]K[+56]PHR	815.475	2	409.231	1	y3	y
H3 (27-40)	K[+112.1]SAPATGGVK[+28]K[+56]PHR	815.475	2	312.178	1	y2	y
H3 (27-40)	K[+112.1]SAPATGGVK[+28]K[+56]PHR	815.475	2	175.119	1	y1	y
H3 (27-40)	K[+112.1]SAPATGGVK[+28]K[+56]PHR	815.475	2	241.155	1	b1	b
H3 (27-40)	K[+112.1]SAPATGGVK[+28]K[+56]PHR	815.475	2	328.187	1	b2	b
H3 (27-40)	K[+112.1]SAPATGGVK[+28]K[+56]PHR	815.475	2	399.224	1	b3	b
H3 (27-40)	K[+112.1]SAPATGGVK[+28]K[+56]PHR	815.475	2	496.277	1	b4	b
H3 (27-40)	K[+112.1]SAPATGGVK[+28]K[+56]PHR	815.475	2	567.314	1	b5	b
H3 (27-40)	K[+112.1]SAPATGGVK[+28]K[+56]PHR	815.475	2	668.361	1	b6	b
H3 (27-40)	K[+112.1]SAPATGGVK[+28]K[+56]PHR	815.475	2	725.383	1	b7	b
H3 (27-40)	K[+112.1]SAPATGGVK[+28]K[+56]PHR	815.475	2	782.404	1	b8	b
H3 (27-40)	K[+112.1]SAPATGGVK[+28]K[+56]PHR	815.475	2	881.473	1	b9	b
H3 (27-40)	K[+112.1]SAPATGGVK[+28]K[+56]PHR	815.475	2	1037.6	1	b10	b
H3 (27-40)	K[+112.1]SAPATGGVK[+28]K[+56]PHR	815.475	2	1221.72	1	b11	b
H3 (27-40)	K[+112.1]SAPATGGVK[+28]K[+56]PHR	815.475	2	1318.77	1	b12	b
H3 (27-40)	K[+112.1]SAPATGGVK[+28]K[+56]PHR	815.475	2	1455.83	1	b13	b
H3 (27-40)	K[+84.1]SAPATGGVK[+56]K[+56]PHR	815.475	2	815.475	2	precursor	precursor
H3 (27-40)	K[+84.1]SAPATGGVK[+56]K[+56]PHR	815.475	2	815.977	2	precursor [M+1]	precursor
H3 (27-40)	K[+84.1]SAPATGGVK[+56]K[+56]PHR	815.475	2	816.478	2	precursor [M+2]	precursor
H3 (27-40)	K[+84.1]SAPATGGVK[+56]K[+56]PHR	815.475	2	1417.79	1	y13	y
H3 (27-40)	K[+84.1]SAPATGGVK[+56]K[+56]PHR	815.475	2	1330.76	1	y12	y
H3 (27-40)	K[+84.1]SAPATGGVK[+56]K[+56]PHR	815.475	2	1259.72	1	y11	y
H3 (27-40)	K[+84.1]SAPATGGVK[+56]K[+56]PHR	815.475	2	1162.67	1	y10	y
H3 (27-40)	K[+84.1]SAPATGGVK[+56]K[+56]PHR	815.475	2	1091.63	1	y9	y
H3 (27-40)	K[+84.1]SAPATGGVK[+56]K[+56]PHR	815.475	2	990.584	1	y8	y
H3 (27-40)	K[+84.1]SAPATGGVK[+56]K[+56]PHR	815.475	2	933.563	1	y7	y
H3 (27-40)	K[+84.1]SAPATGGVK[+56]K[+56]PHR	815.475	2	876.541	1	y6	y
H3 (27-40)	K[+84.1]SAPATGGVK[+56]K[+56]PHR	815.475	2	777.473	1	y5	y
H3 (27-40)	K[+84.1]SAPATGGVK[+56]K[+56]PHR	815.475	2	593.352	1	y4	y
H3 (27-40)	K[+84.1]SAPATGGVK[+56]K[+56]PHR	815.475	2	409.231	1	y3	y
H3 (27-40)	K[+84.1]SAPATGGVK[+56]K[+56]PHR	815.475	2	312.178	1	y2	y
H3 (27-40)	K[+84.1]SAPATGGVK[+56]K[+56]PHR	815.475	2	175.119	1	y1	y
H3 (27-40)	K[+84.1]SAPATGGVK[+56]K[+56]PHR	815.475	2	213.16	1	b1	b
H3 (27-40)	K[+84.1]SAPATGGVK[+56]K[+56]PHR	815.475	2	300.192	1	b2	b
H3 (27-40)	K[+84.1]SAPATGGVK[+56]K[+56]PHR	815.475	2	371.229	1	b3	b
H3 (27-40)	K[+84.1]SAPATGGVK[+56]K[+56]PHR	815.475	2	468.282	1	b4	b
H3 (27-40)	K[+84.1]SAPATGGVK[+56]K[+56]PHR	815.475	2	539.319	1	b5	b
H3 (27-40)	K[+84.1]SAPATGGVK[+56]K[+56]PHR	815.475	2	640.366	1	b6	b
H3 (27-40)	K[+84.1]SAPATGGVK[+56]K[+56]PHR	815.475	2	697.388	1	b7	b
H3 (27-40)	K[+84.1]SAPATGGVK[+56]K[+56]PHR	815.475	2	754.409	1	b8	b
H3 (27-40)	K[+84.1]SAPATGGVK[+56]K[+56]PHR	815.475	2	853.478	1	b9	b
H3 (27-40)	K[+84.1]SAPATGGVK[+56]K[+56]PHR	815.475	2	1037.6	1	b10	b
H3 (27-40)	K[+84.1]SAPATGGVK[+56]K[+56]PHR	815.475	2	1221.72	1	b11	b
H3 (27-40)	K[+84.1]SAPATGGVK[+56]K[+56]PHR	815.475	2	1318.77	1	b12	b
H3 (27-40)	K[+84.1]SAPATGGVK[+56]K[+56]PHR	815.475	2	1455.83	1	b13	b
H3 (27-40)	K[+126.1]SAPATGGVK[+56]K[+56]PHR	836.481	2	836.481	2	precursor	precursor
H3 (27-40)	K[+126.1]SAPATGGVK[+56]K[+56]PHR	836.481	2	836.982	2	precursor [M+1]	precursor
H3 (27-40)	K[+126.1]SAPATGGVK[+56]K[+56]PHR	836.481	2	837.483	2	precursor [M+2]	precursor
H3 (27-40)	K[+126.1]SAPATGGVK[+56]K[+56]PHR	836.481	2	1417.79	1	y13	y
H3 (27-40)	K[+126.1]SAPATGGVK[+56]K[+56]PHR	836.481	2	1330.76	1	y12	y
H3 (27-40)	K[+126.1]SAPATGGVK[+56]K[+56]PHR	836.481	2	1259.72	1	y11	y
H3 (27-40)	K[+126.1]SAPATGGVK[+56]K[+56]PHR	836.481	2	1162.67	1	y10	y
H3 (27-40)	K[+126.1]SAPATGGVK[+56]K[+56]PHR	836.481	2	1091.63	1	y9	y
H3 (27-40)	K[+126.1]SAPATGGVK[+56]K[+56]PHR	836.481	2	990.584	1	y8	y
H3 (27-40)	K[+126.1]SAPATGGVK[+56]K[+56]PHR	836.481	2	933.563	1	y7	y
H3 (27-40)	K[+126.1]SAPATGGVK[+56]K[+56]PHR	836.481	2	876.541	1	y6	y
H3 (27-40)	K[+126.1]SAPATGGVK[+56]K[+56]PHR	836.481	2	777.473	1	y5	y
H3 (27-40)	K[+126.1]SAPATGGVK[+56]K[+56]PHR	836.481	2	593.352	1	y4	y
H3 (27-40)	K[+126.1]SAPATGGVK[+56]K[+56]PHR	836.481	2	409.231	1	y3	y
H3 (27-40)	K[+126.1]SAPATGGVK[+56]K[+56]PHR	836.481	2	312.178	1	y2	y
H3 (27-40)	K[+126.1]SAPATGGVK[+56]K[+56]PHR	836.481	2	175.119	1	y1	y
H3 (27-40)	K[+126.1]SAPATGGVK[+56]K[+56]PHR	836.481	2	255.17	1	b1	b
H3 (27-40)	K[+126.1]SAPATGGVK[+56]K[+56]PHR	836.481	2	342.202	1	b2	b
H3 (27-40)	K[+126.1]SAPATGGVK[+56]K[+56]PHR	836.481	2	413.239	1	b3	b
H3 (27-40)	K[+126.1]SAPATGGVK[+56]K[+56]PHR	836.481	2	510.292	1	b4	b
H3 (27-40)	K[+126.1]SAPATGGVK[+56]K[+56]PHR	836.481	2	581.329	1	b5	b
H3 (27-40)	K[+126.1]SAPATGGVK[+56]K[+56]PHR	836.481	2	682.377	1	b6	b
H3 (27-40)	K[+126.1]SAPATGGVK[+56]K[+56]PHR	836.481	2	739.398	1	b7	b
H3 (27-40)	K[+126.1]SAPATGGVK[+56]K[+56]PHR	836.481	2	796.42	1	b8	b
H3 (27-40)	K[+126.1]SAPATGGVK[+56]K[+56]PHR	836.481	2	895.488	1	b9	b
H3 (27-40)	K[+126.1]SAPATGGVK[+56]K[+56]PHR	836.481	2	1079.61	1	b10	b
H3 (27-40)	K[+126.1]SAPATGGVK[+56]K[+56]PHR	836.481	2	1263.73	1	b11	b
H3 (27-40)	K[+126.1]SAPATGGVK[+56]K[+56]PHR	836.481	2	1360.78	1	b12	b
H3 (27-40)	K[+126.1]SAPATGGVK[+56]K[+56]PHR	836.481	2	1497.84	1	b13	b
H3 (27-40)	K[+112.1]SAPATGGVK[+70]K[+56]PHR	836.481	2	836.481	2	precursor	precursor
H3 (27-40)	K[+112.1]SAPATGGVK[+70]K[+56]PHR	836.481	2	836.982	2	precursor [M+1]	precursor
H3 (27-40)	K[+112.1]SAPATGGVK[+70]K[+56]PHR	836.481	2	837.483	2	precursor [M+2]	precursor
H3 (27-40)	K[+112.1]SAPATGGVK[+70]K[+56]PHR	836.481	2	1431.81	1	y13	y
H3 (27-40)	K[+112.1]SAPATGGVK[+70]K[+56]PHR	836.481	2	1344.77	1	y12	y
H3 (27-40)	K[+112.1]SAPATGGVK[+70]K[+56]PHR	836.481	2	1273.74	1	y11	y
H3 (27-40)	K[+112.1]SAPATGGVK[+70]K[+56]PHR	836.481	2	1176.68	1	y10	y
H3 (27-40)	K[+112.1]SAPATGGVK[+70]K[+56]PHR	836.481	2	1105.65	1	y9	y
H3 (27-40)	K[+112.1]SAPATGGVK[+70]K[+56]PHR	836.481	2	1004.6	1	y8	y
H3 (27-40)	K[+112.1]SAPATGGVK[+70]K[+56]PHR	836.481	2	947.579	1	y7	y
H3 (27-40)	K[+112.1]SAPATGGVK[+70]K[+56]PHR	836.481	2	890.557	1	y6	y
H3 (27-40)	K[+112.1]SAPATGGVK[+70]K[+56]PHR	836.481	2	791.489	1	y5	y
H3 (27-40)	K[+112.1]SAPATGGVK[+70]K[+56]PHR	836.481	2	593.352	1	y4	y
H3 (27-40)	K[+112.1]SAPATGGVK[+70]K[+56]PHR	836.481	2	409.231	1	y3	y
H3 (27-40)	K[+112.1]SAPATGGVK[+70]K[+56]PHR	836.481	2	312.178	1	y2	y
H3 (27-40)	K[+112.1]SAPATGGVK[+70]K[+56]PHR	836.481	2	175.119	1	y1	y
H3 (27-40)	K[+112.1]SAPATGGVK[+70]K[+56]PHR	836.481	2	241.155	1	b1	b
H3 (27-40)	K[+112.1]SAPATGGVK[+70]K[+56]PHR	836.481	2	328.187	1	b2	b
H3 (27-40)	K[+112.1]SAPATGGVK[+70]K[+56]PHR	836.481	2	399.224	1	b3	b
H3 (27-40)	K[+112.1]SAPATGGVK[+70]K[+56]PHR	836.481	2	496.277	1	b4	b
H3 (27-40)	K[+112.1]SAPATGGVK[+70]K[+56]PHR	836.481	2	567.314	1	b5	b
H3 (27-40)	K[+112.1]SAPATGGVK[+70]K[+56]PHR	836.481	2	668.361	1	b6	b
H3 (27-40)	K[+112.1]SAPATGGVK[+70]K[+56]PHR	836.481	2	725.383	1	b7	b
H3 (27-40)	K[+112.1]SAPATGGVK[+70]K[+56]PHR	836.481	2	782.404	1	b8	b
H3 (27-40)	K[+112.1]SAPATGGVK[+70]K[+56]PHR	836.481	2	881.473	1	b9	b
H3 (27-40)	K[+112.1]SAPATGGVK[+70]K[+56]PHR	836.481	2	1079.61	1	b10	b
H3 (27-40)	K[+112.1]SAPATGGVK[+70]K[+56]PHR	836.481	2	1263.73	1	b11	b
H3 (27-40)	K[+112.1]SAPATGGVK[+70]K[+56]PHR	836.481	2	1360.78	1	b12	b
H3 (27-40)	K[+112.1]SAPATGGVK[+70]K[+56]PHR	836.481	2	1497.84	1	b13	b
H3 (27-40)	K[+84.1]SAPATGGVK[+42]K[+56]PHR	808.486	2	808.486	2	precursor	precursor
H3 (27-40)	K[+84.1]SAPATGGVK[+42]K[+56]PHR	808.486	2	808.987	2	precursor [M+1]	precursor
H3 (27-40)	K[+84.1]SAPATGGVK[+42]K[+56]PHR	808.486	2	809.489	2	precursor [M+2]	precursor
H3 (27-40)	K[+84.1]SAPATGGVK[+42]K[+56]PHR	808.486	2	1403.81	1	y13	y
H3 (27-40)	K[+84.1]SAPATGGVK[+42]K[+56]PHR	808.486	2	1316.78	1	y12	y
H3 (27-40)	K[+84.1]SAPATGGVK[+42]K[+56]PHR	808.486	2	1245.74	1	y11	y
H3 (27-40)	K[+84.1]SAPATGGVK[+42]K[+56]PHR	808.486	2	1148.69	1	y10	y
H3 (27-40)	K[+84.1]SAPATGGVK[+42]K[+56]PHR	808.486	2	1077.65	1	y9	y
H3 (27-40)	K[+84.1]SAPATGGVK[+42]K[+56]PHR	808.486	2	976.605	1	y8	y
H3 (27-40)	K[+84.1]SAPATGGVK[+42]K[+56]PHR	808.486	2	919.584	1	y7	y
H3 (27-40)	K[+84.1]SAPATGGVK[+42]K[+56]PHR	808.486	2	862.562	1	y6	y
H3 (27-40)	K[+84.1]SAPATGGVK[+42]K[+56]PHR	808.486	2	763.494	1	y5	y
H3 (27-40)	K[+84.1]SAPATGGVK[+42]K[+56]PHR	808.486	2	593.352	1	y4	y
H3 (27-40)	K[+84.1]SAPATGGVK[+42]K[+56]PHR	808.486	2	409.231	1	y3	y
H3 (27-40)	K[+84.1]SAPATGGVK[+42]K[+56]PHR	808.486	2	312.178	1	y2	y
H3 (27-40)	K[+84.1]SAPATGGVK[+42]K[+56]PHR	808.486	2	175.119	1	y1	y
H3 (27-40)	K[+84.1]SAPATGGVK[+42]K[+56]PHR	808.486	2	213.16	1	b1	b
H3 (27-40)	K[+84.1]SAPATGGVK[+42]K[+56]PHR	808.486	2	300.192	1	b2	b
H3 (27-40)	K[+84.1]SAPATGGVK[+42]K[+56]PHR	808.486	2	371.229	1	b3	b
H3 (27-40)	K[+84.1]SAPATGGVK[+42]K[+56]PHR	808.486	2	468.282	1	b4	b
H3 (27-40)	K[+84.1]SAPATGGVK[+42]K[+56]PHR	808.486	2	539.319	1	b5	b
H3 (27-40)	K[+84.1]SAPATGGVK[+42]K[+56]PHR	808.486	2	640.366	1	b6	b
H3 (27-40)	K[+84.1]SAPATGGVK[+42]K[+56]PHR	808.486	2	697.388	1	b7	b
H3 (27-40)	K[+84.1]SAPATGGVK[+42]K[+56]PHR	808.486	2	754.409	1	b8	b
H3 (27-40)	K[+84.1]SAPATGGVK[+42]K[+56]PHR	808.486	2	853.478	1	b9	b
H3 (27-40)	K[+84.1]SAPATGGVK[+42]K[+56]PHR	808.486	2	1023.62	1	b10	b
H3 (27-40)	K[+84.1]SAPATGGVK[+42]K[+56]PHR	808.486	2	1207.74	1	b11	b
H3 (27-40)	K[+84.1]SAPATGGVK[+42]K[+56]PHR	808.486	2	1304.79	1	b12	b
H3 (27-40)	K[+84.1]SAPATGGVK[+42]K[+56]PHR	808.486	2	1441.85	1	b13	b
H3 (27-40)	K[+98.1]SAPATGGVK[+42]K[+56]PHR	815.494	2	815.494	2	precursor	precursor
H3 (27-40)	K[+98.1]SAPATGGVK[+42]K[+56]PHR	815.494	2	815.995	2	precursor [M+1]	precursor
H3 (27-40)	K[+98.1]SAPATGGVK[+42]K[+56]PHR	815.494	2	816.496	2	precursor [M+2]	precursor
H3 (27-40)	K[+98.1]SAPATGGVK[+42]K[+56]PHR	815.494	2	1403.81	1	y13	y
H3 (27-40)	K[+98.1]SAPATGGVK[+42]K[+56]PHR	815.494	2	1316.78	1	y12	y
H3 (27-40)	K[+98.1]SAPATGGVK[+42]K[+56]PHR	815.494	2	1245.74	1	y11	y
H3 (27-40)	K[+98.1]SAPATGGVK[+42]K[+56]PHR	815.494	2	1148.69	1	y10	y
H3 (27-40)	K[+98.1]SAPATGGVK[+42]K[+56]PHR	815.494	2	1077.65	1	y9	y
H3 (27-40)	K[+98.1]SAPATGGVK[+42]K[+56]PHR	815.494	2	976.605	1	y8	y
H3 (27-40)	K[+98.1]SAPATGGVK[+42]K[+56]PHR	815.494	2	919.584	1	y7	y
H3 (27-40)	K[+98.1]SAPATGGVK[+42]K[+56]PHR	815.494	2	862.562	1	y6	y
H3 (27-40)	K[+98.1]SAPATGGVK[+42]K[+56]PHR	815.494	2	763.494	1	y5	y
H3 (27-40)	K[+98.1]SAPATGGVK[+42]K[+56]PHR	815.494	2	593.352	1	y4	y
H3 (27-40)	K[+98.1]SAPATGGVK[+42]K[+56]PHR	815.494	2	409.231	1	y3	y
H3 (27-40)	K[+98.1]SAPATGGVK[+42]K[+56]PHR	815.494	2	312.178	1	y2	y
H3 (27-40)	K[+98.1]SAPATGGVK[+42]K[+56]PHR	815.494	2	175.119	1	y1	y
H3 (27-40)	K[+98.1]SAPATGGVK[+42]K[+56]PHR	815.494	2	227.175	1	b1	b
H3 (27-40)	K[+98.1]SAPATGGVK[+42]K[+56]PHR	815.494	2	314.207	1	b2	b
H3 (27-40)	K[+98.1]SAPATGGVK[+42]K[+56]PHR	815.494	2	385.245	1	b3	b
H3 (27-40)	K[+98.1]SAPATGGVK[+42]K[+56]PHR	815.494	2	482.297	1	b4	b
H3 (27-40)	K[+98.1]SAPATGGVK[+42]K[+56]PHR	815.494	2	553.334	1	b5	b
H3 (27-40)	K[+98.1]SAPATGGVK[+42]K[+56]PHR	815.494	2	654.382	1	b6	b
H3 (27-40)	K[+98.1]SAPATGGVK[+42]K[+56]PHR	815.494	2	711.404	1	b7	b
H3 (27-40)	K[+98.1]SAPATGGVK[+42]K[+56]PHR	815.494	2	768.425	1	b8	b
H3 (27-40)	K[+98.1]SAPATGGVK[+42]K[+56]PHR	815.494	2	867.493	1	b9	b
H3 (27-40)	K[+98.1]SAPATGGVK[+42]K[+56]PHR	815.494	2	1037.64	1	b10	b
H3 (27-40)	K[+98.1]SAPATGGVK[+42]K[+56]PHR	815.494	2	1221.76	1	b11	b
H3 (27-40)	K[+98.1]SAPATGGVK[+42]K[+56]PHR	815.494	2	1318.81	1	b12	b
H3 (27-40)	K[+98.1]SAPATGGVK[+42]K[+56]PHR	815.494	2	1455.87	1	b13	b
H3.3 (27-40)	K[+112.1]SAPSTGGVK[+56]K[+56]PHR	837.47	2	837.47	2	precursor	precursor
H3.3 (27-40)	K[+112.1]SAPSTGGVK[+56]K[+56]PHR	837.47	2	837.972	2	precursor [M+1]	precursor
H3.3 (27-40)	K[+112.1]SAPSTGGVK[+56]K[+56]PHR	837.47	2	838.473	2	precursor [M+2]	precursor
H3.3 (27-40)	K[+112.1]SAPSTGGVK[+56]K[+56]PHR	837.47	2	1433.79	1	y13	y
H3.3 (27-40)	K[+112.1]SAPSTGGVK[+56]K[+56]PHR	837.47	2	1346.75	1	y12	y
H3.3 (27-40)	K[+112.1]SAPSTGGVK[+56]K[+56]PHR	837.47	2	1275.72	1	y11	y
H3.3 (27-40)	K[+112.1]SAPSTGGVK[+56]K[+56]PHR	837.47	2	1178.66	1	y10	y
H3.3 (27-40)	K[+112.1]SAPSTGGVK[+56]K[+56]PHR	837.47	2	1091.63	1	y9	y
H3.3 (27-40)	K[+112.1]SAPSTGGVK[+56]K[+56]PHR	837.47	2	990.584	1	y8	y
H3.3 (27-40)	K[+112.1]SAPSTGGVK[+56]K[+56]PHR	837.47	2	933.563	1	y7	y
H3.3 (27-40)	K[+112.1]SAPSTGGVK[+56]K[+56]PHR	837.47	2	876.541	1	y6	y
H3.3 (27-40)	K[+112.1]SAPSTGGVK[+56]K[+56]PHR	837.47	2	777.473	1	y5	y
H3.3 (27-40)	K[+112.1]SAPSTGGVK[+56]K[+56]PHR	837.47	2	593.352	1	y4	y
H3.3 (27-40)	K[+112.1]SAPSTGGVK[+56]K[+56]PHR	837.47	2	409.231	1	y3	y
H3.3 (27-40)	K[+112.1]SAPSTGGVK[+56]K[+56]PHR	837.47	2	312.178	1	y2	y
H3.3 (27-40)	K[+112.1]SAPSTGGVK[+56]K[+56]PHR	837.47	2	175.119	1	y1	y
H3.3 (27-40)	K[+112.1]SAPSTGGVK[+56]K[+56]PHR	837.47	2	241.155	1	b1	b
H3.3 (27-40)	K[+112.1]SAPSTGGVK[+56]K[+56]PHR	837.47	2	328.187	1	b2	b
H3.3 (27-40)	K[+112.1]SAPSTGGVK[+56]K[+56]PHR	837.47	2	399.224	1	b3	b
H3.3 (27-40)	K[+112.1]SAPSTGGVK[+56]K[+56]PHR	837.47	2	496.277	1	b4	b
H3.3 (27-40)	K[+112.1]SAPSTGGVK[+56]K[+56]PHR	837.47	2	583.309	1	b5	b
H3.3 (27-40)	K[+112.1]SAPSTGGVK[+56]K[+56]PHR	837.47	2	684.356	1	b6	b
H3.3 (27-40)	K[+112.1]SAPSTGGVK[+56]K[+56]PHR	837.47	2	741.378	1	b7	b
H3.3 (27-40)	K[+112.1]SAPSTGGVK[+56]K[+56]PHR	837.47	2	798.399	1	b8	b
H3.3 (27-40)	K[+112.1]SAPSTGGVK[+56]K[+56]PHR	837.47	2	897.468	1	b9	b
H3.3 (27-40)	K[+112.1]SAPSTGGVK[+56]K[+56]PHR	837.47	2	1081.59	1	b10	b
H3.3 (27-40)	K[+112.1]SAPSTGGVK[+56]K[+56]PHR	837.47	2	1265.71	1	b11	b
H3.3 (27-40)	K[+112.1]SAPSTGGVK[+56]K[+56]PHR	837.47	2	1362.76	1	b12	b
H3.3 (27-40)	K[+112.1]SAPSTGGVK[+56]K[+56]PHR	837.47	2	1499.82	1	b13	b
H3.3 (27-40)	K[+98]SAPSTGGVK[+56]K[+56]PHR	830.462	2	830.462	2	precursor	precursor
H3.3 (27-40)	K[+98]SAPSTGGVK[+56]K[+56]PHR	830.462	2	830.964	2	precursor [M+1]	precursor
H3.3 (27-40)	K[+98]SAPSTGGVK[+56]K[+56]PHR	830.462	2	831.465	2	precursor [M+2]	precursor
H3.3 (27-40)	K[+98]SAPSTGGVK[+56]K[+56]PHR	830.462	2	1433.79	1	y13	y
H3.3 (27-40)	K[+98]SAPSTGGVK[+56]K[+56]PHR	830.462	2	1346.75	1	y12	y
H3.3 (27-40)	K[+98]SAPSTGGVK[+56]K[+56]PHR	830.462	2	1275.72	1	y11	y
H3.3 (27-40)	K[+98]SAPSTGGVK[+56]K[+56]PHR	830.462	2	1178.66	1	y10	y
H3.3 (27-40)	K[+98]SAPSTGGVK[+56]K[+56]PHR	830.462	2	1091.63	1	y9	y
H3.3 (27-40)	K[+98]SAPSTGGVK[+56]K[+56]PHR	830.462	2	990.584	1	y8	y
H3.3 (27-40)	K[+98]SAPSTGGVK[+56]K[+56]PHR	830.462	2	933.563	1	y7	y
H3.3 (27-40)	K[+98]SAPSTGGVK[+56]K[+56]PHR	830.462	2	876.541	1	y6	y
H3.3 (27-40)	K[+98]SAPSTGGVK[+56]K[+56]PHR	830.462	2	777.473	1	y5	y
H3.3 (27-40)	K[+98]SAPSTGGVK[+56]K[+56]PHR	830.462	2	593.352	1	y4	y
H3.3 (27-40)	K[+98]SAPSTGGVK[+56]K[+56]PHR	830.462	2	409.231	1	y3	y
H3.3 (27-40)	K[+98]SAPSTGGVK[+56]K[+56]PHR	830.462	2	312.178	1	y2	y
H3.3 (27-40)	K[+98]SAPSTGGVK[+56]K[+56]PHR	830.462	2	175.119	1	y1	y
H3.3 (27-40)	K[+98]SAPSTGGVK[+56]K[+56]PHR	830.462	2	227.139	1	b1	b
H3.3 (27-40)	K[+98]SAPSTGGVK[+56]K[+56]PHR	830.462	2	314.171	1	b2	b
H3.3 (27-40)	K[+98]SAPSTGGVK[+56]K[+56]PHR	830.462	2	385.208	1	b3	b
H3.3 (27-40)	K[+98]SAPSTGGVK[+56]K[+56]PHR	830.462	2	482.261	1	b4	b
H3.3 (27-40)	K[+98]SAPSTGGVK[+56]K[+56]PHR	830.462	2	569.293	1	b5	b
H3.3 (27-40)	K[+98]SAPSTGGVK[+56]K[+56]PHR	830.462	2	670.341	1	b6	b
H3.3 (27-40)	K[+98]SAPSTGGVK[+56]K[+56]PHR	830.462	2	727.362	1	b7	b
H3.3 (27-40)	K[+98]SAPSTGGVK[+56]K[+56]PHR	830.462	2	784.384	1	b8	b
H3.3 (27-40)	K[+98]SAPSTGGVK[+56]K[+56]PHR	830.462	2	883.452	1	b9	b
H3.3 (27-40)	K[+98]SAPSTGGVK[+56]K[+56]PHR	830.462	2	1067.57	1	b10	b
H3.3 (27-40)	K[+98]SAPSTGGVK[+56]K[+56]PHR	830.462	2	1251.69	1	b11	b
H3.3 (27-40)	K[+98]SAPSTGGVK[+56]K[+56]PHR	830.462	2	1348.75	1	b12	b
H3.3 (27-40)	K[+98]SAPSTGGVK[+56]K[+56]PHR	830.462	2	1485.81	1	b13	b
H3.3 (27-40)	K[+98.1]SAPSTGGVK[+28]K[+56]PHR	816.483	2	816.483	2	precursor	precursor
H3.3 (27-40)	K[+98.1]SAPSTGGVK[+28]K[+56]PHR	816.483	2	816.985	2	precursor [M+1]	precursor
H3.3 (27-40)	K[+98.1]SAPSTGGVK[+28]K[+56]PHR	816.483	2	817.486	2	precursor [M+2]	precursor
H3.3 (27-40)	K[+98.1]SAPSTGGVK[+28]K[+56]PHR	816.483	2	1405.79	1	y13	y
H3.3 (27-40)	K[+98.1]SAPSTGGVK[+28]K[+56]PHR	816.483	2	1318.76	1	y12	y
H3.3 (27-40)	K[+98.1]SAPSTGGVK[+28]K[+56]PHR	816.483	2	1247.72	1	y11	y
H3.3 (27-40)	K[+98.1]SAPSTGGVK[+28]K[+56]PHR	816.483	2	1150.67	1	y10	y
H3.3 (27-40)	K[+98.1]SAPSTGGVK[+28]K[+56]PHR	816.483	2	1063.64	1	y9	y
H3.3 (27-40)	K[+98.1]SAPSTGGVK[+28]K[+56]PHR	816.483	2	962.589	1	y8	y
H3.3 (27-40)	K[+98.1]SAPSTGGVK[+28]K[+56]PHR	816.483	2	905.568	1	y7	y
H3.3 (27-40)	K[+98.1]SAPSTGGVK[+28]K[+56]PHR	816.483	2	848.546	1	y6	y
H3.3 (27-40)	K[+98.1]SAPSTGGVK[+28]K[+56]PHR	816.483	2	749.478	1	y5	y
H3.3 (27-40)	K[+98.1]SAPSTGGVK[+28]K[+56]PHR	816.483	2	593.352	1	y4	y
H3.3 (27-40)	K[+98.1]SAPSTGGVK[+28]K[+56]PHR	816.483	2	409.231	1	y3	y
H3.3 (27-40)	K[+98.1]SAPSTGGVK[+28]K[+56]PHR	816.483	2	312.178	1	y2	y
H3.3 (27-40)	K[+98.1]SAPSTGGVK[+28]K[+56]PHR	816.483	2	175.119	1	y1	y
H3.3 (27-40)	K[+98.1]SAPSTGGVK[+28]K[+56]PHR	816.483	2	227.175	1	b1	b
H3.3 (27-40)	K[+98.1]SAPSTGGVK[+28]K[+56]PHR	816.483	2	314.207	1	b2	b
H3.3 (27-40)	K[+98.1]SAPSTGGVK[+28]K[+56]PHR	816.483	2	385.245	1	b3	b
H3.3 (27-40)	K[+98.1]SAPSTGGVK[+28]K[+56]PHR	816.483	2	482.297	1	b4	b
H3.3 (27-40)	K[+98.1]SAPSTGGVK[+28]K[+56]PHR	816.483	2	569.329	1	b5	b
H3.3 (27-40)	K[+98.1]SAPSTGGVK[+28]K[+56]PHR	816.483	2	670.377	1	b6	b
H3.3 (27-40)	K[+98.1]SAPSTGGVK[+28]K[+56]PHR	816.483	2	727.398	1	b7	b
H3.3 (27-40)	K[+98.1]SAPSTGGVK[+28]K[+56]PHR	816.483	2	784.42	1	b8	b
H3.3 (27-40)	K[+98.1]SAPSTGGVK[+28]K[+56]PHR	816.483	2	883.488	1	b9	b
H3.3 (27-40)	K[+98.1]SAPSTGGVK[+28]K[+56]PHR	816.483	2	1039.61	1	b10	b
H3.3 (27-40)	K[+98.1]SAPSTGGVK[+28]K[+56]PHR	816.483	2	1223.74	1	b11	b
H3.3 (27-40)	K[+98.1]SAPSTGGVK[+28]K[+56]PHR	816.483	2	1320.79	1	b12	b
H3.3 (27-40)	K[+98.1]SAPSTGGVK[+28]K[+56]PHR	816.483	2	1457.85	1	b13	b
H3.3 (27-40)	K[+84.1]SAPSTGGVK[+28]K[+56]PHR	809.475	2	809.475	2	precursor	precursor
H3.3 (27-40)	K[+84.1]SAPSTGGVK[+28]K[+56]PHR	809.475	2	809.977	2	precursor [M+1]	precursor
H3.3 (27-40)	K[+84.1]SAPSTGGVK[+28]K[+56]PHR	809.475	2	810.478	2	precursor [M+2]	precursor
H3.3 (27-40)	K[+84.1]SAPSTGGVK[+28]K[+56]PHR	809.475	2	1405.79	1	y13	y
H3.3 (27-40)	K[+84.1]SAPSTGGVK[+28]K[+56]PHR	809.475	2	1318.76	1	y12	y
H3.3 (27-40)	K[+84.1]SAPSTGGVK[+28]K[+56]PHR	809.475	2	1247.72	1	y11	y
H3.3 (27-40)	K[+84.1]SAPSTGGVK[+28]K[+56]PHR	809.475	2	1150.67	1	y10	y
H3.3 (27-40)	K[+84.1]SAPSTGGVK[+28]K[+56]PHR	809.475	2	1063.64	1	y9	y
H3.3 (27-40)	K[+84.1]SAPSTGGVK[+28]K[+56]PHR	809.475	2	962.589	1	y8	y
H3.3 (27-40)	K[+84.1]SAPSTGGVK[+28]K[+56]PHR	809.475	2	905.568	1	y7	y
H3.3 (27-40)	K[+84.1]SAPSTGGVK[+28]K[+56]PHR	809.475	2	848.546	1	y6	y
H3.3 (27-40)	K[+84.1]SAPSTGGVK[+28]K[+56]PHR	809.475	2	749.478	1	y5	y
H3.3 (27-40)	K[+84.1]SAPSTGGVK[+28]K[+56]PHR	809.475	2	593.352	1	y4	y
H3.3 (27-40)	K[+84.1]SAPSTGGVK[+28]K[+56]PHR	809.475	2	409.231	1	y3	y
H3.3 (27-40)	K[+84.1]SAPSTGGVK[+28]K[+56]PHR	809.475	2	312.178	1	y2	y
H3.3 (27-40)	K[+84.1]SAPSTGGVK[+28]K[+56]PHR	809.475	2	175.119	1	y1	y
H3.3 (27-40)	K[+84.1]SAPSTGGVK[+28]K[+56]PHR	809.475	2	213.16	1	b1	b
H3.3 (27-40)	K[+84.1]SAPSTGGVK[+28]K[+56]PHR	809.475	2	300.192	1	b2	b
H3.3 (27-40)	K[+84.1]SAPSTGGVK[+28]K[+56]PHR	809.475	2	371.229	1	b3	b
H3.3 (27-40)	K[+84.1]SAPSTGGVK[+28]K[+56]PHR	809.475	2	468.282	1	b4	b
H3.3 (27-40)	K[+84.1]SAPSTGGVK[+28]K[+56]PHR	809.475	2	555.314	1	b5	b
H3.3 (27-40)	K[+84.1]SAPSTGGVK[+28]K[+56]PHR	809.475	2	656.361	1	b6	b
H3.3 (27-40)	K[+84.1]SAPSTGGVK[+28]K[+56]PHR	809.475	2	713.383	1	b7	b
H3.3 (27-40)	K[+84.1]SAPSTGGVK[+28]K[+56]PHR	809.475	2	770.404	1	b8	b
H3.3 (27-40)	K[+84.1]SAPSTGGVK[+28]K[+56]PHR	809.475	2	869.473	1	b9	b
H3.3 (27-40)	K[+84.1]SAPSTGGVK[+28]K[+56]PHR	809.475	2	1025.6	1	b10	b
H3.3 (27-40)	K[+84.1]SAPSTGGVK[+28]K[+56]PHR	809.475	2	1209.72	1	b11	b
H3.3 (27-40)	K[+84.1]SAPSTGGVK[+28]K[+56]PHR	809.475	2	1306.77	1	b12	b
H3.3 (27-40)	K[+84.1]SAPSTGGVK[+28]K[+56]PHR	809.475	2	1443.83	1	b13	b
H3.3 (27-40)	K[+126.1]SAPSTGGVK[+42]K[+56]PHR	837.488	2	837.488	2	precursor	precursor
H3.3 (27-40)	K[+126.1]SAPSTGGVK[+42]K[+56]PHR	837.488	2	837.99	2	precursor [M+1]	precursor
H3.3 (27-40)	K[+126.1]SAPSTGGVK[+42]K[+56]PHR	837.488	2	838.491	2	precursor [M+2]	precursor
H3.3 (27-40)	K[+126.1]SAPSTGGVK[+42]K[+56]PHR	837.488	2	1419.81	1	y13	y
H3.3 (27-40)	K[+126.1]SAPSTGGVK[+42]K[+56]PHR	837.488	2	1332.77	1	y12	y
H3.3 (27-40)	K[+126.1]SAPSTGGVK[+42]K[+56]PHR	837.488	2	1261.74	1	y11	y
H3.3 (27-40)	K[+126.1]SAPSTGGVK[+42]K[+56]PHR	837.488	2	1164.68	1	y10	y
H3.3 (27-40)	K[+126.1]SAPSTGGVK[+42]K[+56]PHR	837.488	2	1077.65	1	y9	y
H3.3 (27-40)	K[+126.1]SAPSTGGVK[+42]K[+56]PHR	837.488	2	976.605	1	y8	y
H3.3 (27-40)	K[+126.1]SAPSTGGVK[+42]K[+56]PHR	837.488	2	919.584	1	y7	y
H3.3 (27-40)	K[+126.1]SAPSTGGVK[+42]K[+56]PHR	837.488	2	862.562	1	y6	y
H3.3 (27-40)	K[+126.1]SAPSTGGVK[+42]K[+56]PHR	837.488	2	763.494	1	y5	y
H3.3 (27-40)	K[+126.1]SAPSTGGVK[+42]K[+56]PHR	837.488	2	593.352	1	y4	y
H3.3 (27-40)	K[+126.1]SAPSTGGVK[+42]K[+56]PHR	837.488	2	409.231	1	y3	y
H3.3 (27-40)	K[+126.1]SAPSTGGVK[+42]K[+56]PHR	837.488	2	312.178	1	y2	y
H3.3 (27-40)	K[+126.1]SAPSTGGVK[+42]K[+56]PHR	837.488	2	175.119	1	y1	y
H3.3 (27-40)	K[+126.1]SAPSTGGVK[+42]K[+56]PHR	837.488	2	255.17	1	b1	b
H3.3 (27-40)	K[+126.1]SAPSTGGVK[+42]K[+56]PHR	837.488	2	342.202	1	b2	b
H3.3 (27-40)	K[+126.1]SAPSTGGVK[+42]K[+56]PHR	837.488	2	413.239	1	b3	b
H3.3 (27-40)	K[+126.1]SAPSTGGVK[+42]K[+56]PHR	837.488	2	510.292	1	b4	b
H3.3 (27-40)	K[+126.1]SAPSTGGVK[+42]K[+56]PHR	837.488	2	597.324	1	b5	b
H3.3 (27-40)	K[+126.1]SAPSTGGVK[+42]K[+56]PHR	837.488	2	698.372	1	b6	b
H3.3 (27-40)	K[+126.1]SAPSTGGVK[+42]K[+56]PHR	837.488	2	755.393	1	b7	b
H3.3 (27-40)	K[+126.1]SAPSTGGVK[+42]K[+56]PHR	837.488	2	812.415	1	b8	b
H3.3 (27-40)	K[+126.1]SAPSTGGVK[+42]K[+56]PHR	837.488	2	911.483	1	b9	b
H3.3 (27-40)	K[+126.1]SAPSTGGVK[+42]K[+56]PHR	837.488	2	1081.63	1	b10	b
H3.3 (27-40)	K[+126.1]SAPSTGGVK[+42]K[+56]PHR	837.488	2	1265.75	1	b11	b
H3.3 (27-40)	K[+126.1]SAPSTGGVK[+42]K[+56]PHR	837.488	2	1362.8	1	b12	b
H3.3 (27-40)	K[+126.1]SAPSTGGVK[+42]K[+56]PHR	837.488	2	1499.86	1	b13	b
H3.3 (27-40)	K[+98.1]SAPSTGGVK[+70]K[+56]PHR	837.488	2	837.488	2	precursor	precursor
H3.3 (27-40)	K[+98.1]SAPSTGGVK[+70]K[+56]PHR	837.488	2	837.99	2	precursor [M+1]	precursor
H3.3 (27-40)	K[+98.1]SAPSTGGVK[+70]K[+56]PHR	837.488	2	838.491	2	precursor [M+2]	precursor
H3.3 (27-40)	K[+98.1]SAPSTGGVK[+70]K[+56]PHR	837.488	2	1447.8	1	y13	y
H3.3 (27-40)	K[+98.1]SAPSTGGVK[+70]K[+56]PHR	837.488	2	1360.77	1	y12	y
H3.3 (27-40)	K[+98.1]SAPSTGGVK[+70]K[+56]PHR	837.488	2	1289.73	1	y11	y
H3.3 (27-40)	K[+98.1]SAPSTGGVK[+70]K[+56]PHR	837.488	2	1192.68	1	y10	y
H3.3 (27-40)	K[+98.1]SAPSTGGVK[+70]K[+56]PHR	837.488	2	1105.65	1	y9	y
H3.3 (27-40)	K[+98.1]SAPSTGGVK[+70]K[+56]PHR	837.488	2	1004.6	1	y8	y
H3.3 (27-40)	K[+98.1]SAPSTGGVK[+70]K[+56]PHR	837.488	2	947.579	1	y7	y
H3.3 (27-40)	K[+98.1]SAPSTGGVK[+70]K[+56]PHR	837.488	2	890.557	1	y6	y
H3.3 (27-40)	K[+98.1]SAPSTGGVK[+70]K[+56]PHR	837.488	2	791.489	1	y5	y
H3.3 (27-40)	K[+98.1]SAPSTGGVK[+70]K[+56]PHR	837.488	2	593.352	1	y4	y
H3.3 (27-40)	K[+98.1]SAPSTGGVK[+70]K[+56]PHR	837.488	2	409.231	1	y3	y
H3.3 (27-40)	K[+98.1]SAPSTGGVK[+70]K[+56]PHR	837.488	2	312.178	1	y2	y
H3.3 (27-40)	K[+98.1]SAPSTGGVK[+70]K[+56]PHR	837.488	2	175.119	1	y1	y
H3.3 (27-40)	K[+98.1]SAPSTGGVK[+70]K[+56]PHR	837.488	2	227.175	1	b1	b
H3.3 (27-40)	K[+98.1]SAPSTGGVK[+70]K[+56]PHR	837.488	2	314.207	1	b2	b
H3.3 (27-40)	K[+98.1]SAPSTGGVK[+70]K[+56]PHR	837.488	2	385.245	1	b3	b
H3.3 (27-40)	K[+98.1]SAPSTGGVK[+70]K[+56]PHR	837.488	2	482.297	1	b4	b
H3.3 (27-40)	K[+98.1]SAPSTGGVK[+70]K[+56]PHR	837.488	2	569.329	1	b5	b
H3.3 (27-40)	K[+98.1]SAPSTGGVK[+70]K[+56]PHR	837.488	2	670.377	1	b6	b
H3.3 (27-40)	K[+98.1]SAPSTGGVK[+70]K[+56]PHR	837.488	2	727.398	1	b7	b
H3.3 (27-40)	K[+98.1]SAPSTGGVK[+70]K[+56]PHR	837.488	2	784.42	1	b8	b
H3.3 (27-40)	K[+98.1]SAPSTGGVK[+70]K[+56]PHR	837.488	2	883.488	1	b9	b
H3.3 (27-40)	K[+98.1]SAPSTGGVK[+70]K[+56]PHR	837.488	2	1081.63	1	b10	b
H3.3 (27-40)	K[+98.1]SAPSTGGVK[+70]K[+56]PHR	837.488	2	1265.75	1	b11	b
H3.3 (27-40)	K[+98.1]SAPSTGGVK[+70]K[+56]PHR	837.488	2	1362.8	1	b12	b
H3.3 (27-40)	K[+98.1]SAPSTGGVK[+70]K[+56]PHR	837.488	2	1499.86	1	b13	b
H3.3 (27-40)	K[+126.1]SAPSTGGVK[+70]K[+56]PHR	851.486	2	851.486	2	precursor	precursor
H3.3 (27-40)	K[+126.1]SAPSTGGVK[+70]K[+56]PHR	851.486	2	851.987	2	precursor [M+1]	precursor
H3.3 (27-40)	K[+126.1]SAPSTGGVK[+70]K[+56]PHR	851.486	2	852.489	2	precursor [M+2]	precursor
H3.3 (27-40)	K[+126.1]SAPSTGGVK[+70]K[+56]PHR	851.486	2	1447.8	1	y13	y
H3.3 (27-40)	K[+126.1]SAPSTGGVK[+70]K[+56]PHR	851.486	2	1360.77	1	y12	y
H3.3 (27-40)	K[+126.1]SAPSTGGVK[+70]K[+56]PHR	851.486	2	1289.73	1	y11	y
H3.3 (27-40)	K[+126.1]SAPSTGGVK[+70]K[+56]PHR	851.486	2	1192.68	1	y10	y
H3.3 (27-40)	K[+126.1]SAPSTGGVK[+70]K[+56]PHR	851.486	2	1105.65	1	y9	y
H3.3 (27-40)	K[+126.1]SAPSTGGVK[+70]K[+56]PHR	851.486	2	1004.6	1	y8	y
H3.3 (27-40)	K[+126.1]SAPSTGGVK[+70]K[+56]PHR	851.486	2	947.579	1	y7	y
H3.3 (27-40)	K[+126.1]SAPSTGGVK[+70]K[+56]PHR	851.486	2	890.557	1	y6	y
H3.3 (27-40)	K[+126.1]SAPSTGGVK[+70]K[+56]PHR	851.486	2	791.489	1	y5	y
H3.3 (27-40)	K[+126.1]SAPSTGGVK[+70]K[+56]PHR	851.486	2	593.352	1	y4	y
H3.3 (27-40)	K[+126.1]SAPSTGGVK[+70]K[+56]PHR	851.486	2	409.231	1	y3	y
H3.3 (27-40)	K[+126.1]SAPSTGGVK[+70]K[+56]PHR	851.486	2	312.178	1	y2	y
H3.3 (27-40)	K[+126.1]SAPSTGGVK[+70]K[+56]PHR	851.486	2	175.119	1	y1	y
H3.3 (27-40)	K[+126.1]SAPSTGGVK[+70]K[+56]PHR	851.486	2	255.17	1	b1	b
H3.3 (27-40)	K[+126.1]SAPSTGGVK[+70]K[+56]PHR	851.486	2	342.202	1	b2	b
H3.3 (27-40)	K[+126.1]SAPSTGGVK[+70]K[+56]PHR	851.486	2	413.239	1	b3	b
H3.3 (27-40)	K[+126.1]SAPSTGGVK[+70]K[+56]PHR	851.486	2	510.292	1	b4	b
H3.3 (27-40)	K[+126.1]SAPSTGGVK[+70]K[+56]PHR	851.486	2	597.324	1	b5	b
H3.3 (27-40)	K[+126.1]SAPSTGGVK[+70]K[+56]PHR	851.486	2	698.372	1	b6	b
H3.3 (27-40)	K[+126.1]SAPSTGGVK[+70]K[+56]PHR	851.486	2	755.393	1	b7	b
H3.3 (27-40)	K[+126.1]SAPSTGGVK[+70]K[+56]PHR	851.486	2	812.415	1	b8	b
H3.3 (27-40)	K[+126.1]SAPSTGGVK[+70]K[+56]PHR	851.486	2	911.483	1	b9	b
H3.3 (27-40)	K[+126.1]SAPSTGGVK[+70]K[+56]PHR	851.486	2	1109.62	1	b10	b
H3.3 (27-40)	K[+126.1]SAPSTGGVK[+70]K[+56]PHR	851.486	2	1293.74	1	b11	b
H3.3 (27-40)	K[+126.1]SAPSTGGVK[+70]K[+56]PHR	851.486	2	1390.79	1	b12	b
H3.3 (27-40)	K[+126.1]SAPSTGGVK[+28]K[+56]PHR	830.481	2	830.481	2	precursor	precursor
H3.3 (27-40)	K[+126.1]SAPSTGGVK[+28]K[+56]PHR	830.481	2	830.982	2	precursor [M+1]	precursor
H3.3 (27-40)	K[+126.1]SAPSTGGVK[+28]K[+56]PHR	830.481	2	831.483	2	precursor [M+2]	precursor
H3.3 (27-40)	K[+126.1]SAPSTGGVK[+28]K[+56]PHR	830.481	2	1405.79	1	y13	y
H3.3 (27-40)	K[+126.1]SAPSTGGVK[+28]K[+56]PHR	830.481	2	1318.76	1	y12	y
H3.3 (27-40)	K[+126.1]SAPSTGGVK[+28]K[+56]PHR	830.481	2	1247.72	1	y11	y
H3.3 (27-40)	K[+126.1]SAPSTGGVK[+28]K[+56]PHR	830.481	2	1150.67	1	y10	y
H3.3 (27-40)	K[+126.1]SAPSTGGVK[+28]K[+56]PHR	830.481	2	1063.64	1	y9	y
H3.3 (27-40)	K[+126.1]SAPSTGGVK[+28]K[+56]PHR	830.481	2	962.589	1	y8	y
H3.3 (27-40)	K[+126.1]SAPSTGGVK[+28]K[+56]PHR	830.481	2	905.568	1	y7	y
H3.3 (27-40)	K[+126.1]SAPSTGGVK[+28]K[+56]PHR	830.481	2	848.546	1	y6	y
H3.3 (27-40)	K[+126.1]SAPSTGGVK[+28]K[+56]PHR	830.481	2	749.478	1	y5	y
H3.3 (27-40)	K[+126.1]SAPSTGGVK[+28]K[+56]PHR	830.481	2	593.352	1	y4	y
H3.3 (27-40)	K[+126.1]SAPSTGGVK[+28]K[+56]PHR	830.481	2	409.231	1	y3	y
H3.3 (27-40)	K[+126.1]SAPSTGGVK[+28]K[+56]PHR	830.481	2	312.178	1	y2	y
H3.3 (27-40)	K[+126.1]SAPSTGGVK[+28]K[+56]PHR	830.481	2	175.119	1	y1	y
H3.3 (27-40)	K[+126.1]SAPSTGGVK[+28]K[+56]PHR	830.481	2	255.17	1	b1	b
H3.3 (27-40)	K[+126.1]SAPSTGGVK[+28]K[+56]PHR	830.481	2	342.202	1	b2	b
H3.3 (27-40)	K[+126.1]SAPSTGGVK[+28]K[+56]PHR	830.481	2	413.239	1	b3	b
H3.3 (27-40)	K[+126.1]SAPSTGGVK[+28]K[+56]PHR	830.481	2	510.292	1	b4	b
H3.3 (27-40)	K[+126.1]SAPSTGGVK[+28]K[+56]PHR	830.481	2	597.324	1	b5	b
H3.3 (27-40)	K[+126.1]SAPSTGGVK[+28]K[+56]PHR	830.481	2	698.372	1	b6	b
H3.3 (27-40)	K[+126.1]SAPSTGGVK[+28]K[+56]PHR	830.481	2	755.393	1	b7	b
H3.3 (27-40)	K[+126.1]SAPSTGGVK[+28]K[+56]PHR	830.481	2	812.415	1	b8	b
H3.3 (27-40)	K[+126.1]SAPSTGGVK[+28]K[+56]PHR	830.481	2	911.483	1	b9	b
H3.3 (27-40)	K[+126.1]SAPSTGGVK[+28]K[+56]PHR	830.481	2	1067.61	1	b10	b
H3.3 (27-40)	K[+126.1]SAPSTGGVK[+28]K[+56]PHR	830.481	2	1251.73	1	b11	b
H3.3 (27-40)	K[+126.1]SAPSTGGVK[+28]K[+56]PHR	830.481	2	1348.78	1	b12	b
H3.3 (27-40)	K[+126.1]SAPSTGGVK[+28]K[+56]PHR	830.481	2	1485.84	1	b13	b
H3.3 (27-40)	K[+84.1]SAPSTGGVK[+70]K[+56]PHR	830.481	2	830.481	2	precursor	precursor
H3.3 (27-40)	K[+84.1]SAPSTGGVK[+70]K[+56]PHR	830.481	2	830.982	2	precursor [M+1]	precursor
H3.3 (27-40)	K[+84.1]SAPSTGGVK[+70]K[+56]PHR	830.481	2	831.483	2	precursor [M+2]	precursor
H3.3 (27-40)	K[+84.1]SAPSTGGVK[+70]K[+56]PHR	830.481	2	1447.8	1	y13	y
H3.3 (27-40)	K[+84.1]SAPSTGGVK[+70]K[+56]PHR	830.481	2	1360.77	1	y12	y
H3.3 (27-40)	K[+84.1]SAPSTGGVK[+70]K[+56]PHR	830.481	2	1289.73	1	y11	y
H3.3 (27-40)	K[+84.1]SAPSTGGVK[+70]K[+56]PHR	830.481	2	1192.68	1	y10	y
H3.3 (27-40)	K[+84.1]SAPSTGGVK[+70]K[+56]PHR	830.481	2	1105.65	1	y9	y
H3.3 (27-40)	K[+84.1]SAPSTGGVK[+70]K[+56]PHR	830.481	2	1004.6	1	y8	y
H3.3 (27-40)	K[+84.1]SAPSTGGVK[+70]K[+56]PHR	830.481	2	947.579	1	y7	y
H3.3 (27-40)	K[+84.1]SAPSTGGVK[+70]K[+56]PHR	830.481	2	890.557	1	y6	y
H3.3 (27-40)	K[+84.1]SAPSTGGVK[+70]K[+56]PHR	830.481	2	791.489	1	y5	y
H3.3 (27-40)	K[+84.1]SAPSTGGVK[+70]K[+56]PHR	830.481	2	593.352	1	y4	y
H3.3 (27-40)	K[+84.1]SAPSTGGVK[+70]K[+56]PHR	830.481	2	409.231	1	y3	y
H3.3 (27-40)	K[+84.1]SAPSTGGVK[+70]K[+56]PHR	830.481	2	312.178	1	y2	y
H3.3 (27-40)	K[+84.1]SAPSTGGVK[+70]K[+56]PHR	830.481	2	175.119	1	y1	y
H3.3 (27-40)	K[+84.1]SAPSTGGVK[+70]K[+56]PHR	830.481	2	213.16	1	b1	b
H3.3 (27-40)	K[+84.1]SAPSTGGVK[+70]K[+56]PHR	830.481	2	300.192	1	b2	b
H3.3 (27-40)	K[+84.1]SAPSTGGVK[+70]K[+56]PHR	830.481	2	371.229	1	b3	b
H3.3 (27-40)	K[+84.1]SAPSTGGVK[+70]K[+56]PHR	830.481	2	468.282	1	b4	b
H3.3 (27-40)	K[+84.1]SAPSTGGVK[+70]K[+56]PHR	830.481	2	555.314	1	b5	b
H3.3 (27-40)	K[+84.1]SAPSTGGVK[+70]K[+56]PHR	830.481	2	656.361	1	b6	b
H3.3 (27-40)	K[+84.1]SAPSTGGVK[+70]K[+56]PHR	830.481	2	713.383	1	b7	b
H3.3 (27-40)	K[+84.1]SAPSTGGVK[+70]K[+56]PHR	830.481	2	770.404	1	b8	b
H3.3 (27-40)	K[+84.1]SAPSTGGVK[+70]K[+56]PHR	830.481	2	869.473	1	b9	b
H3.3 (27-40)	K[+84.1]SAPSTGGVK[+70]K[+56]PHR	830.481	2	1067.61	1	b10	b
H3.3 (27-40)	K[+84.1]SAPSTGGVK[+70]K[+56]PHR	830.481	2	1251.73	1	b11	b
H3.3 (27-40)	K[+84.1]SAPSTGGVK[+70]K[+56]PHR	830.481	2	1348.78	1	b12	b
H3.3 (27-40)	K[+84.1]SAPSTGGVK[+70]K[+56]PHR	830.481	2	1485.84	1	b13	b
H3.3 (27-40)	K[+112.1]SAPSTGGVK[+42]K[+56]PHR	830.481	2	830.481	2	precursor	precursor
H3.3 (27-40)	K[+112.1]SAPSTGGVK[+42]K[+56]PHR	830.481	2	830.982	2	precursor [M+1]	precursor
H3.3 (27-40)	K[+112.1]SAPSTGGVK[+42]K[+56]PHR	830.481	2	831.483	2	precursor [M+2]	precursor
H3.3 (27-40)	K[+112.1]SAPSTGGVK[+42]K[+56]PHR	830.481	2	1419.81	1	y13	y
H3.3 (27-40)	K[+112.1]SAPSTGGVK[+42]K[+56]PHR	830.481	2	1332.77	1	y12	y
H3.3 (27-40)	K[+112.1]SAPSTGGVK[+42]K[+56]PHR	830.481	2	1261.74	1	y11	y
H3.3 (27-40)	K[+112.1]SAPSTGGVK[+42]K[+56]PHR	830.481	2	1164.68	1	y10	y
H3.3 (27-40)	K[+112.1]SAPSTGGVK[+42]K[+56]PHR	830.481	2	1077.65	1	y9	y
H3.3 (27-40)	K[+112.1]SAPSTGGVK[+42]K[+56]PHR	830.481	2	976.605	1	y8	y
H3.3 (27-40)	K[+112.1]SAPSTGGVK[+42]K[+56]PHR	830.481	2	919.584	1	y7	y
H3.3 (27-40)	K[+112.1]SAPSTGGVK[+42]K[+56]PHR	830.481	2	862.562	1	y6	y
H3.3 (27-40)	K[+112.1]SAPSTGGVK[+42]K[+56]PHR	830.481	2	763.494	1	y5	y
H3.3 (27-40)	K[+112.1]SAPSTGGVK[+42]K[+56]PHR	830.481	2	593.352	1	y4	y
H3.3 (27-40)	K[+112.1]SAPSTGGVK[+42]K[+56]PHR	830.481	2	409.231	1	y3	y
H3.3 (27-40)	K[+112.1]SAPSTGGVK[+42]K[+56]PHR	830.481	2	312.178	1	y2	y
H3.3 (27-40)	K[+112.1]SAPSTGGVK[+42]K[+56]PHR	830.481	2	175.119	1	y1	y
H3.3 (27-40)	K[+112.1]SAPSTGGVK[+42]K[+56]PHR	830.481	2	241.155	1	b1	b
H3.3 (27-40)	K[+112.1]SAPSTGGVK[+42]K[+56]PHR	830.481	2	328.187	1	b2	b
H3.3 (27-40)	K[+112.1]SAPSTGGVK[+42]K[+56]PHR	830.481	2	399.224	1	b3	b
H3.3 (27-40)	K[+112.1]SAPSTGGVK[+42]K[+56]PHR	830.481	2	496.277	1	b4	b
H3.3 (27-40)	K[+112.1]SAPSTGGVK[+42]K[+56]PHR	830.481	2	583.309	1	b5	b
H3.3 (27-40)	K[+112.1]SAPSTGGVK[+42]K[+56]PHR	830.481	2	684.356	1	b6	b
H3.3 (27-40)	K[+112.1]SAPSTGGVK[+42]K[+56]PHR	830.481	2	741.378	1	b7	b
H3.3 (27-40)	K[+112.1]SAPSTGGVK[+42]K[+56]PHR	830.481	2	798.399	1	b8	b
H3.3 (27-40)	K[+112.1]SAPSTGGVK[+42]K[+56]PHR	830.481	2	897.468	1	b9	b
H3.3 (27-40)	K[+112.1]SAPSTGGVK[+42]K[+56]PHR	830.481	2	1067.61	1	b10	b
H3.3 (27-40)	K[+112.1]SAPSTGGVK[+42]K[+56]PHR	830.481	2	1251.73	1	b11	b
H3.3 (27-40)	K[+112.1]SAPSTGGVK[+42]K[+56]PHR	830.481	2	1348.78	1	b12	b
H3.3 (27-40)	K[+112.1]SAPSTGGVK[+42]K[+56]PHR	830.481	2	1485.84	1	b13	b
H3.3 (27-40)	K[+98.1]SAPSTGGVK[+56]K[+56]PHR	830.481	2	830.481	2	precursor	precursor
H3.3 (27-40)	K[+98.1]SAPSTGGVK[+56]K[+56]PHR	830.481	2	830.982	2	precursor [M+1]	precursor
H3.3 (27-40)	K[+98.1]SAPSTGGVK[+56]K[+56]PHR	830.481	2	831.483	2	precursor [M+2]	precursor
H3.3 (27-40)	K[+98.1]SAPSTGGVK[+56]K[+56]PHR	830.481	2	1433.79	1	y13	y
H3.3 (27-40)	K[+98.1]SAPSTGGVK[+56]K[+56]PHR	830.481	2	1346.75	1	y12	y
H3.3 (27-40)	K[+98.1]SAPSTGGVK[+56]K[+56]PHR	830.481	2	1275.72	1	y11	y
H3.3 (27-40)	K[+98.1]SAPSTGGVK[+56]K[+56]PHR	830.481	2	1178.66	1	y10	y
H3.3 (27-40)	K[+98.1]SAPSTGGVK[+56]K[+56]PHR	830.481	2	1091.63	1	y9	y
H3.3 (27-40)	K[+98.1]SAPSTGGVK[+56]K[+56]PHR	830.481	2	990.584	1	y8	y
H3.3 (27-40)	K[+98.1]SAPSTGGVK[+56]K[+56]PHR	830.481	2	933.563	1	y7	y
H3.3 (27-40)	K[+98.1]SAPSTGGVK[+56]K[+56]PHR	830.481	2	876.541	1	y6	y
H3.3 (27-40)	K[+98.1]SAPSTGGVK[+56]K[+56]PHR	830.481	2	777.473	1	y5	y
H3.3 (27-40)	K[+98.1]SAPSTGGVK[+56]K[+56]PHR	830.481	2	593.352	1	y4	y
H3.3 (27-40)	K[+98.1]SAPSTGGVK[+56]K[+56]PHR	830.481	2	409.231	1	y3	y
H3.3 (27-40)	K[+98.1]SAPSTGGVK[+56]K[+56]PHR	830.481	2	312.178	1	y2	y
H3.3 (27-40)	K[+98.1]SAPSTGGVK[+56]K[+56]PHR	830.481	2	175.119	1	y1	y
H3.3 (27-40)	K[+98.1]SAPSTGGVK[+56]K[+56]PHR	830.481	2	227.175	1	b1	b
H3.3 (27-40)	K[+98.1]SAPSTGGVK[+56]K[+56]PHR	830.481	2	314.207	1	b2	b
H3.3 (27-40)	K[+98.1]SAPSTGGVK[+56]K[+56]PHR	830.481	2	385.245	1	b3	b
H3.3 (27-40)	K[+98.1]SAPSTGGVK[+56]K[+56]PHR	830.481	2	482.297	1	b4	b
H3.3 (27-40)	K[+98.1]SAPSTGGVK[+56]K[+56]PHR	830.481	2	569.329	1	b5	b
H3.3 (27-40)	K[+98.1]SAPSTGGVK[+56]K[+56]PHR	830.481	2	670.377	1	b6	b
H3.3 (27-40)	K[+98.1]SAPSTGGVK[+56]K[+56]PHR	830.481	2	727.398	1	b7	b
H3.3 (27-40)	K[+98.1]SAPSTGGVK[+56]K[+56]PHR	830.481	2	784.42	1	b8	b
H3.3 (27-40)	K[+98.1]SAPSTGGVK[+56]K[+56]PHR	830.481	2	883.488	1	b9	b
H3.3 (27-40)	K[+98.1]SAPSTGGVK[+56]K[+56]PHR	830.481	2	1067.61	1	b10	b
H3.3 (27-40)	K[+98.1]SAPSTGGVK[+56]K[+56]PHR	830.481	2	1251.73	1	b11	b
H3.3 (27-40)	K[+98.1]SAPSTGGVK[+56]K[+56]PHR	830.481	2	1348.78	1	b12	b
H3.3 (27-40)	K[+98.1]SAPSTGGVK[+56]K[+56]PHR	830.481	2	1485.84	1	b13	b
H3.3 (27-40)	K[+112.1]SAPSTGGVK[+28]K[+56]PHR	823.473	2	823.473	2	precursor	precursor
H3.3 (27-40)	K[+112.1]SAPSTGGVK[+28]K[+56]PHR	823.473	2	823.974	2	precursor [M+1]	precursor
H3.3 (27-40)	K[+112.1]SAPSTGGVK[+28]K[+56]PHR	823.473	2	824.476	2	precursor [M+2]	precursor
H3.3 (27-40)	K[+112.1]SAPSTGGVK[+28]K[+56]PHR	823.473	2	1405.79	1	y13	y
H3.3 (27-40)	K[+112.1]SAPSTGGVK[+28]K[+56]PHR	823.473	2	1318.76	1	y12	y
H3.3 (27-40)	K[+112.1]SAPSTGGVK[+28]K[+56]PHR	823.473	2	1247.72	1	y11	y
H3.3 (27-40)	K[+112.1]SAPSTGGVK[+28]K[+56]PHR	823.473	2	1150.67	1	y10	y
H3.3 (27-40)	K[+112.1]SAPSTGGVK[+28]K[+56]PHR	823.473	2	1063.64	1	y9	y
H3.3 (27-40)	K[+112.1]SAPSTGGVK[+28]K[+56]PHR	823.473	2	962.589	1	y8	y
H3.3 (27-40)	K[+112.1]SAPSTGGVK[+28]K[+56]PHR	823.473	2	905.568	1	y7	y
H3.3 (27-40)	K[+112.1]SAPSTGGVK[+28]K[+56]PHR	823.473	2	848.546	1	y6	y
H3.3 (27-40)	K[+112.1]SAPSTGGVK[+28]K[+56]PHR	823.473	2	749.478	1	y5	y
H3.3 (27-40)	K[+112.1]SAPSTGGVK[+28]K[+56]PHR	823.473	2	593.352	1	y4	y
H3.3 (27-40)	K[+112.1]SAPSTGGVK[+28]K[+56]PHR	823.473	2	409.231	1	y3	y
H3.3 (27-40)	K[+112.1]SAPSTGGVK[+28]K[+56]PHR	823.473	2	312.178	1	y2	y
H3.3 (27-40)	K[+112.1]SAPSTGGVK[+28]K[+56]PHR	823.473	2	175.119	1	y1	y
H3.3 (27-40)	K[+112.1]SAPSTGGVK[+28]K[+56]PHR	823.473	2	241.155	1	b1	b
H3.3 (27-40)	K[+112.1]SAPSTGGVK[+28]K[+56]PHR	823.473	2	328.187	1	b2	b
H3.3 (27-40)	K[+112.1]SAPSTGGVK[+28]K[+56]PHR	823.473	2	399.224	1	b3	b
H3.3 (27-40)	K[+112.1]SAPSTGGVK[+28]K[+56]PHR	823.473	2	496.277	1	b4	b
H3.3 (27-40)	K[+112.1]SAPSTGGVK[+28]K[+56]PHR	823.473	2	583.309	1	b5	b
H3.3 (27-40)	K[+112.1]SAPSTGGVK[+28]K[+56]PHR	823.473	2	684.356	1	b6	b
H3.3 (27-40)	K[+112.1]SAPSTGGVK[+28]K[+56]PHR	823.473	2	741.378	1	b7	b
H3.3 (27-40)	K[+112.1]SAPSTGGVK[+28]K[+56]PHR	823.473	2	798.399	1	b8	b
H3.3 (27-40)	K[+112.1]SAPSTGGVK[+28]K[+56]PHR	823.473	2	897.468	1	b9	b
H3.3 (27-40)	K[+112.1]SAPSTGGVK[+28]K[+56]PHR	823.473	2	1053.59	1	b10	b
H3.3 (27-40)	K[+112.1]SAPSTGGVK[+28]K[+56]PHR	823.473	2	1237.72	1	b11	b
H3.3 (27-40)	K[+112.1]SAPSTGGVK[+28]K[+56]PHR	823.473	2	1334.77	1	b12	b
H3.3 (27-40)	K[+112.1]SAPSTGGVK[+28]K[+56]PHR	823.473	2	1471.83	1	b13	b
H3.3 (27-40)	K[+84.1]SAPSTGGVK[+56]K[+56]PHR	823.473	2	823.473	2	precursor	precursor
H3.3 (27-40)	K[+84.1]SAPSTGGVK[+56]K[+56]PHR	823.473	2	823.974	2	precursor [M+1]	precursor
H3.3 (27-40)	K[+84.1]SAPSTGGVK[+56]K[+56]PHR	823.473	2	824.476	2	precursor [M+2]	precursor
H3.3 (27-40)	K[+84.1]SAPSTGGVK[+56]K[+56]PHR	823.473	2	1433.79	1	y13	y
H3.3 (27-40)	K[+84.1]SAPSTGGVK[+56]K[+56]PHR	823.473	2	1346.75	1	y12	y
H3.3 (27-40)	K[+84.1]SAPSTGGVK[+56]K[+56]PHR	823.473	2	1275.72	1	y11	y
H3.3 (27-40)	K[+84.1]SAPSTGGVK[+56]K[+56]PHR	823.473	2	1178.66	1	y10	y
H3.3 (27-40)	K[+84.1]SAPSTGGVK[+56]K[+56]PHR	823.473	2	1091.63	1	y9	y
H3.3 (27-40)	K[+84.1]SAPSTGGVK[+56]K[+56]PHR	823.473	2	990.584	1	y8	y
H3.3 (27-40)	K[+84.1]SAPSTGGVK[+56]K[+56]PHR	823.473	2	933.563	1	y7	y
H3.3 (27-40)	K[+84.1]SAPSTGGVK[+56]K[+56]PHR	823.473	2	876.541	1	y6	y
H3.3 (27-40)	K[+84.1]SAPSTGGVK[+56]K[+56]PHR	823.473	2	777.473	1	y5	y
H3.3 (27-40)	K[+84.1]SAPSTGGVK[+56]K[+56]PHR	823.473	2	593.352	1	y4	y
H3.3 (27-40)	K[+84.1]SAPSTGGVK[+56]K[+56]PHR	823.473	2	409.231	1	y3	y
H3.3 (27-40)	K[+84.1]SAPSTGGVK[+56]K[+56]PHR	823.473	2	312.178	1	y2	y
H3.3 (27-40)	K[+84.1]SAPSTGGVK[+56]K[+56]PHR	823.473	2	175.119	1	y1	y
H3.3 (27-40)	K[+84.1]SAPSTGGVK[+56]K[+56]PHR	823.473	2	213.16	1	b1	b
H3.3 (27-40)	K[+84.1]SAPSTGGVK[+56]K[+56]PHR	823.473	2	300.192	1	b2	b
H3.3 (27-40)	K[+84.1]SAPSTGGVK[+56]K[+56]PHR	823.473	2	371.229	1	b3	b
H3.3 (27-40)	K[+84.1]SAPSTGGVK[+56]K[+56]PHR	823.473	2	468.282	1	b4	b
H3.3 (27-40)	K[+84.1]SAPSTGGVK[+56]K[+56]PHR	823.473	2	555.314	1	b5	b
H3.3 (27-40)	K[+84.1]SAPSTGGVK[+56]K[+56]PHR	823.473	2	656.361	1	b6	b
H3.3 (27-40)	K[+84.1]SAPSTGGVK[+56]K[+56]PHR	823.473	2	713.383	1	b7	b
H3.3 (27-40)	K[+84.1]SAPSTGGVK[+56]K[+56]PHR	823.473	2	770.404	1	b8	b
H3.3 (27-40)	K[+84.1]SAPSTGGVK[+56]K[+56]PHR	823.473	2	869.473	1	b9	b
H3.3 (27-40)	K[+84.1]SAPSTGGVK[+56]K[+56]PHR	823.473	2	1053.59	1	b10	b
H3.3 (27-40)	K[+84.1]SAPSTGGVK[+56]K[+56]PHR	823.473	2	1237.72	1	b11	b
H3.3 (27-40)	K[+84.1]SAPSTGGVK[+56]K[+56]PHR	823.473	2	1334.77	1	b12	b
H3.3 (27-40)	K[+84.1]SAPSTGGVK[+56]K[+56]PHR	823.473	2	1471.83	1	b13	b
H3.3 (27-40)	K[+126.1]SAPSTGGVK[+56]K[+56]PHR	844.478	2	844.478	2	precursor	precursor
H3.3 (27-40)	K[+126.1]SAPSTGGVK[+56]K[+56]PHR	844.478	2	844.98	2	precursor [M+1]	precursor
H3.3 (27-40)	K[+126.1]SAPSTGGVK[+56]K[+56]PHR	844.478	2	845.481	2	precursor [M+2]	precursor
H3.3 (27-40)	K[+126.1]SAPSTGGVK[+56]K[+56]PHR	844.478	2	1433.79	1	y13	y
H3.3 (27-40)	K[+126.1]SAPSTGGVK[+56]K[+56]PHR	844.478	2	1346.75	1	y12	y
H3.3 (27-40)	K[+126.1]SAPSTGGVK[+56]K[+56]PHR	844.478	2	1275.72	1	y11	y
H3.3 (27-40)	K[+126.1]SAPSTGGVK[+56]K[+56]PHR	844.478	2	1178.66	1	y10	y
H3.3 (27-40)	K[+126.1]SAPSTGGVK[+56]K[+56]PHR	844.478	2	1091.63	1	y9	y
H3.3 (27-40)	K[+126.1]SAPSTGGVK[+56]K[+56]PHR	844.478	2	990.584	1	y8	y
H3.3 (27-40)	K[+126.1]SAPSTGGVK[+56]K[+56]PHR	844.478	2	933.563	1	y7	y
H3.3 (27-40)	K[+126.1]SAPSTGGVK[+56]K[+56]PHR	844.478	2	876.541	1	y6	y
H3.3 (27-40)	K[+126.1]SAPSTGGVK[+56]K[+56]PHR	844.478	2	777.473	1	y5	y
H3.3 (27-40)	K[+126.1]SAPSTGGVK[+56]K[+56]PHR	844.478	2	593.352	1	y4	y
H3.3 (27-40)	K[+126.1]SAPSTGGVK[+56]K[+56]PHR	844.478	2	409.231	1	y3	y
H3.3 (27-40)	K[+126.1]SAPSTGGVK[+56]K[+56]PHR	844.478	2	312.178	1	y2	y
H3.3 (27-40)	K[+126.1]SAPSTGGVK[+56]K[+56]PHR	844.478	2	175.119	1	y1	y
H3.3 (27-40)	K[+126.1]SAPSTGGVK[+56]K[+56]PHR	844.478	2	255.17	1	b1	b
H3.3 (27-40)	K[+126.1]SAPSTGGVK[+56]K[+56]PHR	844.478	2	342.202	1	b2	b
H3.3 (27-40)	K[+126.1]SAPSTGGVK[+56]K[+56]PHR	844.478	2	413.239	1	b3	b
H3.3 (27-40)	K[+126.1]SAPSTGGVK[+56]K[+56]PHR	844.478	2	510.292	1	b4	b
H3.3 (27-40)	K[+126.1]SAPSTGGVK[+56]K[+56]PHR	844.478	2	597.324	1	b5	b
H3.3 (27-40)	K[+126.1]SAPSTGGVK[+56]K[+56]PHR	844.478	2	698.372	1	b6	b
H3.3 (27-40)	K[+126.1]SAPSTGGVK[+56]K[+56]PHR	844.478	2	755.393	1	b7	b
H3.3 (27-40)	K[+126.1]SAPSTGGVK[+56]K[+56]PHR	844.478	2	812.415	1	b8	b
H3.3 (27-40)	K[+126.1]SAPSTGGVK[+56]K[+56]PHR	844.478	2	911.483	1	b9	b
H3.3 (27-40)	K[+126.1]SAPSTGGVK[+56]K[+56]PHR	844.478	2	1095.6	1	b10	b
H3.3 (27-40)	K[+126.1]SAPSTGGVK[+56]K[+56]PHR	844.478	2	1279.73	1	b11	b
H3.3 (27-40)	K[+126.1]SAPSTGGVK[+56]K[+56]PHR	844.478	2	1376.78	1	b12	b
H3.3 (27-40)	K[+112.1]SAPSTGGVK[+70]K[+56]PHR	844.478	2	844.478	2	precursor	precursor
H3.3 (27-40)	K[+112.1]SAPSTGGVK[+70]K[+56]PHR	844.478	2	844.98	2	precursor [M+1]	precursor
H3.3 (27-40)	K[+112.1]SAPSTGGVK[+70]K[+56]PHR	844.478	2	845.481	2	precursor [M+2]	precursor
H3.3 (27-40)	K[+112.1]SAPSTGGVK[+70]K[+56]PHR	844.478	2	1447.8	1	y13	y
H3.3 (27-40)	K[+112.1]SAPSTGGVK[+70]K[+56]PHR	844.478	2	1360.77	1	y12	y
H3.3 (27-40)	K[+112.1]SAPSTGGVK[+70]K[+56]PHR	844.478	2	1289.73	1	y11	y
H3.3 (27-40)	K[+112.1]SAPSTGGVK[+70]K[+56]PHR	844.478	2	1192.68	1	y10	y
H3.3 (27-40)	K[+112.1]SAPSTGGVK[+70]K[+56]PHR	844.478	2	1105.65	1	y9	y
H3.3 (27-40)	K[+112.1]SAPSTGGVK[+70]K[+56]PHR	844.478	2	1004.6	1	y8	y
H3.3 (27-40)	K[+112.1]SAPSTGGVK[+70]K[+56]PHR	844.478	2	947.579	1	y7	y
H3.3 (27-40)	K[+112.1]SAPSTGGVK[+70]K[+56]PHR	844.478	2	890.557	1	y6	y
H3.3 (27-40)	K[+112.1]SAPSTGGVK[+70]K[+56]PHR	844.478	2	791.489	1	y5	y
H3.3 (27-40)	K[+112.1]SAPSTGGVK[+70]K[+56]PHR	844.478	2	593.352	1	y4	y
H3.3 (27-40)	K[+112.1]SAPSTGGVK[+70]K[+56]PHR	844.478	2	409.231	1	y3	y
H3.3 (27-40)	K[+112.1]SAPSTGGVK[+70]K[+56]PHR	844.478	2	312.178	1	y2	y
H3.3 (27-40)	K[+112.1]SAPSTGGVK[+70]K[+56]PHR	844.478	2	175.119	1	y1	y
H3.3 (27-40)	K[+112.1]SAPSTGGVK[+70]K[+56]PHR	844.478	2	241.155	1	b1	b
H3.3 (27-40)	K[+112.1]SAPSTGGVK[+70]K[+56]PHR	844.478	2	328.187	1	b2	b
H3.3 (27-40)	K[+112.1]SAPSTGGVK[+70]K[+56]PHR	844.478	2	399.224	1	b3	b
H3.3 (27-40)	K[+112.1]SAPSTGGVK[+70]K[+56]PHR	844.478	2	496.277	1	b4	b
H3.3 (27-40)	K[+112.1]SAPSTGGVK[+70]K[+56]PHR	844.478	2	583.309	1	b5	b
H3.3 (27-40)	K[+112.1]SAPSTGGVK[+70]K[+56]PHR	844.478	2	684.356	1	b6	b
H3.3 (27-40)	K[+112.1]SAPSTGGVK[+70]K[+56]PHR	844.478	2	741.378	1	b7	b
H3.3 (27-40)	K[+112.1]SAPSTGGVK[+70]K[+56]PHR	844.478	2	798.399	1	b8	b
H3.3 (27-40)	K[+112.1]SAPSTGGVK[+70]K[+56]PHR	844.478	2	897.468	1	b9	b
H3.3 (27-40)	K[+112.1]SAPSTGGVK[+70]K[+56]PHR	844.478	2	1095.6	1	b10	b
H3.3 (27-40)	K[+112.1]SAPSTGGVK[+70]K[+56]PHR	844.478	2	1279.73	1	b11	b
H3.3 (27-40)	K[+112.1]SAPSTGGVK[+70]K[+56]PHR	844.478	2	1376.78	1	b12	b
H3.3 (27-40)	K[+126.1]SAPSTGGVK[+70]K[+56]PHR	851.486	2	851.486	2	precursor	precursor
H3.3 (27-40)	K[+126.1]SAPSTGGVK[+70]K[+56]PHR	851.486	2	851.987	2	precursor [M+1]	precursor
H3.3 (27-40)	K[+126.1]SAPSTGGVK[+70]K[+56]PHR	851.486	2	852.489	2	precursor [M+2]	precursor
H3.3 (27-40)	K[+126.1]SAPSTGGVK[+70]K[+56]PHR	851.486	2	1447.8	1	y13	y
H3.3 (27-40)	K[+126.1]SAPSTGGVK[+70]K[+56]PHR	851.486	2	1360.77	1	y12	y
H3.3 (27-40)	K[+126.1]SAPSTGGVK[+70]K[+56]PHR	851.486	2	1289.73	1	y11	y
H3.3 (27-40)	K[+126.1]SAPSTGGVK[+70]K[+56]PHR	851.486	2	1192.68	1	y10	y
H3.3 (27-40)	K[+126.1]SAPSTGGVK[+70]K[+56]PHR	851.486	2	1105.65	1	y9	y
H3.3 (27-40)	K[+126.1]SAPSTGGVK[+70]K[+56]PHR	851.486	2	1004.6	1	y8	y
H3.3 (27-40)	K[+126.1]SAPSTGGVK[+70]K[+56]PHR	851.486	2	947.579	1	y7	y
H3.3 (27-40)	K[+126.1]SAPSTGGVK[+70]K[+56]PHR	851.486	2	890.557	1	y6	y
H3.3 (27-40)	K[+126.1]SAPSTGGVK[+70]K[+56]PHR	851.486	2	791.489	1	y5	y
H3.3 (27-40)	K[+126.1]SAPSTGGVK[+70]K[+56]PHR	851.486	2	593.352	1	y4	y
H3.3 (27-40)	K[+126.1]SAPSTGGVK[+70]K[+56]PHR	851.486	2	409.231	1	y3	y
H3.3 (27-40)	K[+126.1]SAPSTGGVK[+70]K[+56]PHR	851.486	2	312.178	1	y2	y
H3.3 (27-40)	K[+126.1]SAPSTGGVK[+70]K[+56]PHR	851.486	2	175.119	1	y1	y
H3.3 (27-40)	K[+126.1]SAPSTGGVK[+70]K[+56]PHR	851.486	2	255.17	1	b1	b
H3.3 (27-40)	K[+126.1]SAPSTGGVK[+70]K[+56]PHR	851.486	2	342.202	1	b2	b
H3.3 (27-40)	K[+126.1]SAPSTGGVK[+70]K[+56]PHR	851.486	2	413.239	1	b3	b
H3.3 (27-40)	K[+126.1]SAPSTGGVK[+70]K[+56]PHR	851.486	2	510.292	1	b4	b
H3.3 (27-40)	K[+126.1]SAPSTGGVK[+70]K[+56]PHR	851.486	2	597.324	1	b5	b
H3.3 (27-40)	K[+126.1]SAPSTGGVK[+70]K[+56]PHR	851.486	2	698.372	1	b6	b
H3.3 (27-40)	K[+126.1]SAPSTGGVK[+70]K[+56]PHR	851.486	2	755.393	1	b7	b
H3.3 (27-40)	K[+126.1]SAPSTGGVK[+70]K[+56]PHR	851.486	2	812.415	1	b8	b
H3.3 (27-40)	K[+126.1]SAPSTGGVK[+70]K[+56]PHR	851.486	2	911.483	1	b9	b
H3.3 (27-40)	K[+126.1]SAPSTGGVK[+70]K[+56]PHR	851.486	2	1109.62	1	b10	b
H3.3 (27-40)	K[+126.1]SAPSTGGVK[+70]K[+56]PHR	851.486	2	1293.74	1	b11	b
H3.3 (27-40)	K[+126.1]SAPSTGGVK[+70]K[+56]PHR	851.486	2	1390.79	1	b12	b
H3.3 (27-40)	K[+84.1]SAPSTGGVK[+42]K[+56]PHR	816.483	2	816.483	2	precursor	precursor
H3.3 (27-40)	K[+84.1]SAPSTGGVK[+42]K[+56]PHR	816.483	2	816.985	2	precursor [M+1]	precursor
H3.3 (27-40)	K[+84.1]SAPSTGGVK[+42]K[+56]PHR	816.483	2	817.486	2	precursor [M+2]	precursor
H3.3 (27-40)	K[+84.1]SAPSTGGVK[+42]K[+56]PHR	816.483	2	1419.81	1	y13	y
H3.3 (27-40)	K[+84.1]SAPSTGGVK[+42]K[+56]PHR	816.483	2	1332.77	1	y12	y
H3.3 (27-40)	K[+84.1]SAPSTGGVK[+42]K[+56]PHR	816.483	2	1261.74	1	y11	y
H3.3 (27-40)	K[+84.1]SAPSTGGVK[+42]K[+56]PHR	816.483	2	1164.68	1	y10	y
H3.3 (27-40)	K[+84.1]SAPSTGGVK[+42]K[+56]PHR	816.483	2	1077.65	1	y9	y
H3.3 (27-40)	K[+84.1]SAPSTGGVK[+42]K[+56]PHR	816.483	2	976.605	1	y8	y
H3.3 (27-40)	K[+84.1]SAPSTGGVK[+42]K[+56]PHR	816.483	2	919.584	1	y7	y
H3.3 (27-40)	K[+84.1]SAPSTGGVK[+42]K[+56]PHR	816.483	2	862.562	1	y6	y
H3.3 (27-40)	K[+84.1]SAPSTGGVK[+42]K[+56]PHR	816.483	2	763.494	1	y5	y
H3.3 (27-40)	K[+84.1]SAPSTGGVK[+42]K[+56]PHR	816.483	2	593.352	1	y4	y
H3.3 (27-40)	K[+84.1]SAPSTGGVK[+42]K[+56]PHR	816.483	2	409.231	1	y3	y
H3.3 (27-40)	K[+84.1]SAPSTGGVK[+42]K[+56]PHR	816.483	2	312.178	1	y2	y
H3.3 (27-40)	K[+84.1]SAPSTGGVK[+42]K[+56]PHR	816.483	2	175.119	1	y1	y
H3.3 (27-40)	K[+84.1]SAPSTGGVK[+42]K[+56]PHR	816.483	2	213.16	1	b1	b
H3.3 (27-40)	K[+84.1]SAPSTGGVK[+42]K[+56]PHR	816.483	2	300.192	1	b2	b
H3.3 (27-40)	K[+84.1]SAPSTGGVK[+42]K[+56]PHR	816.483	2	371.229	1	b3	b
H3.3 (27-40)	K[+84.1]SAPSTGGVK[+42]K[+56]PHR	816.483	2	468.282	1	b4	b
H3.3 (27-40)	K[+84.1]SAPSTGGVK[+42]K[+56]PHR	816.483	2	555.314	1	b5	b
H3.3 (27-40)	K[+84.1]SAPSTGGVK[+42]K[+56]PHR	816.483	2	656.361	1	b6	b
H3.3 (27-40)	K[+84.1]SAPSTGGVK[+42]K[+56]PHR	816.483	2	713.383	1	b7	b
H3.3 (27-40)	K[+84.1]SAPSTGGVK[+42]K[+56]PHR	816.483	2	770.404	1	b8	b
H3.3 (27-40)	K[+84.1]SAPSTGGVK[+42]K[+56]PHR	816.483	2	869.473	1	b9	b
H3.3 (27-40)	K[+84.1]SAPSTGGVK[+42]K[+56]PHR	816.483	2	1039.61	1	b10	b
H3.3 (27-40)	K[+84.1]SAPSTGGVK[+42]K[+56]PHR	816.483	2	1223.74	1	b11	b
H3.3 (27-40)	K[+84.1]SAPSTGGVK[+42]K[+56]PHR	816.483	2	1320.79	1	b12	b
H3.3 (27-40)	K[+84.1]SAPSTGGVK[+42]K[+56]PHR	816.483	2	1457.85	1	b13	b
H3.3 (27-40)	K[+98.1]SAPSTGGVK[+42]K[+56]PHR	823.491	2	823.491	2	precursor	precursor
H3.3 (27-40)	K[+98.1]SAPSTGGVK[+42]K[+56]PHR	823.491	2	823.992	2	precursor [M+1]	precursor
H3.3 (27-40)	K[+98.1]SAPSTGGVK[+42]K[+56]PHR	823.491	2	824.494	2	precursor [M+2]	precursor
H3.3 (27-40)	K[+98.1]SAPSTGGVK[+42]K[+56]PHR	823.491	2	1419.81	1	y13	y
H3.3 (27-40)	K[+98.1]SAPSTGGVK[+42]K[+56]PHR	823.491	2	1332.77	1	y12	y
H3.3 (27-40)	K[+98.1]SAPSTGGVK[+42]K[+56]PHR	823.491	2	1261.74	1	y11	y
H3.3 (27-40)	K[+98.1]SAPSTGGVK[+42]K[+56]PHR	823.491	2	1164.68	1	y10	y
H3.3 (27-40)	K[+98.1]SAPSTGGVK[+42]K[+56]PHR	823.491	2	1077.65	1	y9	y
H3.3 (27-40)	K[+98.1]SAPSTGGVK[+42]K[+56]PHR	823.491	2	976.605	1	y8	y
H3.3 (27-40)	K[+98.1]SAPSTGGVK[+42]K[+56]PHR	823.491	2	919.584	1	y7	y
H3.3 (27-40)	K[+98.1]SAPSTGGVK[+42]K[+56]PHR	823.491	2	862.562	1	y6	y
H3.3 (27-40)	K[+98.1]SAPSTGGVK[+42]K[+56]PHR	823.491	2	763.494	1	y5	y
H3.3 (27-40)	K[+98.1]SAPSTGGVK[+42]K[+56]PHR	823.491	2	593.352	1	y4	y
H3.3 (27-40)	K[+98.1]SAPSTGGVK[+42]K[+56]PHR	823.491	2	409.231	1	y3	y
H3.3 (27-40)	K[+98.1]SAPSTGGVK[+42]K[+56]PHR	823.491	2	312.178	1	y2	y
H3.3 (27-40)	K[+98.1]SAPSTGGVK[+42]K[+56]PHR	823.491	2	175.119	1	y1	y
H3.3 (27-40)	K[+98.1]SAPSTGGVK[+42]K[+56]PHR	823.491	2	227.175	1	b1	b
H3.3 (27-40)	K[+98.1]SAPSTGGVK[+42]K[+56]PHR	823.491	2	314.207	1	b2	b
H3.3 (27-40)	K[+98.1]SAPSTGGVK[+42]K[+56]PHR	823.491	2	385.245	1	b3	b
H3.3 (27-40)	K[+98.1]SAPSTGGVK[+42]K[+56]PHR	823.491	2	482.297	1	b4	b
H3.3 (27-40)	K[+98.1]SAPSTGGVK[+42]K[+56]PHR	823.491	2	569.329	1	b5	b
H3.3 (27-40)	K[+98.1]SAPSTGGVK[+42]K[+56]PHR	823.491	2	670.377	1	b6	b
H3.3 (27-40)	K[+98.1]SAPSTGGVK[+42]K[+56]PHR	823.491	2	727.398	1	b7	b
H3.3 (27-40)	K[+98.1]SAPSTGGVK[+42]K[+56]PHR	823.491	2	784.42	1	b8	b
H3.3 (27-40)	K[+98.1]SAPSTGGVK[+42]K[+56]PHR	823.491	2	883.488	1	b9	b
H3.3 (27-40)	K[+98.1]SAPSTGGVK[+42]K[+56]PHR	823.491	2	1053.63	1	b10	b
H3.3 (27-40)	K[+98.1]SAPSTGGVK[+42]K[+56]PHR	823.491	2	1237.75	1	b11	b
H3.3 (27-40)	K[+98.1]SAPSTGGVK[+42]K[+56]PHR	823.491	2	1334.8	1	b12	b
H3.3 (27-40)	K[+98.1]SAPSTGGVK[+42]K[+56]PHR	823.491	2	1471.86	1	b13	b
H3 (41-49)	Y[+56]RPGTVALR	544.814	2	544.814	2	precursor	precursor
H3 (41-49)	Y[+56]RPGTVALR	544.814	2	545.316	2	precursor [M+1]	precursor
H3 (41-49)	Y[+56]RPGTVALR	544.814	2	545.817	2	precursor [M+2]	precursor
H3 (41-49)	Y[+56]RPGTVALR	544.814	2	869.532	1	y8	y
H3 (41-49)	Y[+56]RPGTVALR	544.814	2	713.43	1	y7	y
H3 (41-49)	Y[+56]RPGTVALR	544.814	2	616.378	1	y6	y
H3 (41-49)	Y[+56]RPGTVALR	544.814	2	559.356	1	y5	y
H3 (41-49)	Y[+56]RPGTVALR	544.814	2	458.309	1	y4	y
H3 (41-49)	Y[+56]RPGTVALR	544.814	2	359.24	1	y3	y
H3 (41-49)	Y[+56]RPGTVALR	544.814	2	288.203	1	y2	y
H3 (41-49)	Y[+56]RPGTVALR	544.814	2	175.119	1	y1	y
H3 (41-49)	Y[+56]RPGTVALR	544.814	2	220.097	1	b1	b
H3 (41-49)	Y[+56]RPGTVALR	544.814	2	376.198	1	b2	b
H3 (41-49)	Y[+56]RPGTVALR	544.814	2	473.251	1	b3	b
H3 (41-49)	Y[+56]RPGTVALR	544.814	2	530.272	1	b4	b
H3 (41-49)	Y[+56]RPGTVALR	544.814	2	631.32	1	b5	b
H3 (41-49)	Y[+56]RPGTVALR	544.814	2	730.388	1	b6	b
H3 (41-49)	Y[+56]RPGTVALR	544.814	2	801.425	1	b7	b
H3 (41-49)	Y[+56]RPGTVALR	544.814	2	914.509	1	b8	b
H3 (41-49)	Y[+136]RPGTVALR	584.797	2	584.797	2	precursor	precursor
H3 (41-49)	Y[+136]RPGTVALR	584.797	2	585.299	2	precursor [M+1]	precursor
H3 (41-49)	Y[+136]RPGTVALR	584.797	2	585.8	2	precursor [M+2]	precursor
H3 (41-49)	Y[+136]RPGTVALR	584.797	2	869.532	1	y8	y
H3 (41-49)	Y[+136]RPGTVALR	584.797	2	713.43	1	y7	y
H3 (41-49)	Y[+136]RPGTVALR	584.797	2	616.378	1	y6	y
H3 (41-49)	Y[+136]RPGTVALR	584.797	2	559.356	1	y5	y
H3 (41-49)	Y[+136]RPGTVALR	584.797	2	458.309	1	y4	y
H3 (41-49)	Y[+136]RPGTVALR	584.797	2	359.24	1	y3	y
H3 (41-49)	Y[+136]RPGTVALR	584.797	2	288.203	1	y2	y
H3 (41-49)	Y[+136]RPGTVALR	584.797	2	175.119	1	y1	y
H3 (41-49)	Y[+136]RPGTVALR	584.797	2	300.063	1	b1	b
H3 (41-49)	Y[+136]RPGTVALR	584.797	2	456.164	1	b2	b
H3 (41-49)	Y[+136]RPGTVALR	584.797	2	553.217	1	b3	b
H3 (41-49)	Y[+136]RPGTVALR	584.797	2	610.238	1	b4	b
H3 (41-49)	Y[+136]RPGTVALR	584.797	2	711.286	1	b5	b
H3 (41-49)	Y[+136]RPGTVALR	584.797	2	810.355	1	b6	b
H3 (41-49)	Y[+136]RPGTVALR	584.797	2	881.392	1	b7	b
H3 (41-49)	Y[+136]RPGTVALR	584.797	2	994.476	1	b8	b
H3 (54-63)	Y[+56]QK[+56]STELLIR	681.885	2	681.885	2	precursor	precursor
H3 (54-63)	Y[+56]QK[+56]STELLIR	681.885	2	682.386	2	precursor [M+1]	precursor
H3 (54-63)	Y[+56]QK[+56]STELLIR	681.885	2	682.888	2	precursor [M+2]	precursor
H3 (54-63)	Y[+56]QK[+56]STELLIR	681.885	2	1143.67	1	y9	y
H3 (54-63)	Y[+56]QK[+56]STELLIR	681.885	2	1015.61	1	y8	y
H3 (54-63)	Y[+56]QK[+56]STELLIR	681.885	2	831.493	1	y7	y
H3 (54-63)	Y[+56]QK[+56]STELLIR	681.885	2	744.461	1	y6	y
H3 (54-63)	Y[+56]QK[+56]STELLIR	681.885	2	643.414	1	y5	y
H3 (54-63)	Y[+56]QK[+56]STELLIR	681.885	2	514.371	1	y4	y
H3 (54-63)	Y[+56]QK[+56]STELLIR	681.885	2	401.287	1	y3	y
H3 (54-63)	Y[+56]QK[+56]STELLIR	681.885	2	288.203	1	y2	y
H3 (54-63)	Y[+56]QK[+56]STELLIR	681.885	2	175.119	1	y1	y
H3 (54-63)	Y[+56]QK[+56]STELLIR	681.885	2	220.097	1	b1	b
H3 (54-63)	Y[+56]QK[+56]STELLIR	681.885	2	348.155	1	b2	b
H3 (54-63)	Y[+56]QK[+56]STELLIR	681.885	2	532.277	1	b3	b
H3 (54-63)	Y[+56]QK[+56]STELLIR	681.885	2	619.309	1	b4	b
H3 (54-63)	Y[+56]QK[+56]STELLIR	681.885	2	720.356	1	b5	b
H3 (54-63)	Y[+56]QK[+56]STELLIR	681.885	2	849.399	1	b6	b
H3 (54-63)	Y[+56]QK[+56]STELLIR	681.885	2	962.483	1	b7	b
H3 (54-63)	Y[+56]QK[+56]STELLIR	681.885	2	1075.57	1	b8	b
H3 (54-63)	Y[+56]QK[+56]STELLIR	681.885	2	1188.65	1	b9	b
H3 (54-63)	Y[+56]QK[+70]STELLIR	688.893	2	688.893	2	precursor	precursor
H3 (54-63)	Y[+56]QK[+70]STELLIR	688.893	2	689.394	2	precursor [M+1]	precursor
H3 (54-63)	Y[+56]QK[+70]STELLIR	688.893	2	689.896	2	precursor [M+2]	precursor
H3 (54-63)	Y[+56]QK[+70]STELLIR	688.893	2	1157.69	1	y9	y
H3 (54-63)	Y[+56]QK[+70]STELLIR	688.893	2	1029.63	1	y8	y
H3 (54-63)	Y[+56]QK[+70]STELLIR	688.893	2	831.493	1	y7	y
H3 (54-63)	Y[+56]QK[+70]STELLIR	688.893	2	744.461	1	y6	y
H3 (54-63)	Y[+56]QK[+70]STELLIR	688.893	2	643.414	1	y5	y
H3 (54-63)	Y[+56]QK[+70]STELLIR	688.893	2	514.371	1	y4	y
H3 (54-63)	Y[+56]QK[+70]STELLIR	688.893	2	401.287	1	y3	y
H3 (54-63)	Y[+56]QK[+70]STELLIR	688.893	2	288.203	1	y2	y
H3 (54-63)	Y[+56]QK[+70]STELLIR	688.893	2	175.119	1	y1	y
H3 (54-63)	Y[+56]QK[+70]STELLIR	688.893	2	220.097	1	b1	b
H3 (54-63)	Y[+56]QK[+70]STELLIR	688.893	2	348.155	1	b2	b
H3 (54-63)	Y[+56]QK[+70]STELLIR	688.893	2	546.292	1	b3	b
H3 (54-63)	Y[+56]QK[+70]STELLIR	688.893	2	633.324	1	b4	b
H3 (54-63)	Y[+56]QK[+70]STELLIR	688.893	2	734.372	1	b5	b
H3 (54-63)	Y[+56]QK[+70]STELLIR	688.893	2	863.415	1	b6	b
H3 (54-63)	Y[+56]QK[+70]STELLIR	688.893	2	976.499	1	b7	b
H3 (54-63)	Y[+56]QK[+70]STELLIR	688.893	2	1089.58	1	b8	b
H3 (54-63)	Y[+56]QK[+70]STELLIR	688.893	2	1202.67	1	b9	b
H3 (54-63)	Y[+56]QK[+28]STELLIR	667.888	2	667.888	2	precursor	precursor
H3 (54-63)	Y[+56]QK[+28]STELLIR	667.888	2	668.389	2	precursor [M+1]	precursor
H3 (54-63)	Y[+56]QK[+28]STELLIR	667.888	2	668.89	2	precursor [M+2]	precursor
H3 (54-63)	Y[+56]QK[+28]STELLIR	667.888	2	1115.68	1	y9	y
H3 (54-63)	Y[+56]QK[+28]STELLIR	667.888	2	987.62	1	y8	y
H3 (54-63)	Y[+56]QK[+28]STELLIR	667.888	2	831.493	1	y7	y
H3 (54-63)	Y[+56]QK[+28]STELLIR	667.888	2	744.461	1	y6	y
H3 (54-63)	Y[+56]QK[+28]STELLIR	667.888	2	643.414	1	y5	y
H3 (54-63)	Y[+56]QK[+28]STELLIR	667.888	2	514.371	1	y4	y
H3 (54-63)	Y[+56]QK[+28]STELLIR	667.888	2	401.287	1	y3	y
H3 (54-63)	Y[+56]QK[+28]STELLIR	667.888	2	288.203	1	y2	y
H3 (54-63)	Y[+56]QK[+28]STELLIR	667.888	2	175.119	1	y1	y
H3 (54-63)	Y[+56]QK[+28]STELLIR	667.888	2	220.097	1	b1	b
H3 (54-63)	Y[+56]QK[+28]STELLIR	667.888	2	348.155	1	b2	b
H3 (54-63)	Y[+56]QK[+28]STELLIR	667.888	2	504.282	1	b3	b
H3 (54-63)	Y[+56]QK[+28]STELLIR	667.888	2	591.314	1	b4	b
H3 (54-63)	Y[+56]QK[+28]STELLIR	667.888	2	692.361	1	b5	b
H3 (54-63)	Y[+56]QK[+28]STELLIR	667.888	2	821.404	1	b6	b
H3 (54-63)	Y[+56]QK[+28]STELLIR	667.888	2	934.488	1	b7	b
H3 (54-63)	Y[+56]QK[+28]STELLIR	667.888	2	1047.57	1	b8	b
H3 (54-63)	Y[+56]QK[+28]STELLIR	667.888	2	1160.66	1	b9	b
H3 (54-63)	Y[+56]QK[+42]STELLIR	674.895	2	674.895	2	precursor	precursor
H3 (54-63)	Y[+56]QK[+42]STELLIR	674.895	2	675.397	2	precursor [M+1]	precursor
H3 (54-63)	Y[+56]QK[+42]STELLIR	674.895	2	675.898	2	precursor [M+2]	precursor
H3 (54-63)	Y[+56]QK[+42]STELLIR	674.895	2	1129.69	1	y9	y
H3 (54-63)	Y[+56]QK[+42]STELLIR	674.895	2	1001.64	1	y8	y
H3 (54-63)	Y[+56]QK[+42]STELLIR	674.895	2	831.493	1	y7	y
H3 (54-63)	Y[+56]QK[+42]STELLIR	674.895	2	744.461	1	y6	y
H3 (54-63)	Y[+56]QK[+42]STELLIR	674.895	2	643.414	1	y5	y
H3 (54-63)	Y[+56]QK[+42]STELLIR	674.895	2	514.371	1	y4	y
H3 (54-63)	Y[+56]QK[+42]STELLIR	674.895	2	401.287	1	y3	y
H3 (54-63)	Y[+56]QK[+42]STELLIR	674.895	2	288.203	1	y2	y
H3 (54-63)	Y[+56]QK[+42]STELLIR	674.895	2	175.119	1	y1	y
H3 (54-63)	Y[+56]QK[+42]STELLIR	674.895	2	220.097	1	b1	b
H3 (54-63)	Y[+56]QK[+42]STELLIR	674.895	2	348.155	1	b2	b
H3 (54-63)	Y[+56]QK[+42]STELLIR	674.895	2	518.297	1	b3	b
H3 (54-63)	Y[+56]QK[+42]STELLIR	674.895	2	605.329	1	b4	b
H3 (54-63)	Y[+56]QK[+42]STELLIR	674.895	2	706.377	1	b5	b
H3 (54-63)	Y[+56]QK[+42]STELLIR	674.895	2	835.42	1	b6	b
H3 (54-63)	Y[+56]QK[+42]STELLIR	674.895	2	948.504	1	b7	b
H3 (54-63)	Y[+56]QK[+42]STELLIR	674.895	2	1061.59	1	b8	b
H3 (54-63)	Y[+56]QK[+42]STELLIR	674.895	2	1174.67	1	b9	b
H3 (54-63)	Y[+56]QK[+42]STELLIR	674.877	2	674.877	2	precursor	precursor
H3 (54-63)	Y[+56]QK[+42]STELLIR	674.877	2	675.379	2	precursor [M+1]	precursor
H3 (54-63)	Y[+56]QK[+42]STELLIR	674.877	2	675.88	2	precursor [M+2]	precursor
H3 (54-63)	Y[+56]QK[+42]STELLIR	674.877	2	1129.66	1	y9	y
H3 (54-63)	Y[+56]QK[+42]STELLIR	674.877	2	1001.6	1	y8	y
H3 (54-63)	Y[+56]QK[+42]STELLIR	674.877	2	831.493	1	y7	y
H3 (54-63)	Y[+56]QK[+42]STELLIR	674.877	2	744.461	1	y6	y
H3 (54-63)	Y[+56]QK[+42]STELLIR	674.877	2	643.414	1	y5	y
H3 (54-63)	Y[+56]QK[+42]STELLIR	674.877	2	514.371	1	y4	y
H3 (54-63)	Y[+56]QK[+42]STELLIR	674.877	2	401.287	1	y3	y
H3 (54-63)	Y[+56]QK[+42]STELLIR	674.877	2	288.203	1	y2	y
H3 (54-63)	Y[+56]QK[+42]STELLIR	674.877	2	175.119	1	y1	y
H3 (54-63)	Y[+56]QK[+42]STELLIR	674.877	2	220.097	1	b1	b
H3 (54-63)	Y[+56]QK[+42]STELLIR	674.877	2	348.155	1	b2	b
H3 (54-63)	Y[+56]QK[+42]STELLIR	674.877	2	518.261	1	b3	b
H3 (54-63)	Y[+56]QK[+42]STELLIR	674.877	2	605.293	1	b4	b
H3 (54-63)	Y[+56]QK[+42]STELLIR	674.877	2	706.341	1	b5	b
H3 (54-63)	Y[+56]QK[+42]STELLIR	674.877	2	835.383	1	b6	b
H3 (54-63)	Y[+56]QK[+42]STELLIR	674.877	2	948.467	1	b7	b
H3 (54-63)	Y[+56]QK[+42]STELLIR	674.877	2	1061.55	1	b8	b
H3 (54-63)	Y[+56]QK[+42]STELLIR	674.877	2	1174.64	1	b9	b
H3 (73-83)	E[+56]IAQDFK[+56]TDLR	724.375	2	724.375	2	precursor	precursor
H3 (73-83)	E[+56]IAQDFK[+56]TDLR	724.375	2	724.876	2	precursor [M+1]	precursor
H3 (73-83)	E[+56]IAQDFK[+56]TDLR	724.375	2	725.378	2	precursor [M+2]	precursor
H3 (73-83)	E[+56]IAQDFK[+56]TDLR	724.375	2	1262.67	1	y10	y
H3 (73-83)	E[+56]IAQDFK[+56]TDLR	724.375	2	1149.59	1	y9	y
H3 (73-83)	E[+56]IAQDFK[+56]TDLR	724.375	2	1078.55	1	y8	y
H3 (73-83)	E[+56]IAQDFK[+56]TDLR	724.375	2	950.494	1	y7	y
H3 (73-83)	E[+56]IAQDFK[+56]TDLR	724.375	2	835.467	1	y6	y
H3 (73-83)	E[+56]IAQDFK[+56]TDLR	724.375	2	688.399	1	y5	y
H3 (73-83)	E[+56]IAQDFK[+56]TDLR	724.375	2	504.278	1	y4	y
H3 (73-83)	E[+56]IAQDFK[+56]TDLR	724.375	2	403.23	1	y3	y
H3 (73-83)	E[+56]IAQDFK[+56]TDLR	724.375	2	288.203	1	y2	y
H3 (73-83)	E[+56]IAQDFK[+56]TDLR	724.375	2	175.119	1	y1	y
H3 (73-83)	E[+56]IAQDFK[+56]TDLR	724.375	2	186.076	1	b1	b
H3 (73-83)	E[+56]IAQDFK[+56]TDLR	724.375	2	299.16	1	b2	b
H3 (73-83)	E[+56]IAQDFK[+56]TDLR	724.375	2	370.197	1	b3	b
H3 (73-83)	E[+56]IAQDFK[+56]TDLR	724.375	2	498.256	1	b4	b
H3 (73-83)	E[+56]IAQDFK[+56]TDLR	724.375	2	613.283	1	b5	b
H3 (73-83)	E[+56]IAQDFK[+56]TDLR	724.375	2	760.351	1	b6	b
H3 (73-83)	E[+56]IAQDFK[+56]TDLR	724.375	2	944.472	1	b7	b
H3 (73-83)	E[+56]IAQDFK[+56]TDLR	724.375	2	1045.52	1	b8	b
H3 (73-83)	E[+56]IAQDFK[+56]TDLR	724.375	2	1160.55	1	b9	b
H3 (73-83)	E[+56]IAQDFK[+56]TDLR	724.375	2	1273.63	1	b10	b
H3 (73-83)	E[+56]IAQDFK[+70]TDLR	731.383	2	731.383	2	precursor	precursor
H3 (73-83)	E[+56]IAQDFK[+70]TDLR	731.383	2	731.884	2	precursor [M+1]	precursor
H3 (73-83)	E[+56]IAQDFK[+70]TDLR	731.383	2	732.386	2	precursor [M+2]	precursor
H3 (73-83)	E[+56]IAQDFK[+70]TDLR	731.383	2	1276.69	1	y10	y
H3 (73-83)	E[+56]IAQDFK[+70]TDLR	731.383	2	1163.61	1	y9	y
H3 (73-83)	E[+56]IAQDFK[+70]TDLR	731.383	2	1092.57	1	y8	y
H3 (73-83)	E[+56]IAQDFK[+70]TDLR	731.383	2	964.51	1	y7	y
H3 (73-83)	E[+56]IAQDFK[+70]TDLR	731.383	2	849.483	1	y6	y
H3 (73-83)	E[+56]IAQDFK[+70]TDLR	731.383	2	702.414	1	y5	y
H3 (73-83)	E[+56]IAQDFK[+70]TDLR	731.383	2	504.278	1	y4	y
H3 (73-83)	E[+56]IAQDFK[+70]TDLR	731.383	2	403.23	1	y3	y
H3 (73-83)	E[+56]IAQDFK[+70]TDLR	731.383	2	288.203	1	y2	y
H3 (73-83)	E[+56]IAQDFK[+70]TDLR	731.383	2	175.119	1	y1	y
H3 (73-83)	E[+56]IAQDFK[+70]TDLR	731.383	2	186.076	1	b1	b
H3 (73-83)	E[+56]IAQDFK[+70]TDLR	731.383	2	299.16	1	b2	b
H3 (73-83)	E[+56]IAQDFK[+70]TDLR	731.383	2	370.197	1	b3	b
H3 (73-83)	E[+56]IAQDFK[+70]TDLR	731.383	2	498.256	1	b4	b
H3 (73-83)	E[+56]IAQDFK[+70]TDLR	731.383	2	613.283	1	b5	b
H3 (73-83)	E[+56]IAQDFK[+70]TDLR	731.383	2	760.351	1	b6	b
H3 (73-83)	E[+56]IAQDFK[+70]TDLR	731.383	2	958.488	1	b7	b
H3 (73-83)	E[+56]IAQDFK[+70]TDLR	731.383	2	1059.54	1	b8	b
H3 (73-83)	E[+56]IAQDFK[+70]TDLR	731.383	2	1174.56	1	b9	b
H3 (73-83)	E[+56]IAQDFK[+70]TDLR	731.383	2	1287.65	1	b10	b
H3 (73-83)	E[+56]IAQDFK[+28]TDLR	710.378	2	710.378	2	precursor	precursor
H3 (73-83)	E[+56]IAQDFK[+28]TDLR	710.378	2	710.879	2	precursor [M+1]	precursor
H3 (73-83)	E[+56]IAQDFK[+28]TDLR	710.378	2	711.38	2	precursor [M+2]	precursor
H3 (73-83)	E[+56]IAQDFK[+28]TDLR	710.378	2	1234.68	1	y10	y
H3 (73-83)	E[+56]IAQDFK[+28]TDLR	710.378	2	1121.59	1	y9	y
H3 (73-83)	E[+56]IAQDFK[+28]TDLR	710.378	2	1050.56	1	y8	y
H3 (73-83)	E[+56]IAQDFK[+28]TDLR	710.378	2	922.499	1	y7	y
H3 (73-83)	E[+56]IAQDFK[+28]TDLR	710.378	2	807.472	1	y6	y
H3 (73-83)	E[+56]IAQDFK[+28]TDLR	710.378	2	660.404	1	y5	y
H3 (73-83)	E[+56]IAQDFK[+28]TDLR	710.378	2	504.278	1	y4	y
H3 (73-83)	E[+56]IAQDFK[+28]TDLR	710.378	2	403.23	1	y3	y
H3 (73-83)	E[+56]IAQDFK[+28]TDLR	710.378	2	288.203	1	y2	y
H3 (73-83)	E[+56]IAQDFK[+28]TDLR	710.378	2	175.119	1	y1	y
H3 (73-83)	E[+56]IAQDFK[+28]TDLR	710.378	2	186.076	1	b1	b
H3 (73-83)	E[+56]IAQDFK[+28]TDLR	710.378	2	299.16	1	b2	b
H3 (73-83)	E[+56]IAQDFK[+28]TDLR	710.378	2	370.197	1	b3	b
H3 (73-83)	E[+56]IAQDFK[+28]TDLR	710.378	2	498.256	1	b4	b
H3 (73-83)	E[+56]IAQDFK[+28]TDLR	710.378	2	613.283	1	b5	b
H3 (73-83)	E[+56]IAQDFK[+28]TDLR	710.378	2	760.351	1	b6	b
H3 (73-83)	E[+56]IAQDFK[+28]TDLR	710.378	2	916.477	1	b7	b
H3 (73-83)	E[+56]IAQDFK[+28]TDLR	710.378	2	1017.53	1	b8	b
H3 (73-83)	E[+56]IAQDFK[+28]TDLR	710.378	2	1132.55	1	b9	b
H3 (73-83)	E[+56]IAQDFK[+28]TDLR	710.378	2	1245.64	1	b10	b
H3 (73-83)	E[+56]IAQDFK[+42]TDLR	717.385	2	717.385	2	precursor	precursor
H3 (73-83)	E[+56]IAQDFK[+42]TDLR	717.385	2	717.887	2	precursor [M+1]	precursor
H3 (73-83)	E[+56]IAQDFK[+42]TDLR	717.385	2	718.388	2	precursor [M+2]	precursor
H3 (73-83)	E[+56]IAQDFK[+42]TDLR	717.385	2	1248.69	1	y10	y
H3 (73-83)	E[+56]IAQDFK[+42]TDLR	717.385	2	1135.61	1	y9	y
H3 (73-83)	E[+56]IAQDFK[+42]TDLR	717.385	2	1064.57	1	y8	y
H3 (73-83)	E[+56]IAQDFK[+42]TDLR	717.385	2	936.515	1	y7	y
H3 (73-83)	E[+56]IAQDFK[+42]TDLR	717.385	2	821.488	1	y6	y
H3 (73-83)	E[+56]IAQDFK[+42]TDLR	717.385	2	674.42	1	y5	y
H3 (73-83)	E[+56]IAQDFK[+42]TDLR	717.385	2	504.278	1	y4	y
H3 (73-83)	E[+56]IAQDFK[+42]TDLR	717.385	2	403.23	1	y3	y
H3 (73-83)	E[+56]IAQDFK[+42]TDLR	717.385	2	288.203	1	y2	y
H3 (73-83)	E[+56]IAQDFK[+42]TDLR	717.385	2	175.119	1	y1	y
H3 (73-83)	E[+56]IAQDFK[+42]TDLR	717.385	2	186.076	1	b1	b
H3 (73-83)	E[+56]IAQDFK[+42]TDLR	717.385	2	299.16	1	b2	b
H3 (73-83)	E[+56]IAQDFK[+42]TDLR	717.385	2	370.197	1	b3	b
H3 (73-83)	E[+56]IAQDFK[+42]TDLR	717.385	2	498.256	1	b4	b
H3 (73-83)	E[+56]IAQDFK[+42]TDLR	717.385	2	613.283	1	b5	b
H3 (73-83)	E[+56]IAQDFK[+42]TDLR	717.385	2	760.351	1	b6	b
H3 (73-83)	E[+56]IAQDFK[+42]TDLR	717.385	2	930.493	1	b7	b
H3 (73-83)	E[+56]IAQDFK[+42]TDLR	717.385	2	1031.54	1	b8	b
H3 (73-83)	E[+56]IAQDFK[+42]TDLR	717.385	2	1146.57	1	b9	b
H3 (73-83)	E[+56]IAQDFK[+42]TDLR	717.385	2	1259.65	1	b10	b
H3 (73-83)	E[+56]IAQDFK[+42]TDLR	717.367	2	717.367	2	precursor	precursor
H3 (73-83)	E[+56]IAQDFK[+42]TDLR	717.367	2	717.869	2	precursor [M+1]	precursor
H3 (73-83)	E[+56]IAQDFK[+42]TDLR	717.367	2	718.37	2	precursor [M+2]	precursor
H3 (73-83)	E[+56]IAQDFK[+42]TDLR	717.367	2	1248.66	1	y10	y
H3 (73-83)	E[+56]IAQDFK[+42]TDLR	717.367	2	1135.57	1	y9	y
H3 (73-83)	E[+56]IAQDFK[+42]TDLR	717.367	2	1064.54	1	y8	y
H3 (73-83)	E[+56]IAQDFK[+42]TDLR	717.367	2	936.479	1	y7	y
H3 (73-83)	E[+56]IAQDFK[+42]TDLR	717.367	2	821.452	1	y6	y
H3 (73-83)	E[+56]IAQDFK[+42]TDLR	717.367	2	674.383	1	y5	y
H3 (73-83)	E[+56]IAQDFK[+42]TDLR	717.367	2	504.278	1	y4	y
H3 (73-83)	E[+56]IAQDFK[+42]TDLR	717.367	2	403.23	1	y3	y
H3 (73-83)	E[+56]IAQDFK[+42]TDLR	717.367	2	288.203	1	y2	y
H3 (73-83)	E[+56]IAQDFK[+42]TDLR	717.367	2	175.119	1	y1	y
H3 (73-83)	E[+56]IAQDFK[+42]TDLR	717.367	2	186.076	1	b1	b
H3 (73-83)	E[+56]IAQDFK[+42]TDLR	717.367	2	299.16	1	b2	b
H3 (73-83)	E[+56]IAQDFK[+42]TDLR	717.367	2	370.197	1	b3	b
H3 (73-83)	E[+56]IAQDFK[+42]TDLR	717.367	2	498.256	1	b4	b
H3 (73-83)	E[+56]IAQDFK[+42]TDLR	717.367	2	613.283	1	b5	b
H3 (73-83)	E[+56]IAQDFK[+42]TDLR	717.367	2	760.351	1	b6	b
H3 (73-83)	E[+56]IAQDFK[+42]TDLR	717.367	2	930.457	1	b7	b
H3 (73-83)	E[+56]IAQDFK[+42]TDLR	717.367	2	1031.5	1	b8	b
H3 (73-83)	E[+56]IAQDFK[+42]TDLR	717.367	2	1146.53	1	b9	b
H3 (73-83)	E[+56]IAQDFK[+42]TDLR	717.367	2	1259.62	1	b10	b
H3 (117-128)	V[+56]TIMPK[+56]DIQLAR	748.929	2	748.929	2	precursor	precursor
H3 (117-128)	V[+56]TIMPK[+56]DIQLAR	748.929	2	749.43	2	precursor [M+1]	precursor
H3 (117-128)	V[+56]TIMPK[+56]DIQLAR	748.929	2	749.931	2	precursor [M+2]	precursor
H3 (117-128)	V[+56]TIMPK[+56]DIQLAR	748.929	2	1341.76	1	y11	y
H3 (117-128)	V[+56]TIMPK[+56]DIQLAR	748.929	2	1240.71	1	y10	y
H3 (117-128)	V[+56]TIMPK[+56]DIQLAR	748.929	2	1127.62	1	y9	y
H3 (117-128)	V[+56]TIMPK[+56]DIQLAR	748.929	2	996.584	1	y8	y
H3 (117-128)	V[+56]TIMPK[+56]DIQLAR	748.929	2	899.531	1	y7	y
H3 (117-128)	V[+56]TIMPK[+56]DIQLAR	748.929	2	715.41	1	y6	y
H3 (117-128)	V[+56]TIMPK[+56]DIQLAR	748.929	2	600.383	1	y5	y
H3 (117-128)	V[+56]TIMPK[+56]DIQLAR	748.929	2	487.299	1	y4	y
H3 (117-128)	V[+56]TIMPK[+56]DIQLAR	748.929	2	359.24	1	y3	y
H3 (117-128)	V[+56]TIMPK[+56]DIQLAR	748.929	2	246.156	1	y2	y
H3 (117-128)	V[+56]TIMPK[+56]DIQLAR	748.929	2	175.119	1	y1	y
H3 (117-128)	V[+56]TIMPK[+56]DIQLAR	748.929	2	156.102	1	b1	b
H3 (117-128)	V[+56]TIMPK[+56]DIQLAR	748.929	2	257.15	1	b2	b
H3 (117-128)	V[+56]TIMPK[+56]DIQLAR	748.929	2	370.234	1	b3	b
H3 (117-128)	V[+56]TIMPK[+56]DIQLAR	748.929	2	501.274	1	b4	b
H3 (117-128)	V[+56]TIMPK[+56]DIQLAR	748.929	2	598.327	1	b5	b
H3 (117-128)	V[+56]TIMPK[+56]DIQLAR	748.929	2	782.448	1	b6	b
H3 (117-128)	V[+56]TIMPK[+56]DIQLAR	748.929	2	897.475	1	b7	b
H3 (117-128)	V[+56]TIMPK[+56]DIQLAR	748.929	2	1010.56	1	b8	b
H3 (117-128)	V[+56]TIMPK[+56]DIQLAR	748.929	2	1138.62	1	b9	b
H3 (117-128)	V[+56]TIMPK[+56]DIQLAR	748.929	2	1251.7	1	b10	b
H3 (117-128)	V[+56]TIMPK[+56]DIQLAR	748.929	2	1322.74	1	b11	b
H3 (117-128)	V[+56]TIMPK[+42]DIQLAR	741.921	2	741.921	2	precursor	precursor
H3 (117-128)	V[+56]TIMPK[+42]DIQLAR	741.921	2	742.423	2	precursor [M+1]	precursor
H3 (117-128)	V[+56]TIMPK[+42]DIQLAR	741.921	2	742.923	2	precursor [M+2]	precursor
H3 (117-128)	V[+56]TIMPK[+42]DIQLAR	741.921	2	1327.74	1	y11	y
H3 (117-128)	V[+56]TIMPK[+42]DIQLAR	741.921	2	1226.69	1	y10	y
H3 (117-128)	V[+56]TIMPK[+42]DIQLAR	741.921	2	1113.61	1	y9	y
H3 (117-128)	V[+56]TIMPK[+42]DIQLAR	741.921	2	982.568	1	y8	y
H3 (117-128)	V[+56]TIMPK[+42]DIQLAR	741.921	2	885.515	1	y7	y
H3 (117-128)	V[+56]TIMPK[+42]DIQLAR	741.921	2	715.41	1	y6	y
H3 (117-128)	V[+56]TIMPK[+42]DIQLAR	741.921	2	600.383	1	y5	y
H3 (117-128)	V[+56]TIMPK[+42]DIQLAR	741.921	2	487.299	1	y4	y
H3 (117-128)	V[+56]TIMPK[+42]DIQLAR	741.921	2	359.24	1	y3	y
H3 (117-128)	V[+56]TIMPK[+42]DIQLAR	741.921	2	246.156	1	y2	y
H3 (117-128)	V[+56]TIMPK[+42]DIQLAR	741.921	2	175.119	1	y1	y
H3 (117-128)	V[+56]TIMPK[+42]DIQLAR	741.921	2	156.102	1	b1	b
H3 (117-128)	V[+56]TIMPK[+42]DIQLAR	741.921	2	257.15	1	b2	b
H3 (117-128)	V[+56]TIMPK[+42]DIQLAR	741.921	2	370.234	1	b3	b
H3 (117-128)	V[+56]TIMPK[+42]DIQLAR	741.921	2	501.274	1	b4	b
H3 (117-128)	V[+56]TIMPK[+42]DIQLAR	741.921	2	598.327	1	b5	b
H3 (117-128)	V[+56]TIMPK[+42]DIQLAR	741.921	2	768.432	1	b6	b
H3 (117-128)	V[+56]TIMPK[+42]DIQLAR	741.921	2	883.459	1	b7	b
H3 (117-128)	V[+56]TIMPK[+42]DIQLAR	741.921	2	996.543	1	b8	b
H3 (117-128)	V[+56]TIMPK[+42]DIQLAR	741.921	2	1124.6	1	b9	b
H3 (117-128)	V[+56]TIMPK[+42]DIQLAR	741.921	2	1237.69	1	b10	b
H3 (117-128)	V[+56]TIMPK[+42]DIQLAR	741.921	2	1308.72	1	b11	b
H3 (64-135)	K[+112.1]LPFQR	450.769	2	450.769	2	precursor	precursor
H3 (64-135)	K[+112.1]LPFQR	450.769	2	451.27	2	precursor [M+1]	precursor
H3 (64-135)	K[+112.1]LPFQR	450.769	2	451.772	2	precursor [M+2]	precursor
H3 (64-135)	K[+112.1]LPFQR	450.769	2	660.383	1	y5	y
H3 (64-135)	K[+112.1]LPFQR	450.769	2	547.299	1	y4	y
H3 (64-135)	K[+112.1]LPFQR	450.769	2	450.246	1	y3	y
H3 (64-135)	K[+112.1]LPFQR	450.769	2	303.178	1	y2	y
H3 (64-135)	K[+112.1]LPFQR	450.769	2	175.119	1	y1	y
H3 (64-135)	K[+112.1]LPFQR	450.769	2	241.155	1	b1	b
H3 (64-135)	K[+112.1]LPFQR	450.769	2	354.239	1	b2	b
H3 (64-135)	K[+112.1]LPFQR	450.769	2	451.291	1	b3	b
H3 (64-135)	K[+112.1]LPFQR	450.769	2	598.36	1	b4	b
H3 (64-135)	K[+112.1]LPFQR	450.769	2	726.418	1	b5	b
H3 (64-135)	R[+56]IRGER	421.751	2	421.751	2	precursor	precursor
H3 (64-135)	R[+56]IRGER	421.751	2	422.253	2	precursor [M+1]	precursor
H3 (64-135)	R[+56]IRGER	421.751	2	422.754	2	precursor [M+2]	precursor
H3 (64-135)	R[+56]IRGER	421.751	2	630.368	1	y5	y
H3 (64-135)	R[+56]IRGER	421.751	2	517.284	1	y4	y
H3 (64-135)	R[+56]IRGER	421.751	2	361.183	1	y3	y
H3 (64-135)	R[+56]IRGER	421.751	2	304.162	1	y2	y
H3 (64-135)	R[+56]IRGER	421.751	2	175.119	1	y1	y
H3 (64-135)	R[+56]IRGER	421.751	2	213.135	1	b1	b
H3 (64-135)	R[+56]IRGER	421.751	2	326.219	1	b2	b
H3 (64-135)	R[+56]IRGER	421.751	2	482.32	1	b3	b
H3 (64-135)	R[+56]IRGER	421.751	2	539.341	1	b4	b
H3 (64-135)	R[+56]IRGER	421.751	2	668.384	1	b5	b
H3 (64-135)	I[+56]RGERA	379.219	2	379.219	2	precursor	precursor
H3 (64-135)	I[+56]RGERA	379.219	2	379.721	2	precursor [M+1]	precursor
H3 (64-135)	I[+56]RGERA	379.219	2	380.222	2	precursor [M+2]	precursor
H3 (64-135)	I[+56]RGERA	379.219	2	588.321	1	y5	y
H3 (64-135)	I[+56]RGERA	379.219	2	432.22	1	y4	y
H3 (64-135)	I[+56]RGERA	379.219	2	375.199	1	y3	y
H3 (64-135)	I[+56]RGERA	379.219	2	246.156	1	y2	y
H3 (64-135)	I[+56]RGERA	379.219	2	90.055	1	y1	y
H3 (64-135)	I[+56]RGERA	379.219	2	170.118	1	b1	b
H3 (64-135)	I[+56]RGERA	379.219	2	326.219	1	b2	b
H3 (64-135)	I[+56]RGERA	379.219	2	383.24	1	b3	b
H3 (64-135)	I[+56]RGERA	379.219	2	512.283	1	b4	b
H3 (64-135)	I[+56]RGERA	379.219	2	668.384	1	b5	b
H4 (4-17)	G[+56]K[+56]GGK[+56]GLGK[+56]GGAK[+56]R	775.954	2	775.954	2	precursor	precursor
H4 (4-17)	G[+56]K[+56]GGK[+56]GLGK[+56]GGAK[+56]R	775.954	2	776.456	2	precursor [M+1]	precursor
H4 (4-17)	G[+56]K[+56]GGK[+56]GLGK[+56]GGAK[+56]R	775.954	2	776.957	2	precursor [M+2]	precursor
H4 (4-17)	G[+56]K[+56]GGK[+56]GLGK[+56]GGAK[+56]R	775.954	2	1437.85	1	y13	y
H4 (4-17)	G[+56]K[+56]GGK[+56]GLGK[+56]GGAK[+56]R	775.954	2	1253.73	1	y12	y
H4 (4-17)	G[+56]K[+56]GGK[+56]GLGK[+56]GGAK[+56]R	775.954	2	1196.71	1	y11	y
H4 (4-17)	G[+56]K[+56]GGK[+56]GLGK[+56]GGAK[+56]R	775.954	2	1139.69	1	y10	y
H4 (4-17)	G[+56]K[+56]GGK[+56]GLGK[+56]GGAK[+56]R	775.954	2	955.568	1	y9	y
H4 (4-17)	G[+56]K[+56]GGK[+56]GLGK[+56]GGAK[+56]R	775.954	2	898.547	1	y8	y
H4 (4-17)	G[+56]K[+56]GGK[+56]GLGK[+56]GGAK[+56]R	775.954	2	785.463	1	y7	y
H4 (4-17)	G[+56]K[+56]GGK[+56]GLGK[+56]GGAK[+56]R	775.954	2	728.441	1	y6	y
H4 (4-17)	G[+56]K[+56]GGK[+56]GLGK[+56]GGAK[+56]R	775.954	2	544.32	1	y5	y
H4 (4-17)	G[+56]K[+56]GGK[+56]GLGK[+56]GGAK[+56]R	775.954	2	487.299	1	y4	y
H4 (4-17)	G[+56]K[+56]GGK[+56]GLGK[+56]GGAK[+56]R	775.954	2	430.277	1	y3	y
[truncated: 2,807 more rows]
